# Supplementary material for: System-Wide Adaptations of Desulfovibrio alaskensis G20 to Phosphate-Limited Conditions
Source: PLoS One. 2016 Dec 28;11(12):e0168719. doi: 10.1371/journal.pone.0168719 (PMC5193443; doi:10.1371/journal.pone.0168719)
Supplement: S2 Table — Genes are important if: 1. their fitness scores differ by more than 0.95 between the phosphate replete culture in stationary phase and the two phosphate starved cultures; 2. the fitness score during P-limited vegetative growth is > 0.95 or <-0.95, and more than 0.58 units different from the scores in phosphate starved or phosphate replete culture sampled 15 days after the onset of stationary phase. Colors mark clusters of genes with Pearson correlation coefficients >0.65. Genes with italicized functions are also important at previous time points or only during vegetative growth in phosphate-limited MOLS4. (XLSX) [file pone.0168719.s009.xlsx]

## Sheet: clusters, 15 days 
Gene	Product function	0uM P	10 uM P	500 uM P	vegetative	Function				Functional categories	Number
Dde_2931	mannose-1-phosphate guanylyltransferase (GDP)	-4.10258	-0.732602	-2.15144	-2.26539	sugar metabolism				Metabolism and biosynthesis	39
Dde_2210	permease component of zinc ABC transporter	-4.72488	-3.78322	-2.37587	-5.30002	transport				Cell envelope	13
Dde_1061	High-affinity phosphate-specific transport system, cytoplasmic membrane component PstC	-1.43186	-0.828393	3.01238	-1.48785	phosphate metabolism				Transport	14
Dde_0586	NADH:quinone oxidoreductase subunit RnfB	-0.147584	0.807947	4.47183	0.113125	electron transfer				Nucleic acid and protein processing	11
Dde_0587	Thiamine biosynthesis protein ApbE, putative	-0.25704	0.811121	4.34134	0.0467216	cofactor biosynthesis				Electron transfer	23
Dde_2201	Geranyltranstransferase (farnesyldiphosphate synthase)	-2.66279	-1.86434	0.0620636	-2.86247	lipid biosynthesis				Unknown	31
Dde_0582	NADH:quinone oxidoreductase subunit RnfD	-0.557435	0.442052	1.90008	-0.0288195	electron transfer				Regulation	14
Dde_0585	NADH:quinone oxidoreductase subunit RnfA	-0.328937	0.754813	2.30892	0.129427	electron transfer				P metabolism	6
Dde_0583	NADH:quinone oxidoreductase subunit RnfG	-0.389317	0.881472	2.77051	0.11349	electron transfer				Transcription, translation and cell division	5
Dde_0584	NADH:quinone oxidoreductase subunit RnfE	-0.149084	0.78118	1.8807	0.161115	electron transfer				Flagellar assembly, chemotaxis	5
Dde_0359	Sugar O-acyltransferase	-3.46279	-2.53941	-1.58918	-3.07456	cell envelope biosynthesis				Stress	3
Dde_0581	NADH:quinone oxidoreductase subunit RnfC	-0.751978	0.635964	1.98428	-0.0637173	electron transfer				Phage	1
Dde_1329	ABC-type dipeptide transport system, periplasmic component	-3.25917	-2.10188	-0.989737	-3.0478	transport					165
Dde_2115	methionine synthase	-1.35615	-2.04442	0.527093	-2.16426	amino acid biosynthesis
Dde_1729	NGG1p interacting factor 3 protein, NIF3	0.887515	0.347781	2.35958	0.238509	unknown
Dde_1060	PstA	-2.48725	-3.54035	-0.10598	-3.73564	phosphate metabolism
Dde_3782	multi-sensor signal transduction histidine kinase	-1.02765	-2.15494	0.132415	-2.50745	phosphate metabolism
Dde_4011	excinuclease ABC	0.448726	-0.0411856	1.10036	-1.07094	DNA repair
Dde_1972	TRNA nucleotidyl transferase-related protein	-3.58112	-4.01011	-2.64155	-3.61352	protein synthesis
Dde_0248	Chaperone with DnaK; heat shock protein	-0.15734	-0.610892	0.952654	-0.414091	heat shock, stress response
Dde_0500	Transcriptional regulator, Cro/CI family	-4.8497	-5.75234	-1.57363	-4.41726	regulation
Dde_2208	periplasmic component of zinc ABC transporter	-0.561873	-0.828201	0.399576	-0.450236	transport
Dde_2386	ATP-binding component of high-affinity phosphate-specific transport system PtsB	-3.67862	-4.3185	0.108442	-3.09219	phosphate metabolism
Dde_3555	zinc/iron permease	0.0583516	-0.482645	3.22777	0.307411	transport
Dde_1623	ABC-type Fe3+-siderophore transport system, permease component	-0.107857	-0.285842	1.05158	-0.0930721	transport
Dde_0569	diguanylate cyclase	-0.433322	-0.552318	0.827491	-0.259913	signaling
Dde_2114	Disulfide interchange protein helx precursor (ccmG)	-0.499255	-0.646054	1.40859	-0.131643	biosynthesis
Dde_3534	alcohol dehydrogenase	-0.153424	-0.240912	2.35173	0.325203	electron transfer
Dde_3523	alcohol dehydrogenase, iron-containing	-0.0392998	-0.0731616	2.31412	0.342345	electron transfer
Dde_3535	Sensory box sensor histidine kinase	-0.0899969	-0.0246597	2.30965	0.308884	regulation
Dde_1622	ABC-type Fe3+-hydroxamate transport system, periplasmic component	0.0660741	0.0129836	1.23553	0.0919343	transport
Dde_1062	PstS	-3.58913	-3.87048	-0.0250205	-3.80597	phosphate metabolism
Dde_0140	Adenine phosphoribosyltransferase	0.0845109	-0.011869	1.11875	0.0053992	nucleotide metabolism
Dde_2342	Glyceraldehyde-3-phosphate dehydrogenase, type I	-7.44659	-7.28683	-4.52927	-6.01208	C metabolism, glycolysis
Dde_0341	ATP-dependent RNA helicase DeaD (deaD)	-0.59832	-0.568457	0.435112	-0.142723	RNA processing
Dde_1682	AsmA family protein	-2.21269	-2.38724	-0.860487	-1.86439	cell envelope biosynthesis
Dde_0649	HmcE, 25.3 kd protein in hmc operon (voordouw)	0.0108677	-0.088251	1.29826	0.428302	electron transfer
Dde_0490	hypothetical protein	-0.94072	-1.0229	2.07788	-0.116577	unknown
Dde_2460	Ferredoxin oxidoreductase (aor-4)	-0.707442	-0.704577	2.17942	0.109788	electron transfer
Dde_0652	HmcB, 40.1 kd protein in hmc operon (voordouw)	-0.0230084	0.101344	1.2217	0.409913	electron transfer
Dde_3536	Sigma-54 dependent response regulator (ntrC1)	-0.240532	-0.0531958	2.74539	0.502611	regulation
Dde_1781	metallo-beta-lactamase family protein	-2.31932	-1.67553	3.08952	-0.778812	RNA processing
Dde_1621	putative amidoligase	-0.166808	0.080243	1.495	0.284233	unknown
Dde_2192	Aspartate/tyrosine/aromatic aminotransferase	-1.00047	-1.42224	0.212094	-0.60092	amino acid metabolism
Dde_2555	hypothetical protein	-4.09194	-1.8698	-0.758628	-1.88709	unknown
Dde_0774	Sensor histidine kinase/response regulator	-5.69817	-3.10797	-1.55037	-3.07077	regulation
Dde_0534	putative transposase protein	-2.51146	-3.35964	-1.16825	-0.9168	nucleic acid processing and recombination
Dde_3561	Methyl-accepting chemotaxis protein	-2.40218	-3.2567	-1.04721	-0.807909	unknown
Dde_2299	mammalian cell entry domain related protein	-2.39038	-3.11402	-0.790847	-1.09285	cell envelope biosynthesis
Dde_0748	hypothetical protein	-2.15926	-2.42335	-0.456522	-1.22895	unknown
Dde_2191	Methylytransferase, UbiE/COQ5 family superfamily	-0.780939	-1.10596	0.450335	-0.0904063	quinone biosynthesis
Dde_2061	trehalose-phosphatase	-0.974288	-1.25271	-0.0172669	-0.327265	disaccharide metabolism
Dde_1032	pyruvate kinase	-1.48984	-1.82903	0.244769	-0.392599	glycolysis, C metabolism
Dde_0653	HmcA, High-molecular-weight cytochrome c	-1.06256	-1.32106	0.615964	0.00698489	electron transfer
Dde_2676	ferric uptake regulation protein	-5.77026	-6.04468	-3.4748	-4.22862	regulation
Dde_3385	hypothetical protein	-2.92901	-3.04516	-0.851881	-1.40772	unknown
Dde_2301	Surface lipoprotein	-2.76775	-2.92306	-0.720436	-1.08819	cell envelope biosynthesis
Dde_3255	UDP-N-acetylglucosamine 2-epimerase	-2.61917	-2.93972	-0.662424	-0.968151	cell envelope biosynthesis
Dde_0540	Coenzyme F390 synthetase family	-2.65753	-2.19776	-1.24048	-1.3907	cofactor biosynthesis
Dde_1246	methyltransferase	-3.05332	-2.91867	-0.790101	-1.20049	unknown
Dde_2655	biotin synthase	-2.72558	-2.45734	-0.635271	-1.04551	vitamin biosynthesis
Dde_2285	1,4-alpha-glucan branching enzyme	-3.91038	-3.41017	-0.900962	-1.35121	polysaccharide metabolism
Dde_0119	Nitrogenase iron protein (nif) homolog, putative	-1.83551	-1.51992	0.144833	-0.436124	nitrogen metabolism
Dde_2488	Putative transport protein	-1.71367	-1.82691	-0.638137	-0.433123	transport
Dde_3635	Glutamate synthase (NADPH), homotetrameric	-0.776005	-1.00593	0.432465	0.489944	amino acid biosynthesis
Dde_3636	Electron transfer protein, putative	-1.1294	-1.32844	0.218867	0.183865	electron transfer
Dde_2298	ATPase	-2.58113	-2.85021	-0.8788	-1.02709	cell envelope biosynthesis
Dde_2300	toluene tolerance family protein	-2.48807	-2.84909	-0.677962	-0.809459	cell envelope biosynthesis
Dde_1565	ABC-type dipeptide transport system, periplasmic component	-2.34358	-2.51021	-0.791188	-0.935411	transport
Dde_3008	hypothetical protein	-3.08766	-3.15838	-1.07438	-1.12337	unknown
Dde_2297	unknown	-4.5627	-4.17334	-1.43787	-1.38516	cell envelope biosynthesis
Dde_3092	Heat shock protein, class I, putative	-3.65946	-3.28694	-1.8226	-1.47884	heat shock, stress response
Dde_2007	ATP-dependent protease, putative	-2.67017	-2.25941	-1.06076	-0.589409	proteolysis
Dde_3105	ATP-binding component of citrate-dependent iron(III) transport protein	-3.92985	-3.53225	-1.75166	-1.04975	transport
Dde_3199	hypothetical protein	-7.21034	-5.85013	-3.81323	-2.04722	unknown
Dde_3772	TPR Domain domain protein	-6.70056	-5.24877	-3.96911	-3.40878	unknown
Dde_0173	Ribonuclease II-related protein	-6.1517	-4.86505	-3.61752	-2.91391	RNA processing
Dde_2669	ferrous iron transport protein B	-7.41281	-6.64411	-5.59771	-5.2644	transport
Dde_0029	Chromosome partitioning protein ParB (parB)	-3.04214	-1.92756	-2.21952	-1.23444	cell division
Dde_3773	hypothetical protein, similar to AA sequence:KEGG:Dvul_0115	-4.35695	-3.81113	-3.80807	-2.98252	unknown
Dde_0153	hypothetical protein	0.0741107	-0.134001	-0.142861	2.51875	unknown
Dde_1635	transcriptional regulator, NifA subfamily, Fis FAMILY	-3.126	-2.95709	-2.6611	-1.38875	regulation
Dde_3200	Iron-sulfur cluster binding protein	-6.21016	-6.34034	-5.37489	-3.90789	unknown
Dde_1175	RNA-binding protein	-4.22944	-4.66685	-2.71238	-0.675183	unknown
Dde_2673	ferrous iron transporter component feoA	-5.62359	-6.44231	-3.59492	-1.73987	transport
Dde_3201	Iron-sulfur cluster binding protein	-6.09394	-6.18548	-4.83168	-3.98272	unknown
Dde_1257	Fumarate reductase, anaerobic, flavoprotein subunit	1.09878	-0.358392	0.606277	1.04388	electron transfer
Dde_1256	fumarate reductase, iron sulfur protein	1.09523	-0.38556	0.661747	1.12723	electron transfer
Dde_1254	Fumarate hydratase, class I, putative	0.115056	-0.926306	-0.618549	1.08922	electron transfer
Dde_3016	Anaerobic ribonucleoside-triphosphate reductase	-0.363721	-0.264707	-1.68981	0.171271	nucleobase metabolism
Dde_0979	Conserved hypothetical protein	-3.37224	-3.33164	-4.62831	-2.56596	unknown
Dde_0314	YqgF nuclease family	-2.17094	-2.149	-3.25216	-0.798144	unknown
Dde_0537	Ribonuclease E (rne)	-1.8231	-2.09124	-2.41106	-1.01308	RNA processing
Dde_3234	Sigma-54 dependent DNA-binding response regulator (atoC)	-1.92383	-2.83703	-4.80195	-0.882056	regulation
Dde_3774	Conserved hypothetical protein	-2.10314	-2.74632	-3.4684	-1.68898	unknown
Dde_3233	PAS/PAC sensor hybrid histidine kinase	-1.27192	-2.65752	-3.93032	-0.664364	regulation
Dde_0327	Response regulator containing CheY-like receiver, AAA-type ATPase, and DNA-binding domains	-0.82205	-1.80018	-2.49749	-0.997089	regulation
Dde_1258	FrdC2 protein (frdC)	1.4669	0.894388	0.205735	1.3296	electron transfer
Dde_0480	O-antigen polymerase	0.149495	-0.88116	-1.95507	-0.205524	cell envelope biosynthesis
Dde_3181	Precorrin-3B methylase	-0.813204	-1.1681	-1.57699	-0.974597	cofactor biosynthesis
Dde_3221	Protein of unknown function superfamily	-0.320144	-1.28406	-1.78172	-3.65417	unknown
Dde_3134	Adenosylhomocysteinase	-1.79234	-2.42916	-2.92295	-4.67937	amino acid biosynthesis
Dde_2049	2-isopropylmalate synthase/homocitrate synthase family protein	-0.508581	-1.30805	-1.79084	-4.43587	amino acid biosynthesis
Dde_0152	DEAD/DEAH box helicase-like	-0.842744	-1.88413	-1.82812	-4.46975	unknown
Dde_3219	3-isopropylmalate isomerase (dehydratase) subunit	-0.0720205	-1.24386	-0.464625	-2.86536	amino acid biosynthesis
Dde_1447	dephospho-CoA kinase	-0.484342	-0.947276	-0.350406	-4.71385	CoA biosynthesis
Dde_3239	Glycolate oxidase subunit D	-0.318097	-1.99638	-0.67582	-2.6831	electron transfer
Dde_3240	Glycolate oxidase iron-sulfur subunit	-1.06438	-2.29864	-1.79341	-2.97283	electron transfer
Dde_3007	Inosine-5''-monophosphate dehydrogenase related protein VIII	0.148576	-0.966498	-0.850692	-2.0257	nucleotide biosynthesis
Dde_2113	Acetyltransferase, GNAT family, putative	-0.16016	-1.14488	-1.35419	-2.17621	unknown
Dde_0097	Fusaric acid resistance protein-like	0.465507	-1.08956	-1.73521	-2.66173	transport
Dde_3490	Predicted phospho-2-dehydro-3-deoxyheptonate aldolase	0.454944	-1.05083	-1.86185	-2.9154	biosynthesis
Dde_1426	Acetylornithine delta-aminotransferase	-0.818721	-2.07342	-2.99923	-4.22902	metabolism
Dde_2168	Acetolactate synthase, large subunit, biosynthetic type	-0.119846	-1.16258	-3.46399	-5.98909	branched chain amino acid biosynthesis
Dde_0572	Carboxynorspermidine synthase	-0.29812	-0.739178	-1.7961	-2.78594	polyamine biosynthesis
Dde_0538	Conserved hypothetical protein	-1.86289	-2.25749	-3.63203	-4.16291	unknown
Dde_0040	putative lipoprotein	0.041745	-0.282547	-0.990249	-1.12558	unknown
Dde_3504	Chloride channel	-0.0653177	-0.517885	-1.13357	-1.28845	transport
Dde_1405	Flagellar regulatory protein C (flrC)	-1.6758	-1.4376	-2.47338	-2.62891	flagellar function
Dde_3596	Aspartate aminotransferase (aspB)	-0.407479	-0.592093	-3.34152	-2.95572	amino acid and oxoacid metabolism
Dde_1708	RNase III, ds RNA	-0.413786	-0.485014	-2.48272	-1.83193	RNA processing
Dde_2219	ATP-dependent Clp protease, ATP-binding subunit ClpX	-3.17e-05	-0.862546	-1.56503	-1.47293	proteolysis
Dde_2385	Negative regulator for pho regulon PhoU homolog	7.97225	3.37564	-0.128665	-0.199188	phosphate metabolism
Dde_1008	NAD+ oxidoreductase	0.305382	-1.84238	-4.73542	-4.60312	amino acid biosynthesis
Dde_3479	Tryptophan synthase, beta subunit	-0.0183658	-0.40265	-1.08166	-1.00007	amino acid biosynthesis
Dde_3483	P-aminobenzoate synthetase, component II	0.760157	0.0401258	-1.67868	-1.24127	vitamin biosynthesis
Dde_3161	Transcription pausing; L factor	-0.044908	-0.658541	-1.97451	-1.59962	transcription
Dde_1261	integral membrane sensor histidine kinase	2.95347	1.33164	0.0458899	1.37656	regulation
Dde_1260	Sigma-54 dependent DNA-binding response regulator	3.06132	1.48797	0.174916	1.29088	regulation
Dde_3178	Glycerol-3-phosphate dehydrogenase (NAD+)	-2.04066	-3.65111	-6.12403	-4.30036	glycerol and phospholipid biosynthesis
Dde_3712	Universal stress protein family family	-0.011843	-0.153547	-1.10553	-0.455493	stress response
Dde_3718	multi-sensor transduction histidine kinase	0.232135	0.148187	-0.92499	-0.331428	sensing
Dde_3708	Transmembrane complex, integral membrane protein	-1.13598	-1.01189	-2.22814	-1.55859	unknown
Dde_2512	transcription elongation factor GreA	0.885281	0.863982	-2.42463	0.130611	transcription
Dde_0058	peptidase U32	-3.1676	-3.33519	-4.38067	-3.42311	proteolysis
Dde_3709	Transmembrane complex, ferredoxin, 2 [4Fe-4S]	-1.44711	-1.67929	-3.65143	-1.8358	electron transfer
Dde_3719	Rrf2 protein	-0.405716	-1.00099	-4.45436	-0.817362	regulation
Dde_3769	Translation initiation factor IF-1	0.311106	0.309951	-0.649565	0.402408	translation
Dde_2045	Orf, hypothetical protein	-0.0282464	-0.114732	-1.35443	-0.0337707	unknown
Dde_3707	hypothetical protein, TolB	-1.93728	-1.89737	-3.51159	-1.9328	cell envelope integrity
Dde_1883	Phage protein D	0.0396824	0.142033	-1.14316	0.0664639	phage assembly
Dde_2976	sulfite exporter	0.143614	0.269905	-0.816373	0.1511	transport
Dde_0938	Conserved hypothetical protein	-0.0839087	0.0880348	-2.8576	-0.266045	unknown
Dde_2707	tRNA pseudouridine synthase A	-0.0588195	-0.0577455	-1.09055	-0.133074	tRNA processing
Dde_3717	Response regulator containing CheY-like receiver, AAA-type ATPase, and DNA-binding domains	0.0433782	-0.342587	-1.38381	-0.55261	regulation
Dde_2623	Uncharacterized protein conserved in bacteria	0.670917	0.16537	-1.29891	0.00619268	unknown
Dde_2001	Acyltransferase family	-0.0410976	-0.426363	-1.41146	-0.447244	biosynthesis
Dde_1106	5-enolpyruvylshikimate-3-phosphate synthase	0.0224456	-1.02075	-3.12621	-0.751154	amino acid biosynthesis
Dde_3450	DNA polymerase I	-2.19828	-4.054	-6.81994	-3.36095	replication
Dde_1806	apolipoprotein N-acyltransferase	-0.181178	0.125241	-1.20463	0.215058	cell envelope biosynthesis
Dde_2944	Iron-sulfur cluster binding protein	-0.478154	-0.0920229	-1.89053	-0.0550269	electron transfer
Dde_2943	Aldehyde ferredoxin oxidoreductase (aor-2)	-0.459475	0.0103999	-1.93287	-0.162979	electron transfer
Dde_1772	sigma54 modulation protein	-1.31997	-0.230535	-2.77594	-0.888009	regulation
Dde_2225	Selenide, water dikinase	-0.456955	0.85291	-1.79438	-0.442539	selenoaminoacid metabolism
Dde_3173	Selenocysteine-specific translation elongation factor	-0.446569	0.809419	-1.49883	-0.367516	selenoaminoacid metabolism
Dde_0352	flagellar motor switch protein FliG	0.110475	2.84142	-1.06057	-0.190678	flagellar function
Dde_0353	flagellar M-ring protein FliF	-0.0366642	2.80257	-1.12709	-0.359267	flagellar assembly
Dde_0216	amine oxidase	0.839984	3.16723	-0.188772	0.336339	electron transfer
Dde_2187	UDP-glucose 4-epimerase	0.645913	3.01846	-0.60327	0.145589	cell envelope biosynthesis
Dde_1072	Conserved hypothetical protein	-0.399452	2.43917	0.595892	0.204634	unknown
Dde_1034	S-adenosyl-methyltransferase MraW	-0.878807	1.25337	0.077333	-0.0716914	unknown
Dde_2945	Phosphomannomutase / phosphoglucomutase	-3.33404	-0.686952	-2.16088	-2.30043	cell envelope biosynthesis
Dde_1459	cytidine deaminase	-0.700848	1.93288	0.389316	0.345189	nucleotide metabolism
Dde_1067	hypothetical protein	-0.617135	1.90048	0.388437	0.309307	unknown
Dde_3583	flagellar biosynthetic protein FliP	-1.57356	1.86847	0.107297	0.157369	flagellar biosynthesis
