# Supplementary material for: System-Wide Adaptations of Desulfovibrio alaskensis G20 to Phosphate-Limited Conditions
Source: PLoS One. 2016 Dec 28;11(12):e0168719. doi: 10.1371/journal.pone.0168719 (PMC5193443; doi:10.1371/journal.pone.0168719)
Supplement: S4 Table — (ZIP) [file pone.0168719.s011.zip]

Archive with 1 entries (1 files):
- JVK_set4_fit_genes.xlsx
