# Supplementary material for: System-Wide Adaptations of Desulfovibrio alaskensis G20 to Phosphate-Limited Conditions
Source: PLoS One. 2016 Dec 28;11(12):e0168719. doi: 10.1371/journal.pone.0168719 (PMC5193443; doi:10.1371/journal.pone.0168719)
Supplement: S4 Table — (ZIP) [file pone.0168719.s011.zip › JVK_set4_fit_genes.xlsx]

## Sheet: processed gene averaged data
gene	sysName	desc	sysName desc	comb	0uM P 5 days	10uM P 5 days	500 0uM P 5 days	0uM P 10 days	10uM P 10 days	500 0uM P 10 days	0uM P 15 days	10uM P 15 days	500 0uM P 15 days	10uM P 3 transfers
392822	Dde_0661		Dde_0661	Dde_0661 392822	-0.033121	-0.119809	0.0132097	-0.0675774	-0.0623965	-0.153795	-0.119153	-0.144367	-0.243246	-0.200333
392823	Dde_0659	Transcriptional regulator containing PAS, AAA-type ATPase, and DNA-binding domains (VIMSS-AUTO)	Dde_0659 Transcriptional regulator containing PAS, AAA-type ATPase, and DNA-binding domains (VIMSS-AUTO)	Dde_0659 392823 Transcriptional regulator containing PAS, AAA-type ATPase, and DNA-binding domains (VIMSS-AUTO)	0.038023	0.10811	0.0700025	0.0429042	0.166648	0.176398	-0.139806	0.019966	-0.253412	0.21554
392824	Dde_0657	Fe-S-cluster-containing hydrogenase components 1 (VIMSS-AUTO)	Dde_0657 Fe-S-cluster-containing hydrogenase components 1 (VIMSS-AUTO)	Dde_0657 392824 Fe-S-cluster-containing hydrogenase components 1 (VIMSS-AUTO)	0.0136929	0.019896	-0.0286281	0.0885542	0.085639	-0.125595	0.0441001	-0.178895	-0.455177	0.0443566
392825	Dde_0656	iron-sulfur cluster-binding protein	Dde_0656 iron-sulfur cluster-binding protein	Dde_0656 392825 iron-sulfur cluster-binding protein	-0.339302	-0.638515	-0.327597	-0.660617	-1.0073	-0.310321	-0.651783	-0.764664	-1.30322	-0.572964
392826	Dde_0655	Conserved hypothetical protein (VIMSS-AUTO)	Dde_0655 Conserved hypothetical protein (VIMSS-AUTO)	Dde_0655 392826 Conserved hypothetical protein (VIMSS-AUTO)	-0.101193	-0.197954	-0.157661	-0.188644	-0.127756	-0.107385	-0.210388	-0.171524	-0.117479	-0.14605
392827	Dde_0653		Dde_0653	Dde_0653 392827	-0.557682	-0.386854	0.971936	-0.708791	-0.759154	1.00204	-1.06256	-1.32106	0.615964	0.00698489
392828	Dde_0652	HmcB, 40.1 kd protein in hmc operon (voordouw)	Dde_0652 HmcB, 40.1 kd protein in hmc operon (voordouw)	Dde_0652 392828 HmcB, 40.1 kd protein in hmc operon (voordouw)	0.0804951	0.12236	1.3571	0.0694513	0.117434	1.31343	-0.0230084	0.101344	1.2217	0.409913
392830	Dde_0649	HmcE, 25.3 kd protein in hmc operon (voordouw)	Dde_0649 HmcE, 25.3 kd protein in hmc operon (voordouw)	Dde_0649 392830 HmcE, 25.3 kd protein in hmc operon (voordouw)	0.0553114	0.134863	1.50429	0.0410549	0.0500359	1.39478	0.0108677	-0.088251	1.29826	0.428302
392831	Dde_0648	HmcF, 52.7 kd protein in hmc operon (voordouw)	Dde_0648 HmcF, 52.7 kd protein in hmc operon (voordouw)	Dde_0648 392831 HmcF, 52.7 kd protein in hmc operon (voordouw)	0.0415359	-0.0212455	0.921353	0.000855417	-0.0224429	0.82569	-0.0757577	-0.0934467	0.69038	0.305303
392833	Dde_0645	hypothetical protein	Dde_0645 hypothetical protein	Dde_0645 392833 hypothetical protein	0.070133	0.027889	0.0403334	-0.000965291	-0.0236151	-0.0814046	0.0791035	0.0187608	0.0845949	-0.0652113
392834	Dde_0644	Transcriptional regulator containing PAS, AAA-type ATPase, and DNA-binding domains (VIMSS-AUTO)	Dde_0644 Transcriptional regulator containing PAS, AAA-type ATPase, and DNA-binding domains (VIMSS-AUTO)	Dde_0644 392834 Transcriptional regulator containing PAS, AAA-type ATPase, and DNA-binding domains (VIMSS-AUTO)	-0.216864	-0.134087	-0.101018	-0.125121	-0.222229	-0.0539231	-0.0609443	-0.122641	-0.00182507	-0.256603
392836	Dde_0642	Respiratory NADH dehydrogenase (VIMSS-AUTO)	Dde_0642 Respiratory NADH dehydrogenase (VIMSS-AUTO)	Dde_0642 392836 Respiratory NADH dehydrogenase (VIMSS-AUTO)	-0.07402	-0.0480446	-0.0673608	-0.0625616	-0.0796037	-0.088247	-0.0464267	-0.128116	-0.0891514	-0.0614373
392838	Dde_0640	maf protein	Dde_0640 maf protein	Dde_0640 392838 maf protein	-0.00719573	-0.0671771	-0.0441241	-0.107952	-0.168059	-0.162366	-0.0745636	-0.150141	-0.038207	-0.130918
392839	Dde_0639	Conserved hypothetical protein (VIMSS-AUTO)	Dde_0639 Conserved hypothetical protein (VIMSS-AUTO)	Dde_0639 392839 Conserved hypothetical protein (VIMSS-AUTO)	-0.366971	-0.393731	-0.188945	-0.243381	-0.191532	-0.181079	-0.147662	-0.132768	-0.206764	-0.367394
392840	Dde_0638	Negative regulator of flagellin synthesis FlgM, putative (VIMSS-AUTO)	Dde_0638 Negative regulator of flagellin synthesis FlgM, putative (VIMSS-AUTO)	Dde_0638 392840 Negative regulator of flagellin synthesis FlgM, putative (VIMSS-AUTO)	-0.0386308	-0.0487773	0.00223837	0.00261669	0.174844	0.169345	-0.0922879	0.177789	-0.0272583	-0.0801103
392842	Dde_0636	Membrane protein, putative (VIMSS-AUTO)	Dde_0636 Membrane protein, putative (VIMSS-AUTO)	Dde_0636 392842 Membrane protein, putative (VIMSS-AUTO)	-0.0423029	0.0131395	0.00992123	-0.0167168	-0.0883741	-0.0169483	-0.0289443	-0.011389	-0.0272855	0.0469077
392843	Dde_0635	Conserved hypothetical protein (VIMSS-AUTO)	Dde_0635 Conserved hypothetical protein (VIMSS-AUTO)	Dde_0635 392843 Conserved hypothetical protein (VIMSS-AUTO)	-0.0104492	-0.0380346	0.0429814	0.000495145	0.044865	0.110292	0.0593721	0.000334357	0.14299	0.0173564
392844	Dde_0634	Extracellular solute-binding protein, family 7 (VIMSS-AUTO)	Dde_0634 Extracellular solute-binding protein, family 7 (VIMSS-AUTO)	Dde_0634 392844 Extracellular solute-binding protein, family 7 (VIMSS-AUTO)	0.452048	0.49987	0.178363	0.342229	0.541646	0.312818	0.352969	1.19621	-0.0185412	-0.0622217
392846	Dde_0630	Putative transport protein (VIMSS-AUTO)	Dde_0630 Putative transport protein (VIMSS-AUTO)	Dde_0630 392846 Putative transport protein (VIMSS-AUTO)	-0.373895	-0.208524	-0.059279	-0.216116	-0.251272	0.00639325	-0.137454	-0.0454109	-0.00311877	-0.145564
392847	Dde_0629	Predicted signal-transduction protein containing cAMP-binding and CBS domains (VIMSS-AUTO)	Dde_0629 Predicted signal-transduction protein containing cAMP-binding and CBS domains (VIMSS-AUTO)	Dde_0629 392847 Predicted signal-transduction protein containing cAMP-binding and CBS domains (VIMSS-AUTO)	-0.0185152	-0.0275934	-0.0731755	-0.0353845	-0.100212	-0.119999	-0.00822266	-0.098841	-0.0561536	-0.0397834
392849	Dde_0626	glutaminyl-tRNA synthetase	Dde_0626 glutaminyl-tRNA synthetase	Dde_0626 392849 glutaminyl-tRNA synthetase	-1.15488	-0.892979	-1.64683	-0.571098	-0.661736	-1.57202	-0.558012	-0.84501	-1.08944	-1.0405
392853	Dde_0621		Dde_0621	Dde_0621 392853	0.0442416	0.00111886	0.0787584	0.00517859	-0.00204137	-0.00715569	-0.0187108	0.0232584	0.0172426	0.00622076
392855	Dde_0618	Transposase and inactivated derivatives (VIMSS-AUTO)	Dde_0618 Transposase and inactivated derivatives (VIMSS-AUTO)	Dde_0618 392855 Transposase and inactivated derivatives (VIMSS-AUTO)	0.00182896	-0.160638	-0.00427888	-0.11958	-0.127666	-0.0850781	-0.0300461	-0.102029	0.0123176	-0.0297134
392856	Dde_0612	High-affinity leucine-specific transport system; periplasmic binding protein (VIMSS-AUTO)	Dde_0612 High-affinity leucine-specific transport system; periplasmic binding protein (VIMSS-AUTO)	Dde_0612 392856 High-affinity leucine-specific transport system; periplasmic binding protein (VIMSS-AUTO)	-0.0508898	-0.0770827	-0.0280119	-0.0896079	-0.0646173	-0.0582305	-0.106513	-0.102983	-0.0867828	0.0186653
392857	Dde_0611	High-affinity branched-chain amino acid transport system; membrane component (VIMSS-AUTO)	Dde_0611 High-affinity branched-chain amino acid transport system; membrane component (VIMSS-AUTO)	Dde_0611 392857 High-affinity branched-chain amino acid transport system; membrane component (VIMSS-AUTO)	-0.079559	-0.0144987	0.00244906	-0.0554386	-0.0626846	-0.0767707	0.0697053	-0.0954469	-0.0677255	-0.0619273
392858	Dde_0610	High-affinity branched-chain amino acid transport (VIMSS-AUTO)	Dde_0610 High-affinity branched-chain amino acid transport (VIMSS-AUTO)	Dde_0610 392858 High-affinity branched-chain amino acid transport (VIMSS-AUTO)	0.113124	0.113251	0.131055	0.18902	0.179146	0.235808	0.0617778	0.0683531	0.108501	0.111146
392859	Dde_0609	ATP-binding component of high-affinity branched-chain amino acid transport system (VIMSS-AUTO)	Dde_0609 ATP-binding component of high-affinity branched-chain amino acid transport system (VIMSS-AUTO)	Dde_0609 392859 ATP-binding component of high-affinity branched-chain amino acid transport system (VIMSS-AUTO)	0.165068	-0.0655184	0.152223	0.376366	-0.0620491	-0.116857	1.14453	0.900765	0.312787	0.746885
392860	Dde_0608	ATP-binding component of leucine transport (VIMSS-AUTO)	Dde_0608 ATP-binding component of leucine transport (VIMSS-AUTO)	Dde_0608 392860 ATP-binding component of leucine transport (VIMSS-AUTO)	0.0177765	0.0138599	0.10987	0.0914634	0.109599	0.184458	0.156253	0.120431	0.278074	0.159946
392861	Dde_0607	hypothetical protein	Dde_0607 hypothetical protein	Dde_0607 392861 hypothetical protein	-0.104955	-0.0858674	-0.0678493	-0.0817746	-0.155386	-0.132453	-0.0842864	-0.171159	-0.0411645	-0.144131
392862	Dde_0605	Dual specificity phosphatase, catalytic domain protein (VIMSS-AUTO)	Dde_0605 Dual specificity phosphatase, catalytic domain protein (VIMSS-AUTO)	Dde_0605 392862 Dual specificity phosphatase, catalytic domain protein (VIMSS-AUTO)	-0.255337	-0.17828	-0.0328909	-0.215485	-0.0941661	-0.0998549	-0.0787593	-0.178682	-0.145358	-0.214088
392863	Dde_0604	Pyruvate phosphate dikinase, PEP/pyruvate binding domain protein (VIMSS-AUTO)	Dde_0604 Pyruvate phosphate dikinase, PEP/pyruvate binding domain protein (VIMSS-AUTO)	Dde_0604 392863 Pyruvate phosphate dikinase, PEP/pyruvate binding domain protein (VIMSS-AUTO)	-0.179311	-0.107315	-0.108106	-0.203228	-0.155527	-0.00599094	-0.242663	-0.300564	-0.43333	-0.0996701
392865	Dde_0602	Sensory box sensor histidine kinase/response regulator, putative (VIMSS-AUTO)	Dde_0602 Sensory box sensor histidine kinase/response regulator, putative (VIMSS-AUTO)	Dde_0602 392865 Sensory box sensor histidine kinase/response regulator, putative (VIMSS-AUTO)	0.281919	0.0546712	-0.110385	-0.0386849	-0.0867636	-0.032841	-0.157221	-0.48973	-0.158163	-0.0313521
392866	Dde_0601	PtxB, putative (VIMSS-AUTO)	Dde_0601 PtxB, putative (VIMSS-AUTO)	Dde_0601 392866 PtxB, putative (VIMSS-AUTO)	-0.26265	-0.27504	-0.14518	-0.205226	-0.0872892	-0.16223	-0.166159	-0.345188	-0.493511	-0.143247
392867	Dde_0600	Conserved hypothetical protein (VIMSS-AUTO)	Dde_0600 Conserved hypothetical protein (VIMSS-AUTO)	Dde_0600 392867 Conserved hypothetical protein (VIMSS-AUTO)	-0.310732	-0.301568	-0.196745	-0.300917	-0.272168	-0.151027	-0.823511	-0.92395	-0.938746	-0.522355
392870	Dde_0594	von Willebrand factor, type A	Dde_0594 von Willebrand factor, type A	Dde_0594 392870 von Willebrand factor, type A	0.0563525	0.07054	0.0372943	0.00656863	-0.054858	-0.0264662	0.0511692	-0.0677584	-0.0357948	0.0238833
392871	Dde_0593	Glycosyl transferase, group 1 family protein, putative (VIMSS-AUTO)	Dde_0593 Glycosyl transferase, group 1 family protein, putative (VIMSS-AUTO)	Dde_0593 392871 Glycosyl transferase, group 1 family protein, putative (VIMSS-AUTO)	-0.118739	-0.164385	-0.084391	-0.23639	-0.244344	0.0950975	-0.369017	-0.217767	-0.379243	-0.289905
392872	Dde_0592	Putative glucosyl transferase (VIMSS-AUTO)	Dde_0592 Putative glucosyl transferase (VIMSS-AUTO)	Dde_0592 392872 Putative glucosyl transferase (VIMSS-AUTO)	-0.99738	-1.1528	-1.06011	-1.01823	-1.18691	-0.997059	-2.47251	-0.865945	-1.52659	-1.001
392874	Dde_0590	Cardiolipin synthase, a major membrane phospholipid; novobiocin sensitivity (VIMSS-AUTO)	Dde_0590 Cardiolipin synthase, a major membrane phospholipid; novobiocin sensitivity (VIMSS-AUTO)	Dde_0590 392874 Cardiolipin synthase, a major membrane phospholipid; novobiocin sensitivity (VIMSS-AUTO)	-0.0437014	-0.290285	-0.326313	-0.0403112	-0.402241	-0.291566	-0.0348081	-1.6451	0.30667	-0.24059
392875	Dde_0589	Putative regulator (VIMSS-AUTO)	Dde_0589 Putative regulator (VIMSS-AUTO)	Dde_0589 392875 Putative regulator (VIMSS-AUTO)	0.00441572	-0.0375043	-0.102666	-0.126474	-0.175734	-0.0370798	-0.18032	0.300004	0.1867	-0.148628
392876	Dde_0587	Thiamine biosynthesis protein ApbE, putative (VIMSS-AUTO)	Dde_0587 Thiamine biosynthesis protein ApbE, putative (VIMSS-AUTO)	Dde_0587 392876 Thiamine biosynthesis protein ApbE, putative (VIMSS-AUTO)	-0.415569	-0.231095	0.0955816	-0.240869	-0.140102	-0.66519	-0.25704	0.811121	4.34134	0.0467216
392877	Dde_0586	NADH:quinone oxidoreductase subunit RnfB (Natalia Ivanova)	Dde_0586 NADH:quinone oxidoreductase subunit RnfB (Natalia Ivanova)	Dde_0586 392877 NADH:quinone oxidoreductase subunit RnfB (Natalia Ivanova)	-0.216058	-0.117993	0.07903	-0.136443	-0.107027	-0.506291	-0.147584	0.807946	4.47183	0.113125
392878	Dde_0585	NADH:quinone oxidoreductase subunit RnfA (Natalia Ivanova)	Dde_0585 NADH:quinone oxidoreductase subunit RnfA (Natalia Ivanova)	Dde_0585 392878 NADH:quinone oxidoreductase subunit RnfA (Natalia Ivanova)	-0.17562	-0.0484942	0.280902	-0.0944558	0.177359	-0.146336	-0.328937	0.754813	2.30892	0.129427
392879	Dde_0584	NADH:quinone oxidoreductase subunit RnfE (Natalia Ivanova)	Dde_0584 NADH:quinone oxidoreductase subunit RnfE (Natalia Ivanova)	Dde_0584 392879 NADH:quinone oxidoreductase subunit RnfE (Natalia Ivanova)	-0.174387	-0.0901453	0.2141	-0.0848925	0.136142	-0.458201	-0.149084	0.78118	1.8807	0.161115
392880	Dde_0583	NADH:quinone oxidoreductase subunit RnfG (Natalia Ivanova)	Dde_0583 NADH:quinone oxidoreductase subunit RnfG (Natalia Ivanova)	Dde_0583 392880 NADH:quinone oxidoreductase subunit RnfG (Natalia Ivanova)	-0.289914	-0.132744	0.22132	-0.348385	0.075498	-0.419391	-0.389317	0.881472	2.77051	0.11349
392881	Dde_0582	NADH:quinone oxidoreductase subunit RnfD (Natalia Ivanova)	Dde_0582 NADH:quinone oxidoreductase subunit RnfD (Natalia Ivanova)	Dde_0582 392881 NADH:quinone oxidoreductase subunit RnfD (Natalia Ivanova)	-0.423162	-0.249534	0.136818	-0.241323	-0.0836448	-0.393381	-0.557435	0.442052	1.90008	-0.0288195
392882	Dde_0581		Dde_0581	Dde_0581 392882	-0.604626	-0.2461	0.11965	-0.447307	-0.128876	-0.694251	-0.751978	0.635964	1.98428	-0.0637173
392884	Dde_0577	LemA protein (lemA) (VIMSS-AUTO)	Dde_0577 LemA protein (lemA) (VIMSS-AUTO)	Dde_0577 392884 LemA protein (lemA) (VIMSS-AUTO)	-0.0554481	-0.0693362	-0.0486376	-0.0981074	-0.109625	-0.114503	-0.11617	-0.134234	0.0108499	-0.148996
392885	Dde_0576	Orf, hypothetical protein (VIMSS-AUTO)	Dde_0576 Orf, hypothetical protein (VIMSS-AUTO)	Dde_0576 392885 Orf, hypothetical protein (VIMSS-AUTO)	-0.0579975	-0.0659217	-0.0591545	-0.0937213	-0.0885721	-0.093672	-0.121559	-0.122154	-0.046078	-0.108486
392886	Dde_0575	CheW-like domain, putative (VIMSS-AUTO)	Dde_0575 CheW-like domain, putative (VIMSS-AUTO)	Dde_0575 392886 CheW-like domain, putative (VIMSS-AUTO)	0.0175143	-0.0542732	0.065292	0.00804243	-0.0349687	0.0700626	0.108633	-0.0439624	0.108438	-0.0376934
392887	Dde_0574	agmatinase, putative	Dde_0574 agmatinase, putative	Dde_0574 392887 agmatinase, putative	-0.453936	-0.483734	-0.427101	-0.565528	-0.323238	-0.589586	-0.0623007	-0.0704108	-0.471964	-0.321439
392889	Dde_0572	Carboxynorspermidine synthase (Natalia Ivanova)	Dde_0572 Carboxynorspermidine synthase (Natalia Ivanova)	Dde_0572 392889 Carboxynorspermidine synthase (Natalia Ivanova)	-2.37531	-3.03575	-2.58936	-3.81064	-3.763	-2.45224	-0.29812	-0.739178	-1.7961	-2.78594
392890	Dde_0571	arginine decarboxylase	Dde_0571 arginine decarboxylase	Dde_0571 392890 arginine decarboxylase	-0.602229	-0.561649	-0.653005	-0.904647	-0.770111	-0.479742	-0.334132	0.244952	0.228748	-0.613717
392891	Dde_0569		Dde_0569	Dde_0569 392891	-0.20099	-0.173993	-0.0270592	-0.0934862	-0.117558	0.32455	-0.433322	-0.552318	0.827491	-0.259913
392892	Dde_0568	Aminopeptidase A/I (VIMSS-AUTO)	Dde_0568 Aminopeptidase A/I (VIMSS-AUTO)	Dde_0568 392892 Aminopeptidase A/I (VIMSS-AUTO)	-0.196256	-0.196898	-0.406743	-0.121082	-0.203768	-0.42725	-0.629487	-0.478465	-0.356372	-0.251368
392893	Dde_0567	V-type ATPase, subunit J (trk1) (VIMSS-AUTO)	Dde_0567 V-type ATPase, subunit J (trk1) (VIMSS-AUTO)	Dde_0567 392893 V-type ATPase, subunit J (trk1) (VIMSS-AUTO)	-0.13463	-0.112203	-0.0494127	-0.0834787	-0.0990502	-0.0544401	-0.0749747	-0.185864	-0.137099	-0.0877684
392894	Dde_0566	Potassium uptake protein TrkA (VIMSS-AUTO)	Dde_0566 Potassium uptake protein TrkA (VIMSS-AUTO)	Dde_0566 392894 Potassium uptake protein TrkA (VIMSS-AUTO)	0.00615734	0.0827896	0.0907586	-0.00512025	0.112383	0.0669218	0.0297017	0.31264	0.0107764	0.05973
392895	Dde_0565	Heptosyltransferase family (VIMSS-AUTO)	Dde_0565 Heptosyltransferase family (VIMSS-AUTO)	Dde_0565 392895 Heptosyltransferase family (VIMSS-AUTO)	0.73892	1.03349	0.372822	0.675295	1.15444	0.774909	0.212641	3.12267	-0.381081	0.231241
392896	Dde_0564	Conserved hypothetical protein (VIMSS-AUTO)	Dde_0564 Conserved hypothetical protein (VIMSS-AUTO)	Dde_0564 392896 Conserved hypothetical protein (VIMSS-AUTO)	0.620276	0.90967	0.405448	0.724835	1.30271	0.843445	-0.132923	2.84302	-0.203959	0.362845
392897	Dde_0563	Conserved hypothetical protein (VIMSS-AUTO)	Dde_0563 Conserved hypothetical protein (VIMSS-AUTO)	Dde_0563 392897 Conserved hypothetical protein (VIMSS-AUTO)	0.322274	0.546871	0.123369	0.239121	0.406705	0.267387	-0.0255494	0.430381	0.223075	0.173168
392898	Dde_0561	Cytochrome c subfamily, putative (VIMSS-AUTO)	Dde_0561 Cytochrome c subfamily, putative (VIMSS-AUTO)	Dde_0561 392898 Cytochrome c subfamily, putative (VIMSS-AUTO)	-0.0617913	-0.108426	-0.119919	-0.198238	-0.213341	-0.0367803	-0.0691095	-0.111112	-0.229466	-0.203704
392900	Dde_0558	Histidine kinase-, DNA gyrase B-, phytochrome-like ATPase family (VIMSS-AUTO)	Dde_0558 Histidine kinase-, DNA gyrase B-, phytochrome-like ATPase family (VIMSS-AUTO)	Dde_0558 392900 Histidine kinase-, DNA gyrase B-, phytochrome-like ATPase family (VIMSS-AUTO)	-0.0538866	-0.0180566	0.0503667	-0.047967	-0.0839876	-0.026264	0.0337945	0.0599703	0.233036	0.0200142
392901	Dde_0557	Putative ligase/synthetase (VIMSS-AUTO)	Dde_0557 Putative ligase/synthetase (VIMSS-AUTO)	Dde_0557 392901 Putative ligase/synthetase (VIMSS-AUTO)	0.450017	0.578017	0.231271	0.419945	0.704225	0.30388	0.468632	2.10943	-0.0323956	0.0347833
392902	Dde_0556	Orf, hypothetical protein (VIMSS-AUTO)	Dde_0556 Orf, hypothetical protein (VIMSS-AUTO)	Dde_0556 392902 Orf, hypothetical protein (VIMSS-AUTO)	-0.0749295	-0.128444	-0.0814455	-0.081436	-0.0951774	-0.132407	-0.0571938	0.169557	-0.0167816	-0.119574
392903	Dde_0555	[NiFe] hydrogenase maturation protein HypF (VIMSS-AUTO)	Dde_0555 [NiFe] hydrogenase maturation protein HypF (VIMSS-AUTO)	Dde_0555 392903 [NiFe] hydrogenase maturation protein HypF (VIMSS-AUTO)	0.029398	0.0723536	0.684385	0.105774	0.313144	0.956015	0.142232	0.474349	0.842	0.58159
392904	Dde_0554		Dde_0554	Dde_0554 392904	0.0058376	0.00775252	-0.0046836	-0.0504243	-0.0591746	-0.077198	-0.0370356	-0.0646083	-0.140112	-0.0111325
392905	Dde_0553	Predicted transcriptional regulator containing an HTH domain and an uncharacterized domain shared wi (VIMSS-AUTO)	Dde_0553 Predicted transcriptional regulator containing an HTH domain and an uncharacterized domain shared wi (VIMSS-AUTO)	Dde_0553 392905 Predicted transcriptional regulator containing an HTH domain and an uncharacterized domain shared wi (VIMSS-AUTO)	-0.0405773	-0.0546024	-0.037969	-0.121958	-0.110191	-0.0699194	-0.210994	-0.214177	-0.209597	-0.114214
392909	Dde_0550	Sensory box/GGDEF family protein (VIMSS-AUTO)	Dde_0550 Sensory box/GGDEF family protein (VIMSS-AUTO)	Dde_0550 392909 Sensory box/GGDEF family protein (VIMSS-AUTO)	-0.202048	-0.148514	0.0390155	-0.164229	-0.161299	-0.0400049	0.00161902	-0.110194	-0.213286	-0.022866
392910	Dde_0549	HlyD family secretion protein (VIMSS-AUTO)	Dde_0549 HlyD family secretion protein (VIMSS-AUTO)	Dde_0549 392910 HlyD family secretion protein (VIMSS-AUTO)	-0.00275986	-0.135709	-0.0926547	-0.0213171	-0.0794983	-0.0644124	-0.299411	-0.268958	-0.118593	-0.168379
392911	Dde_0548	AcrB/AcrD/AcrF family protein	Dde_0548 AcrB/AcrD/AcrF family protein	Dde_0548 392911 AcrB/AcrD/AcrF family protein	-0.0971564	-0.0776692	-0.106662	-0.185805	-0.130304	-0.0943184	-0.181443	-0.157456	-0.308841	-0.119038
392912	Dde_0547	DNA internalization-related competence protein ComEC/Rec2 (VIMSS-AUTO)	Dde_0547 DNA internalization-related competence protein ComEC/Rec2 (VIMSS-AUTO)	Dde_0547 392912 DNA internalization-related competence protein ComEC/Rec2 (VIMSS-AUTO)	-0.050913	-0.0592173	-0.062931	-0.0438092	-0.0409936	-0.0442541	0.026634	0.00242042	-0.0853583	-0.0149965
392914	Dde_0544	Sensor-regulator, activates OmpR by phophorylation (VIMSS-AUTO)	Dde_0544 Sensor-regulator, activates OmpR by phophorylation (VIMSS-AUTO)	Dde_0544 392914 Sensor-regulator, activates OmpR by phophorylation (VIMSS-AUTO)	-0.0557857	-0.035491	-0.015961	-0.0295166	-0.104493	-0.146658	-0.00661647	-0.126062	-0.151715	-0.0610235
392915	Dde_0543	integral membrane protein MviN	Dde_0543 integral membrane protein MviN	Dde_0543 392915 integral membrane protein MviN	-0.0936084	-0.116172	0.0318366	-0.0671597	-0.0501838	0.125236	0.325208	0.307196	0.204786	-0.0557791
392916	Dde_0542	Formamidopyrimidine-DNA glycosylase (VIMSS-AUTO)	Dde_0542 Formamidopyrimidine-DNA glycosylase (VIMSS-AUTO)	Dde_0542 392916 Formamidopyrimidine-DNA glycosylase (VIMSS-AUTO)	-0.0681332	-0.0276539	0.0499556	-0.0321102	0.0565398	0.138366	0.136677	0.0882046	0.145788	0.0732467
392917	Dde_0541	PDZ domain (Also known as DHR or GLGF)., putative (VIMSS-AUTO)	Dde_0541 PDZ domain (Also known as DHR or GLGF)., putative (VIMSS-AUTO)	Dde_0541 392917 PDZ domain (Also known as DHR or GLGF)., putative (VIMSS-AUTO)	-0.00118676	-0.00157787	-0.00270783	-0.0302787	0.0286062	0.0698285	0.117851	0.0204267	-0.011651	0.0618164
392918	Dde_0540	Coenzyme F390 synthetase family (COG1541) (Morgan Price)	Dde_0540 Coenzyme F390 synthetase family (COG1541) (Morgan Price)	Dde_0540 392918 Coenzyme F390 synthetase family (COG1541) (Morgan Price)	-1.75611	-2.05463	-1.88089	-2.18187	-2.09219	-1.28383	-2.65753	-2.19776	-1.24048	-1.3907
392919	Dde_0539	Conserved hypothetical protein (VIMSS-AUTO)	Dde_0539 Conserved hypothetical protein (VIMSS-AUTO)	Dde_0539 392919 Conserved hypothetical protein (VIMSS-AUTO)	-0.254456	-0.228004	-0.296778	-0.260176	-0.441483	-0.167329	-0.170587	-0.062584	0.330467	-0.465319
392920	Dde_0538	Conserved hypothetical protein (VIMSS-AUTO)	Dde_0538 Conserved hypothetical protein (VIMSS-AUTO)	Dde_0538 392920 Conserved hypothetical protein (VIMSS-AUTO)	-2.47953	-3.85777	-4.60171	-4.67545	-4.84465	-5.47834	-1.86289	-2.25749	-3.63203	-4.16291
392921	Dde_0537	Ribonuclease E (rne) (VIMSS-AUTO)	Dde_0537 Ribonuclease E (rne) (VIMSS-AUTO)	Dde_0537 392921 Ribonuclease E (rne) (VIMSS-AUTO)	-0.00480847	-0.874569	-2.09312	-1.25053	-1.26353	-3.95552	-1.8231	-2.09124	-2.41106	-1.01308
392923	Dde_0536		Dde_0536	Dde_0536 392923	-0.129946	-0.166182	-0.117196	-0.18715	-0.213454	-0.131708	-0.211878	-0.320501	-0.173181	-0.123136
392927	Dde_0532	Sensory box/GGDEF family protein (VIMSS-AUTO)	Dde_0532 Sensory box/GGDEF family protein (VIMSS-AUTO)	Dde_0532 392927 Sensory box/GGDEF family protein (VIMSS-AUTO)	-0.0568979	0.00302238	-0.0157786	-0.0347924	-0.0750181	0.0973036	0.425443	0.282947	-0.0489589	0.367829
392929	Dde_0530		Dde_0530	Dde_0530 392929	-0.173982	-0.0882177	-0.0638714	-0.10709	-0.11423	-0.110154	-0.208713	-0.208588	-0.098878	-0.0647458
392934	Dde_0524	hypothetical protein	Dde_0524 hypothetical protein	Dde_0524 392934 hypothetical protein	0.0300036	-0.0722521	-0.252165	-0.184514	-0.187861	-0.134617	-0.361134	-0.191122	-0.522983	-0.173684
392935	Dde_0523	Conserved hypothetical protein (VIMSS-AUTO)	Dde_0523 Conserved hypothetical protein (VIMSS-AUTO)	Dde_0523 392935 Conserved hypothetical protein (VIMSS-AUTO)	-0.0435526	-0.0105244	-0.0312101	-0.0870814	-0.196585	-0.17995	-0.152294	-0.176856	-0.0684809	-0.129594
392936	Dde_0521		Dde_0521	Dde_0521 392936	-0.836036	-1.4706	-1.41075	-1.26206	-1.64483	-1.11215	0.0820478	-0.944255	-0.107975	-1.25195
392938	Dde_0519	Rare lipoprotein A (rlpA) (VIMSS-AUTO)	Dde_0519 Rare lipoprotein A (rlpA) (VIMSS-AUTO)	Dde_0519 392938 Rare lipoprotein A (rlpA) (VIMSS-AUTO)	-0.0965394	-0.13792	-0.149032	-0.0842638	-0.139587	-0.370882	-0.202423	-0.178303	-0.125672	-0.134317
392939	Dde_0518	Asp-tRNAAsn/Glu-tRNAGln amidotransferase A subunit and related amidases (VIMSS-AUTO)	Dde_0518 Asp-tRNAAsn/Glu-tRNAGln amidotransferase A subunit and related amidases (VIMSS-AUTO)	Dde_0518 392939 Asp-tRNAAsn/Glu-tRNAGln amidotransferase A subunit and related amidases (VIMSS-AUTO)	-0.221741	-0.21603	-0.277593	-0.308645	-0.399296	-0.375625	-0.491179	-0.780463	-0.509847	-0.326111
392942	Dde_0514	uracil-DNA glycosylase	Dde_0514 uracil-DNA glycosylase	Dde_0514 392942 uracil-DNA glycosylase	-0.0718661	-0.0724148	-0.100481	-0.0399648	-0.0038107	-0.0586303	-0.0454457	-0.126591	-0.0945624	0.014772
392943	Dde_0513	Putative aminotransferase (VIMSS-AUTO)	Dde_0513 Putative aminotransferase (VIMSS-AUTO)	Dde_0513 392943 Putative aminotransferase (VIMSS-AUTO)	-0.106491	-0.0578508	-0.10634	-0.128632	-0.103841	-0.0879467	-0.136696	-0.147757	-0.208311	0.00270096
392944	Dde_0512	hypothetical protein	Dde_0512 hypothetical protein	Dde_0512 392944 hypothetical protein	-0.130786	-0.0818024	-0.141849	-0.147912	-0.182384	-0.202676	-0.144464	-0.293284	-0.257186	-0.139077
392945	Dde_0511	6-phosphofructo-2-kinase/fructose-2,6-biphosphatase 3 (VIMSS-AUTO)	Dde_0511 6-phosphofructo-2-kinase/fructose-2,6-biphosphatase 3 (VIMSS-AUTO)	Dde_0511 392945 6-phosphofructo-2-kinase/fructose-2,6-biphosphatase 3 (VIMSS-AUTO)	-0.195366	-0.175717	-0.0962172	-0.217396	-0.246963	-0.116877	-0.161858	-0.404278	-0.0208322	-0.132739
392946	Dde_0510	4-alpha-glucanotransferase	Dde_0510 4-alpha-glucanotransferase	Dde_0510 392946 4-alpha-glucanotransferase	-0.631119	-0.33317	-0.128153	-0.995829	-0.567898	-0.541704	-1.73329	-3.15017	-1.21346	-0.621261
392949	Dde_0506	MiaB-like tRNA modifying enzyme YliG, TIGR01125 (VIMSS-AUTO)	Dde_0506 MiaB-like tRNA modifying enzyme YliG, TIGR01125 (VIMSS-AUTO)	Dde_0506 392949 MiaB-like tRNA modifying enzyme YliG, TIGR01125 (VIMSS-AUTO)	0.182713	0.0468262	-0.0169279	-0.147561	-0.151497	-0.0282754	-0.207124	-0.291417	0.0625501	-0.0928256
392950	Dde_0505	Histidine kinase-, DNA gyrase B-, phytochrome-like ATPase family (VIMSS-AUTO)	Dde_0505 Histidine kinase-, DNA gyrase B-, phytochrome-like ATPase family (VIMSS-AUTO)	Dde_0505 392950 Histidine kinase-, DNA gyrase B-, phytochrome-like ATPase family (VIMSS-AUTO)	-0.105675	-0.0433973	-0.00484174	0.0358668	0.0348788	-0.11896	-0.31227	-0.379479	-0.00138915	-0.0520592
392952	Dde_0503		Dde_0503	Dde_0503 392952	-0.0407114	-0.0687565	-0.0292393	-0.0499357	-0.055969	-0.0536565	-0.0136738	-0.0961503	-0.0786434	-0.0446806
392954	Dde_0501	Uncharacterized protein conserved in bacteria (VIMSS-AUTO)	Dde_0501 Uncharacterized protein conserved in bacteria (VIMSS-AUTO)	Dde_0501 392954 Uncharacterized protein conserved in bacteria (VIMSS-AUTO)	0.0860787	0.123631	0.124637	0.0332979	0.10656	0.0443378	0.0762756	0.0592106	0.0446731	0.0786669
392955	Dde_0500	Transcriptional regulator, Cro/CI family (VIMSS-AUTO)	Dde_0500 Transcriptional regulator, Cro/CI family (VIMSS-AUTO)	Dde_0500 392955 Transcriptional regulator, Cro/CI family (VIMSS-AUTO)	-1.27201	-1.14508	-0.649547	-4.80783	-3.37819	-2.75411	-4.8497	-5.75234	-1.57362	-4.41726
392957	Dde_0498	Cation transport ATPase, iron related (Dmitry Rodionov)	Dde_0498 Cation transport ATPase, iron related (Dmitry Rodionov)	Dde_0498 392957 Cation transport ATPase, iron related (Dmitry Rodionov)	-0.0612732	-0.0745018	-0.0800168	-0.102939	-0.123615	-0.0749833	-0.0751282	-0.184163	-0.0928243	-0.0743247
392958	Dde_0497	ferric uptake regulation protein (Dmitry Rodionov)	Dde_0497 ferric uptake regulation protein (Dmitry Rodionov)	Dde_0497 392958 ferric uptake regulation protein (Dmitry Rodionov)	-0.249531	-0.46889	-0.281346	-0.253813	-0.301804	-0.0907602	-0.336516	-0.361771	-0.277159	-0.301593
392959	Dde_0496	hypothetical protein	Dde_0496 hypothetical protein	Dde_0496 392959 hypothetical protein	0.0315429	-0.0335724	0.0275599	-0.0322654	-0.000516663	0.00540606	0.0860149	-0.178099	-0.0975121	0.0493417
392960	Dde_0495	Cation-transporting ATPase, E1-E2 family (VIMSS-AUTO)	Dde_0495 Cation-transporting ATPase, E1-E2 family (VIMSS-AUTO)	Dde_0495 392960 Cation-transporting ATPase, E1-E2 family (VIMSS-AUTO)	-0.0105962	-0.0277151	-0.0404313	-0.0635258	-0.0655843	-0.037857	-0.00328315	-0.013603	0.047254	-0.0508831
392962	Dde_0493	hypothetical protein	Dde_0493 hypothetical protein	Dde_0493 392962 hypothetical protein	-0.0597978	-0.069386	-0.0873946	-0.0715888	-0.128057	-0.0896105	-0.00322356	-0.115876	-0.0217114	-0.0795875
392963	Dde_0492	hypothetical protein	Dde_0492 hypothetical protein	Dde_0492 392963 hypothetical protein	-0.100195	-0.0395471	-0.00389493	-0.0990091	-0.105211	-0.0184917	-0.0519992	-0.0496157	-0.0189144	-0.0291352
392965	Dde_0490	hypothetical protein	Dde_0490 hypothetical protein	Dde_0490 392965 hypothetical protein	-0.419711	-0.229054	-0.283211	-0.366438	-0.358437	-0.634944	-0.94072	-1.0229	2.07788	-0.116577
392967	Dde_0487	hypothetical protein	Dde_0487 hypothetical protein	Dde_0487 392967 hypothetical protein	-0.0679154	-0.116801	-0.0300246	-0.0700865	-0.0984612	-0.0998911	-0.218027	-0.16183	-0.157126	-0.171157
392969	Dde_0485	hypothetical protein	Dde_0485 hypothetical protein	Dde_0485 392969 hypothetical protein	-0.0708273	-0.115205	-0.0838355	-0.102001	-0.136494	-0.0805165	-0.0963287	-0.139977	-0.0923436	-0.123756
392970	Dde_0484	Conserved hypothetical protein (VIMSS-AUTO)	Dde_0484 Conserved hypothetical protein (VIMSS-AUTO)	Dde_0484 392970 Conserved hypothetical protein (VIMSS-AUTO)	-0.0620682	-0.0703698	-0.0892431	-0.0659883	-0.0523413	-0.0280883	0.045153	-0.0719568	0.00157776	0.00325768
392971	Dde_0483	MoxR-like ATPases (VIMSS-AUTO)	Dde_0483 MoxR-like ATPases (VIMSS-AUTO)	Dde_0483 392971 MoxR-like ATPases (VIMSS-AUTO)	-0.0558784	-0.0899599	-0.0878162	-0.095133	-0.148861	-0.0373089	-0.0689307	-0.0901752	-0.150106	-0.0322422
392972	Dde_0481	Udp-galactose-lipid carrier transferase (VIMSS-AUTO)	Dde_0481 Udp-galactose-lipid carrier transferase (VIMSS-AUTO)	Dde_0481 392972 Udp-galactose-lipid carrier transferase (VIMSS-AUTO)	-0.508281	-0.358597	-0.257262	-0.21302	-0.335147	-0.130695	0.0807162	-0.00152881	-0.500654	-0.181507
392974	Dde_0479	First mannosyl transferase (wbaZ-2) (VIMSS-AUTO)	Dde_0479 First mannosyl transferase (wbaZ-2) (VIMSS-AUTO)	Dde_0479 392974 First mannosyl transferase (wbaZ-2) (VIMSS-AUTO)	-0.490659	-0.454875	-0.198901	-0.334613	-0.427821	-0.23704	0.00308236	-0.056224	-0.590216	-0.115103
392977	Dde_0475	Fe-only hydrogenase, large & small subunits, cytoplasmic (Shelley Haveman)	Dde_0475 Fe-only hydrogenase, large & small subunits, cytoplasmic (Shelley Haveman)	Dde_0475 392977 Fe-only hydrogenase, large & small subunits, cytoplasmic (Shelley Haveman)	-0.0636429	-0.084527	-0.0667486	-0.133616	-0.176937	-0.103729	-0.124464	-0.154146	-0.20269	-0.154829
392978	Dde_0474	Hydrogenase FeS protein, cytoplasmic (Shelley Haveman)	Dde_0474 Hydrogenase FeS protein, cytoplasmic (Shelley Haveman)	Dde_0474 392978 Hydrogenase FeS protein, cytoplasmic (Shelley Haveman)	0.0666767	0.117126	0.00672262	-0.00521476	0.0346453	0.0869646	0.0366397	0.0830602	0.0243722	0.0376918
392981	Dde_0468	Uncharacterized ACR, COG1832 family (VIMSS-AUTO)	Dde_0468 Uncharacterized ACR, COG1832 family (VIMSS-AUTO)	Dde_0468 392981 Uncharacterized ACR, COG1832 family (VIMSS-AUTO)	0.23715	0.226073	0.239497	0.197124	0.227685	0.285989	0.252428	0.246431	0.237546	0.210708
392982	Dde_0467	Pyruvate ferredoxin/flavodoxin oxidoreductase family (VIMSS-AUTO)	Dde_0467 Pyruvate ferredoxin/flavodoxin oxidoreductase family (VIMSS-AUTO)	Dde_0467 392982 Pyruvate ferredoxin/flavodoxin oxidoreductase family (VIMSS-AUTO)	0.233094	0.0968936	0.0454609	0.0406856	0.122805	0.0130457	-0.00785411	0.537266	0.045264	-0.125726
392984	Dde_0465	Thioredoxin reductase (trxB) (VIMSS-AUTO)	Dde_0465 Thioredoxin reductase (trxB) (VIMSS-AUTO)	Dde_0465 392984 Thioredoxin reductase (trxB) (VIMSS-AUTO)	-0.00449042	-0.0331405	0.00440384	-0.0257073	0.0162478	0.0239052	0.0521243	-0.0322924	0.00683561	0.0104676
392985	Dde_0464	thioredoxin, putative	Dde_0464 thioredoxin, putative	Dde_0464 392985 thioredoxin, putative	-0.00133942	0.0267418	-0.0382378	-0.0574139	-0.120958	-0.0505889	-0.0724452	-0.0642277	-0.0578915	0.0314517
392986	Dde_0463	DNR protein, putative (VIMSS-AUTO)	Dde_0463 DNR protein, putative (VIMSS-AUTO)	Dde_0463 392986 DNR protein, putative (VIMSS-AUTO)	0.122624	0.284923	-0.00434978	0.269881	1.12533	1.10909	1.20467	1.00039	1.21816	0.973483
392988	Dde_0461	Na+/H+ antiporter NhaC	Dde_0461 Na+/H+ antiporter NhaC	Dde_0461 392988 Na+/H+ antiporter NhaC	-0.0125957	0.0288094	0.148451	0.0735363	0.0210159	0.000736099	0.0738313	0.0251207	-0.188475	0.0380144
392989	Dde_0459	ABC-type amino acid transport/signal transduction systems, periplasmic component/domain (VIMSS-AUTO)	Dde_0459 ABC-type amino acid transport/signal transduction systems, periplasmic component/domain (VIMSS-AUTO)	Dde_0459 392989 ABC-type amino acid transport/signal transduction systems, periplasmic component/domain (VIMSS-AUTO)	-0.241989	-0.165496	-0.124952	-0.263585	-0.244309	-0.190683	-0.125903	-0.178445	-0.0691848	-0.120981
392990	Dde_0458	Methyl-accepting chemotaxis protein (VIMSS-AUTO)	Dde_0458 Methyl-accepting chemotaxis protein (VIMSS-AUTO)	Dde_0458 392990 Methyl-accepting chemotaxis protein (VIMSS-AUTO)	-0.107961	-0.178887	-0.0908152	-0.290602	-0.22356	-0.0977207	-0.294436	-0.437407	-0.0653813	-0.193437
392991	Dde_0457		Dde_0457	Dde_0457 392991	-0.0879824	-0.0942071	-0.0225677	-0.183049	-0.11982	-0.0893646	-0.250653	-0.181677	-0.103509	-0.247678
392997	Dde_0451	Putative ATP-binding component of a transport system (VIMSS-AUTO)	Dde_0451 Putative ATP-binding component of a transport system (VIMSS-AUTO)	Dde_0451 392997 Putative ATP-binding component of a transport system (VIMSS-AUTO)	-0.000120398	-0.0177758	-0.0251307	0.00141757	-0.0289333	0.0228074	0.0567677	-0.0703252	-0.023097	-0.0484069
392999	Dde_0449	Putative transport system permease protein (VIMSS-AUTO)	Dde_0449 Putative transport system permease protein (VIMSS-AUTO)	Dde_0449 392999 Putative transport system permease protein (VIMSS-AUTO)	0.0200385	0.0577777	0.072339	0.0669184	0.0549458	0.0382952	0.104053	-0.00941381	0.0657608	0.0427628
393001	Dde_0447	Orf, hypothetical protein (VIMSS-AUTO)	Dde_0447 Orf, hypothetical protein (VIMSS-AUTO)	Dde_0447 393001 Orf, hypothetical protein (VIMSS-AUTO)	-0.067715	-0.0560372	0.0188095	-0.0372317	-0.0634422	-0.0272294	-0.00615401	-0.101572	-0.0769529	-0.0427599
393002	Dde_0446	hypothetical protein	Dde_0446 hypothetical protein	Dde_0446 393002 hypothetical protein	-0.182602	-0.0750225	-0.102847	-0.104707	-0.160931	0.0339144	-0.0581221	-0.116324	-0.122004	-0.0363755
393003	Dde_0445	ABC transporter, ATP-binding protein, putative (VIMSS-AUTO)	Dde_0445 ABC transporter, ATP-binding protein, putative (VIMSS-AUTO)	Dde_0445 393003 ABC transporter, ATP-binding protein, putative (VIMSS-AUTO)	0.16116	0.0674882	0.0237688	0.0777623	0.0643849	0.0641839	0.121624	-0.00352039	0.072814	0.116367
393004	Dde_0444	Putative peptidase (VIMSS-AUTO)	Dde_0444 Putative peptidase (VIMSS-AUTO)	Dde_0444 393004 Putative peptidase (VIMSS-AUTO)	-0.0294966	-0.0745737	-0.00308917	-0.0961867	-0.110887	0.00678775	-0.0370405	-0.0335594	-0.0183051	-0.0526089
393005	Dde_0441	Multimeric flavodoxin WrbA (VIMSS-AUTO)	Dde_0441 Multimeric flavodoxin WrbA (VIMSS-AUTO)	Dde_0441 393005 Multimeric flavodoxin WrbA (VIMSS-AUTO)	0.0523802	0.00804023	-0.0414578	-0.0680409	-0.0565462	-0.024232	-0.00125201	-0.101621	-0.0608462	-0.0614492
393006	Dde_0439	Putative glycosyl/glycerophosphate transferases involved in teichoic acid biosynthesis TagF/TagB/Eps (VIMSS-AUTO)	Dde_0439 Putative glycosyl/glycerophosphate transferases involved in teichoic acid biosynthesis TagF/TagB/Eps (VIMSS-AUTO)	Dde_0439 393006 Putative glycosyl/glycerophosphate transferases involved in teichoic acid biosynthesis TagF/TagB/Eps (VIMSS-AUTO)	1.06708	1.08796	0.386319	0.807367	1.18707	0.646776	0.863345	2.56321	0.14493	0.0824361
393008	Dde_0437	Uncharacterized conserved protein (VIMSS-AUTO)	Dde_0437 Uncharacterized conserved protein (VIMSS-AUTO)	Dde_0437 393008 Uncharacterized conserved protein (VIMSS-AUTO)	0.0187147	-0.0297262	0.0654097	0.0195862	0.0227402	-0.0389547	-0.00498769	-0.0856409	-0.010878	-0.0237176
393009	Dde_0436	magnesium and cobalt transport protein CorA	Dde_0436 magnesium and cobalt transport protein CorA	Dde_0436 393009 magnesium and cobalt transport protein CorA	-0.0034452	-0.0196671	-0.0524048	-0.0306026	-0.0101362	-0.0472752	-0.0149848	-0.0816465	-0.119929	0.011874
393010	Dde_0435	Glycerophosphodiester phosphodiesterase, cytosolic (VIMSS-AUTO)	Dde_0435 Glycerophosphodiester phosphodiesterase, cytosolic (VIMSS-AUTO)	Dde_0435 393010 Glycerophosphodiester phosphodiesterase, cytosolic (VIMSS-AUTO)	-0.0749846	-0.0567624	-0.00257058	-0.0414814	-0.0631343	-0.0166419	-0.078779	-0.275431	-0.186567	-0.0802172
393011	Dde_0434	Methyl-accepting chemotaxis protein (VIMSS-AUTO)	Dde_0434 Methyl-accepting chemotaxis protein (VIMSS-AUTO)	Dde_0434 393011 Methyl-accepting chemotaxis protein (VIMSS-AUTO)	-0.0878422	-0.0924467	-0.076413	-0.0991103	-0.1487	-0.0953138	-0.0827359	-0.199161	-0.126102	-0.151079
393012	Dde_0432	GDP-mannose 4,6-dehydratase	Dde_0432 GDP-mannose 4,6-dehydratase	Dde_0432 393012 GDP-mannose 4,6-dehydratase	-0.0731566	-0.212558	-0.009166	-0.279548	-0.195925	-0.13647	-0.203453	-0.22242	-0.067592	-0.152688
393013	Dde_0431	Putative glycosyl/glycerophosphate transferases involved in teichoic acid biosynthesis TagF/TagB/Eps (VIMSS-AUTO)	Dde_0431 Putative glycosyl/glycerophosphate transferases involved in teichoic acid biosynthesis TagF/TagB/Eps (VIMSS-AUTO)	Dde_0431 393013 Putative glycosyl/glycerophosphate transferases involved in teichoic acid biosynthesis TagF/TagB/Eps (VIMSS-AUTO)	0.279041	0.277966	0.185568	0.265152	0.455554	0.320426	0.46744	1.09693	0.216607	-0.122916
393014	Dde_0430	Glycosyltransferases involved in cell wall biogenesis (VIMSS-AUTO)	Dde_0430 Glycosyltransferases involved in cell wall biogenesis (VIMSS-AUTO)	Dde_0430 393014 Glycosyltransferases involved in cell wall biogenesis (VIMSS-AUTO)	-0.0502366	0.00611115	0.20175	0.138885	0.159991	0.18547	0.450464	0.258857	0.454707	-0.0211477
393016	Dde_0428	Glycosyltransferase (VIMSS-AUTO)	Dde_0428 Glycosyltransferase (VIMSS-AUTO)	Dde_0428 393016 Glycosyltransferase (VIMSS-AUTO)	0.170123	0.185078	0.402264	0.340687	0.41058	0.606475	0.681254	0.366194	0.52221	0.382624
393018	Dde_0426	Predicted glycosyltransferases (VIMSS-AUTO)	Dde_0426 Predicted glycosyltransferases (VIMSS-AUTO)	Dde_0426 393018 Predicted glycosyltransferases (VIMSS-AUTO)	0.677314	0.888948	0.365458	0.720422	1.13238	0.838899	0.483802	2.70992	-0.305261	0.124861
393019	Dde_0425	GDP-fucose synthetase	Dde_0425 GDP-fucose synthetase	Dde_0425 393019 GDP-fucose synthetase	-0.0396967	-0.0871781	-0.0395953	-0.0980716	-0.0387125	-0.0251656	0.147249	0.00407763	-0.0116251	-0.0269648
393020	Dde_0423	Sialic acid synthase (VIMSS-AUTO)	Dde_0423 Sialic acid synthase (VIMSS-AUTO)	Dde_0423 393020 Sialic acid synthase (VIMSS-AUTO)	-0.141753	-0.131205	-0.0819829	-0.157283	-0.160448	-0.0174489	-0.125211	-0.127294	-0.13853	-0.111397
393021	Dde_0422	N-acetylglutamate synthase and related acetyltransferases (VIMSS-AUTO)	Dde_0422 N-acetylglutamate synthase and related acetyltransferases (VIMSS-AUTO)	Dde_0422 393021 N-acetylglutamate synthase and related acetyltransferases (VIMSS-AUTO)	-0.0659429	-0.0731959	-0.0460724	-0.0816758	-0.0680362	-0.0348407	-0.10921	-0.124633	-0.0907802	-0.0562687
393022	Dde_0421		Dde_0421	Dde_0421 393022	-0.223192	-0.108303	-0.0532865	-0.147795	-0.085804	-0.144008	-0.184258	-0.243859	-0.160696	-0.0634469
393023	Dde_0420	hypothetical protein	Dde_0420 hypothetical protein	Dde_0420 393023 hypothetical protein	-0.0546883	-0.17471	-0.0819499	-0.0942797	-0.20249	-0.135083	-0.206215	-0.189237	-0.15532	-0.146832
393024	Dde_0419	Uncharacterized conserved protein (VIMSS-AUTO)	Dde_0419 Uncharacterized conserved protein (VIMSS-AUTO)	Dde_0419 393024 Uncharacterized conserved protein (VIMSS-AUTO)	-0.122655	-0.168968	-0.0472756	-0.135816	-0.193419	-0.0545735	-0.14247	-0.16122	-0.0940561	-0.0631067
393025	Dde_0418	Biotin carboxylase (VIMSS-AUTO)	Dde_0418 Biotin carboxylase (VIMSS-AUTO)	Dde_0418 393025 Biotin carboxylase (VIMSS-AUTO)	-0.0204055	-0.0510483	0.00271181	-0.0349295	-0.108073	-0.0649389	-0.0279592	-0.149792	-0.0494512	-0.0398298
393026	Dde_0417	4-aminobutyrate aminotransferase activity (VIMSS-AUTO)	Dde_0417 4-aminobutyrate aminotransferase activity (VIMSS-AUTO)	Dde_0417 393026 4-aminobutyrate aminotransferase activity (VIMSS-AUTO)	-0.0483473	-0.0238435	-0.0348627	-0.13907	-0.121065	-0.0137384	-0.0939143	-0.114677	-0.0966344	-0.0657002
393027	Dde_0416	Uncharacterized enzyme involved in inositol metabolism (VIMSS-AUTO)	Dde_0416 Uncharacterized enzyme involved in inositol metabolism (VIMSS-AUTO)	Dde_0416 393027 Uncharacterized enzyme involved in inositol metabolism (VIMSS-AUTO)	-0.0381162	-0.0811029	0.0996575	-0.18055	-0.215665	0.171114	-0.196134	-0.204918	0.0701751	-0.0722715
393028	Dde_0415	alpha amylase domain-containing protein	Dde_0415 alpha amylase domain-containing protein	Dde_0415 393028 alpha amylase domain-containing protein	0.16586	0.226137	0.217287	0.21629	0.157721	0.19688	0.281143	0.133272	0.0872384	0.196774
393030	Dde_0413		Dde_0413	Dde_0413 393030	-0.104974	-0.0703477	-0.0447186	-0.113627	-0.0851173	-0.062557	-0.0558083	-0.101258	-0.0415287	0.00533383
393031	Dde_0412	Putative ATP-binding component of a transport system (VIMSS-AUTO)	Dde_0412 Putative ATP-binding component of a transport system (VIMSS-AUTO)	Dde_0412 393031 Putative ATP-binding component of a transport system (VIMSS-AUTO)	-0.00979795	-0.0404807	-0.0166817	-0.0190045	-0.102493	-0.0747717	-0.0232926	-0.0476995	-0.0483179	-0.0224316
393032	Dde_0411	Putative oxidoreductase (VIMSS-AUTO)	Dde_0411 Putative oxidoreductase (VIMSS-AUTO)	Dde_0411 393032 Putative oxidoreductase (VIMSS-AUTO)	0.00523223	0.0355458	0.0229276	0.0193156	0.0458534	0.0883962	0.104486	0.0304684	0.0680111	0.0924106
393033	Dde_0410	glycerol kinase	Dde_0410 glycerol kinase	Dde_0410 393033 glycerol kinase	-0.212696	-0.183004	-0.0571101	-0.167302	-0.0099147	-0.045484	-0.29305	-0.179096	-0.367396	-0.0445081
393034	Dde_0409	Facilitated diffusion of glycerol (VIMSS-AUTO)	Dde_0409 Facilitated diffusion of glycerol (VIMSS-AUTO)	Dde_0409 393034 Facilitated diffusion of glycerol (VIMSS-AUTO)	-0.234138	-0.413536	-0.380477	-0.338792	-0.33007	-0.313619	0.159066	-0.583781	-0.626843	-0.299606
393035	Dde_0408	Aerobic glycerol-3-phosphate dehydrogenase, putative (VIMSS-AUTO)	Dde_0408 Aerobic glycerol-3-phosphate dehydrogenase, putative (VIMSS-AUTO)	Dde_0408 393035 Aerobic glycerol-3-phosphate dehydrogenase, putative (VIMSS-AUTO)	-0.194991	-0.232572	-0.157914	-0.331693	-0.340949	-0.0892733	-0.274519	-0.319002	-0.232448	-0.298877
393036	Dde_0407	Putative transcriptional regulator, sorC family (VIMSS-AUTO)	Dde_0407 Putative transcriptional regulator, sorC family (VIMSS-AUTO)	Dde_0407 393036 Putative transcriptional regulator, sorC family (VIMSS-AUTO)	-0.11476	-0.338498	-0.16533	-0.364467	-0.442486	-0.402646	0.129105	-0.0305139	-0.0548763	-0.455848
393037	Dde_0404	hypothetical protein	Dde_0404 hypothetical protein	Dde_0404 393037 hypothetical protein	-0.135373	-0.128366	-0.134033	-0.316388	-0.366851	-0.0203372	-0.295115	-0.296806	-0.454069	-0.136075
393039	Dde_0402		Dde_0402	Dde_0402 393039	-0.0222647	-0.0359315	-0.0194122	-0.039528	-0.0547251	-0.111386	-0.016923	0.0636194	-0.329331	-0.030753
393040	Dde_0401	Acridine efflux pump (VIMSS-AUTO)	Dde_0401 Acridine efflux pump (VIMSS-AUTO)	Dde_0401 393040 Acridine efflux pump (VIMSS-AUTO)	-0.0185275	-0.0833969	-0.0664846	-0.0725027	-0.112036	-0.104607	-0.169752	0.0139383	-0.412908	-0.0565463
393041	Dde_0400	Putative resistance protein (VIMSS-AUTO)	Dde_0400 Putative resistance protein (VIMSS-AUTO)	Dde_0400 393041 Putative resistance protein (VIMSS-AUTO)	-0.0588964	-0.0216029	0.0408475	-0.0379501	-0.0449863	-0.117693	-0.0418565	0.098231	-0.348218	-0.00995566
393044	Dde_0396	ABC-type amino acid transport system, permease component (VIMSS-AUTO)	Dde_0396 ABC-type amino acid transport system, permease component (VIMSS-AUTO)	Dde_0396 393044 ABC-type amino acid transport system, permease component (VIMSS-AUTO)	-0.0587593	-0.0316774	0.0233914	-0.00318353	-0.0424499	-0.0407877	-0.0692667	-0.154649	-0.158395	0.0304522
393045	Dde_0395	ABC-type amino acid transport/signal transduction systems, periplasmic component/domain (VIMSS-AUTO)	Dde_0395 ABC-type amino acid transport/signal transduction systems, periplasmic component/domain (VIMSS-AUTO)	Dde_0395 393045 ABC-type amino acid transport/signal transduction systems, periplasmic component/domain (VIMSS-AUTO)	0.0556706	0.01357	-0.0492491	-0.0111493	0.0312763	0.0839305	-0.0141261	-0.0149159	0.0647712	-0.0615717
393046	Dde_0394		Dde_0394	Dde_0394 393046	-0.0375502	-0.0379002	-0.027009	-0.0270757	-0.066111	-0.0391367	-0.0121277	-0.0725291	-0.0248157	-0.000223286
393047	Dde_0393	hypothetical protein	Dde_0393 hypothetical protein	Dde_0393 393047 hypothetical protein	-0.0440195	-0.0559476	-0.0753375	-0.122028	-0.0891472	-0.0838392	-0.0211051	-0.0650115	-0.00725207	-0.0485288
393048	Dde_0391	Chemotaxis protein CheV (cheV-1) (VIMSS-AUTO)	Dde_0391 Chemotaxis protein CheV (cheV-1) (VIMSS-AUTO)	Dde_0391 393048 Chemotaxis protein CheV (cheV-1) (VIMSS-AUTO)	-0.0738979	-0.118245	-0.0347523	-0.0648773	-0.163767	-0.163582	0.127639	-0.0876229	-0.17922	-0.14419
393050	Dde_0389		Dde_0389	Dde_0389 393050	0.169735	0.228388	0.152574	0.144038	0.18863	0.107421	0.0953182	0.0319733	-0.161599	0.220417
393051	Dde_0388	hypothetical protein	Dde_0388 hypothetical protein	Dde_0388 393051 hypothetical protein	-0.225965	-0.193005	-0.123898	-0.299676	-0.319426	-0.120605	-0.424224	-0.682156	-0.197946	-0.0974309
393052	Dde_0387	Conserved hypothetical protein (VIMSS-AUTO)	Dde_0387 Conserved hypothetical protein (VIMSS-AUTO)	Dde_0387 393052 Conserved hypothetical protein (VIMSS-AUTO)	0.565847	0.546084	0.387534	0.313801	0.746381	1.00151	0.525385	1.13737	0.697891	0.246659
393053	Dde_0386	Conserved hypothetical protein (VIMSS-AUTO)	Dde_0386 Conserved hypothetical protein (VIMSS-AUTO)	Dde_0386 393053 Conserved hypothetical protein (VIMSS-AUTO)	0.369761	0.221987	0.276594	0.386888	0.293279	0.354861	0.442135	0.118262	0.374957	0.302513
393055	Dde_0384	Chemotaxis regulator transmits chemoreceptor signals to flagelllar motor components (VIMSS-AUTO)	Dde_0384 Chemotaxis regulator transmits chemoreceptor signals to flagelllar motor components (VIMSS-AUTO)	Dde_0384 393055 Chemotaxis regulator transmits chemoreceptor signals to flagelllar motor components (VIMSS-AUTO)	-0.520134	-0.8368	-0.611789	-0.649155	-0.443722	-0.632275	-0.937556	-0.27196	-0.00821393	-0.0378384
393057	Dde_0382	Cell division inhibitor, a membrane ATPase, activates minC (VIMSS-AUTO)	Dde_0382 Cell division inhibitor, a membrane ATPase, activates minC (VIMSS-AUTO)	Dde_0382 393057 Cell division inhibitor, a membrane ATPase, activates minC (VIMSS-AUTO)	-4.17876	-4.39841	-3.93217	-2.98951	-2.37876	-4.6417	-3.14359	-4.63991	-4.69332	-4.81062
393058	Dde_0381	flagellar biosynthesis protein FlhF, putative	Dde_0381 flagellar biosynthesis protein FlhF, putative	Dde_0381 393058 flagellar biosynthesis protein FlhF, putative	0.161371	0.0435935	-0.0123602	-0.00733607	0.101341	0.27703	-0.384264	-0.0863417	0.178231	-0.119243
393059	Dde_0380	flagellar biosynthesis protein FlhA	Dde_0380 flagellar biosynthesis protein FlhA	Dde_0380 393059 flagellar biosynthesis protein FlhA	0.230126	0.731067	0.48713	0.00627166	1.0753	1.06118	-0.456466	3.0925	-0.268193	0.100653
393060	Dde_0379	Flagellar biosynthetic protein FlhB (VIMSS-AUTO)	Dde_0379 Flagellar biosynthetic protein FlhB (VIMSS-AUTO)	Dde_0379 393060 Flagellar biosynthetic protein FlhB (VIMSS-AUTO)	0.304552	0.805636	0.481693	0.0412811	0.906202	1.13513	-0.583071	3.05018	-0.191388	0.18118
393061	Dde_0378	flagellar biosynthetic protein FliR	Dde_0378 flagellar biosynthetic protein FliR	Dde_0378 393061 flagellar biosynthetic protein FliR	0.313637	0.799977	0.394754	0.0326514	0.867416	1.07642	-0.564765	3.14779	-0.17574	0.175132
393063	Dde_0376	GTP-binding protein (hflX) (VIMSS-AUTO)	Dde_0376 GTP-binding protein (hflX) (VIMSS-AUTO)	Dde_0376 393063 GTP-binding protein (hflX) (VIMSS-AUTO)	0.0379467	-0.0596305	-0.163677	-0.136396	-0.19432	-0.205758	-0.335914	-0.535492	-0.40475	-0.218903
393064	Dde_0374	NADH oxidase (nox) (VIMSS-AUTO)	Dde_0374 NADH oxidase (nox) (VIMSS-AUTO)	Dde_0374 393064 NADH oxidase (nox) (VIMSS-AUTO)	-2.6501	-3.08138	-2.67651	-2.79181	-4.29695	-3.98004	-3.59912	-3.32902	-3.74224	-2.79831
393066	Dde_0372	hypothetical protein	Dde_0372 hypothetical protein	Dde_0372 393066 hypothetical protein	-0.0958183	-0.164291	-0.0996345	-0.271194	-0.21621	-0.0813283	-0.24215	-0.367268	-0.13585	-0.171639
393067	Dde_0371	ABC-type dipeptide transport system, periplasmic component (VIMSS-AUTO)	Dde_0371 ABC-type dipeptide transport system, periplasmic component (VIMSS-AUTO)	Dde_0371 393067 ABC-type dipeptide transport system, periplasmic component (VIMSS-AUTO)	-0.0184012	0.076149	-0.00133587	-0.0474207	0.0786104	0.044289	-0.158131	-0.0307295	-0.0659122	0.0829823
393068	Dde_0370	Signal transduction histidine kinase (VIMSS-AUTO)	Dde_0370 Signal transduction histidine kinase (VIMSS-AUTO)	Dde_0370 393068 Signal transduction histidine kinase (VIMSS-AUTO)	-0.000329992	0.107837	0.0673219	0.190624	0.178183	0.0185152	0.477463	0.403607	-0.0501352	0.128722
393072	Dde_0365	Uncharacterized domain HDIG protein (VIMSS-AUTO)	Dde_0365 Uncharacterized domain HDIG protein (VIMSS-AUTO)	Dde_0365 393072 Uncharacterized domain HDIG protein (VIMSS-AUTO)	0.0275168	-0.0415667	0.0844036	-0.131423	-0.113846	-0.0699548	-0.273811	-0.388472	-0.0802218	0.0864402
393073	Dde_0364	Pleiotrophic effects on 3 hydrogenase isozymes (VIMSS-AUTO)	Dde_0364 Pleiotrophic effects on 3 hydrogenase isozymes (VIMSS-AUTO)	Dde_0364 393073 Pleiotrophic effects on 3 hydrogenase isozymes (VIMSS-AUTO)	-0.0285607	-0.121994	0.724384	0.211782	0.176563	0.929848	0.342012	0.257013	0.967644	0.57228
393074	Dde_0363	Plays structural role in maturation of all 3 hydrogenases (VIMSS-AUTO)	Dde_0363 Plays structural role in maturation of all 3 hydrogenases (VIMSS-AUTO)	Dde_0363 393074 Plays structural role in maturation of all 3 hydrogenases (VIMSS-AUTO)	-0.299371	-0.280779	0.309	0.0825153	0.0501152	0.676027	0.259428	0.143506	0.768926	0.170096
393075	Dde_0362	Sugar transferases involved in lipopolysaccharide synthesis (VIMSS-AUTO)	Dde_0362 Sugar transferases involved in lipopolysaccharide synthesis (VIMSS-AUTO)	Dde_0362 393075 Sugar transferases involved in lipopolysaccharide synthesis (VIMSS-AUTO)	-0.926036	-0.880097	-0.0987384	-0.950922	-1.08576	-0.456595	-0.883927	-0.883026	-0.612411	-0.953921
393076	Dde_0361	DegT/DnrJ/EryC1/StrS family protein (VIMSS-AUTO)	Dde_0361 DegT/DnrJ/EryC1/StrS family protein (VIMSS-AUTO)	Dde_0361 393076 DegT/DnrJ/EryC1/StrS family protein (VIMSS-AUTO)	-0.600542	-0.646921	-0.476813	-0.892284	-0.687814	-0.697704	-1.23288	-1.83906	-1.14754	-0.488691
393077	Dde_0360	Predicted nucleoside-diphosphate sugar epimerases (VIMSS-AUTO)	Dde_0360 Predicted nucleoside-diphosphate sugar epimerases (VIMSS-AUTO)	Dde_0360 393077 Predicted nucleoside-diphosphate sugar epimerases (VIMSS-AUTO)	-0.733284	-0.701132	-0.531634	-0.733551	-0.834323	-0.725949	-1.18138	-1.86816	-1.23981	-0.574587
393078	Dde_0359	Carbonic anhydrases/acetyltransferases, isoleucine patch superfamily (VIMSS-AUTO)	Dde_0359 Carbonic anhydrases/acetyltransferases, isoleucine patch superfamily (VIMSS-AUTO)	Dde_0359 393078 Carbonic anhydrases/acetyltransferases, isoleucine patch superfamily (VIMSS-AUTO)	-1.54343	-1.96336	-1.00588	-3.57814	-2.78608	-1.49924	-3.46279	-2.53941	-1.58918	-3.07456
393079	Dde_0358	NAD-dependent epimerase/dehydratase family protein	Dde_0358 NAD-dependent epimerase/dehydratase family protein	Dde_0358 393079 NAD-dependent epimerase/dehydratase family protein	-1.21614	-1.37247	-1.06299	-1.72409	-1.79023	-1.01248	-2.32418	-1.98479	-1.75231	-0.987464
393081	Dde_0356		Dde_0356	Dde_0356 393081	0.346527	0.877027	0.492692	0.160932	1.15892	0.941983	-0.412076	3.95897	-0.457111	0.246777
393082	Dde_0355	flagellar basal-body rod protein FlgC	Dde_0355 flagellar basal-body rod protein FlgC	Dde_0355 393082 flagellar basal-body rod protein FlgC	0.197042	0.715551	0.196124	0.0610422	0.792176	0.641608	-0.755417	3.64708	-0.841555	-0.179079
393084	Dde_0353	flagellar M-ring protein FliF	Dde_0353 flagellar M-ring protein FliF	Dde_0353 393084 flagellar M-ring protein FliF	-0.0823396	0.646257	0.187272	0.31044	1.04361	0.490214	-0.0366642	2.80257	-1.12709	-0.359267
393085	Dde_0352	flagellar motor switch protein FliG	Dde_0352 flagellar motor switch protein FliG	Dde_0352 393085 flagellar motor switch protein FliG	-0.0869808	0.773785	0.417927	0.382509	1.32428	0.704027	0.110475	2.84142	-1.06057	-0.190678
393086	Dde_0351	Flagellar assembly protein FliH domain protein (VIMSS-AUTO)	Dde_0351 Flagellar assembly protein FliH domain protein (VIMSS-AUTO)	Dde_0351 393086 Flagellar assembly protein FliH domain protein (VIMSS-AUTO)	0.396648	0.793133	0.444586	-0.0344463	1.01587	1.06518	-0.825026	3.07237	-0.38038	0.191961
393087	Dde_0350	Flagellum-specific ATP synthase (VIMSS-AUTO)	Dde_0350 Flagellum-specific ATP synthase (VIMSS-AUTO)	Dde_0350 393087 Flagellum-specific ATP synthase (VIMSS-AUTO)	0.3455	0.855504	0.467178	0.0761064	0.980468	1.07641	-0.596364	3.09427	-0.195937	0.271153
393088	Dde_0349	Putative transcriptional regulator LYSR-type (VIMSS-AUTO)	Dde_0349 Putative transcriptional regulator LYSR-type (VIMSS-AUTO)	Dde_0349 393088 Putative transcriptional regulator LYSR-type (VIMSS-AUTO)	-0.0693073	-0.0814324	-0.0521435	-0.101079	-0.155873	-0.117534	-0.138064	-0.184215	-0.188729	-0.106817
393091	Dde_0346	Transcriptional regulator, putative (VIMSS-AUTO)	Dde_0346 Transcriptional regulator, putative (VIMSS-AUTO)	Dde_0346 393091 Transcriptional regulator, putative (VIMSS-AUTO)	-0.0345564	-0.121626	-0.206325	-0.174574	-0.198779	-0.254105	-0.447431	-0.0964509	-0.210773	-0.248506
393092	Dde_0344	Conserved hypothetical protein (VIMSS-AUTO)	Dde_0344 Conserved hypothetical protein (VIMSS-AUTO)	Dde_0344 393092 Conserved hypothetical protein (VIMSS-AUTO)	-0.105122	-0.205018	-0.0900561	-0.101121	-0.131711	0.0218459	-0.0886528	-0.142329	-0.125951	-0.114509
393093	Dde_0343	Cobyrinic acid a,c-diamide synthase (VIMSS-AUTO)	Dde_0343 Cobyrinic acid a,c-diamide synthase (VIMSS-AUTO)	Dde_0343 393093 Cobyrinic acid a,c-diamide synthase (VIMSS-AUTO)	-0.600755	-0.779588	-0.896451	-1.19222	-1.11611	-1.19642	-0.669906	-0.99876	-1.31692	-0.654119
393094	Dde_0342	CobH (cobH) (VIMSS-AUTO)	Dde_0342 CobH (cobH) (VIMSS-AUTO)	Dde_0342 393094 CobH (cobH) (VIMSS-AUTO)	-0.798438	-0.933753	-1.1238	-1.53296	-1.46324	-1.48345	-0.955875	-1.35116	-1.83799	-0.940727
393095	Dde_0341	ATP-dependent RNA helicase DeaD (deaD) (VIMSS-AUTO)	Dde_0341 ATP-dependent RNA helicase DeaD (deaD) (VIMSS-AUTO)	Dde_0341 393095 ATP-dependent RNA helicase DeaD (deaD) (VIMSS-AUTO)	-0.25504	-0.336962	0.0712042	-0.380912	-0.52483	0.622783	-0.59832	-0.568457	0.435112	-0.142723
393096	Dde_0340	Conserved hypothetical protein (VIMSS-AUTO)	Dde_0340 Conserved hypothetical protein (VIMSS-AUTO)	Dde_0340 393096 Conserved hypothetical protein (VIMSS-AUTO)	-0.123562	-0.176141	-0.118962	-0.0842717	-0.124206	-0.143933	-0.227706	-0.0502968	-0.0120101	-0.292155
393098	Dde_0337	Glycosyl transferase, group 2 family protein domain protein (VIMSS-AUTO)	Dde_0337 Glycosyl transferase, group 2 family protein domain protein (VIMSS-AUTO)	Dde_0337 393098 Glycosyl transferase, group 2 family protein domain protein (VIMSS-AUTO)	0.726982	0.741886	0.455474	0.540062	0.865836	0.601909	0.396735	1.22242	0.100072	0.189533
393099	Dde_0336	Cytosolic acyl-CoA thioester hydrolase family protein (VIMSS-AUTO)	Dde_0336 Cytosolic acyl-CoA thioester hydrolase family protein (VIMSS-AUTO)	Dde_0336 393099 Cytosolic acyl-CoA thioester hydrolase family protein (VIMSS-AUTO)	0.0542952	-0.0761024	0.135209	-0.0870198	-0.0622448	0.0520118	0.0382207	-0.111133	0.289339	-0.127369
393101	Dde_0334	amidophosphoribosyltransferase	Dde_0334 amidophosphoribosyltransferase	Dde_0334 393101 amidophosphoribosyltransferase	-2.56933	-2.94055	-3.51225	-2.75454	-3.26435	-3.2965	-1.04425	-2.18618	-2.2806	-2.37597
393104	Dde_0331	Imidazole glycerol phosphate synthase subunit in heterodimer with HisH = imidazole glycerol phsphate synthase holoenzyme (VIMSS-AUTO)	Dde_0331 Imidazole glycerol phosphate synthase subunit in heterodimer with HisH = imidazole glycerol phsphate synthase holoenzyme (VIMSS-AUTO)	Dde_0331 393104 Imidazole glycerol phosphate synthase subunit in heterodimer with HisH = imidazole glycerol phsphate synthase holoenzyme (VIMSS-AUTO)	-0.58035	-0.670073	-0.34434	-0.562883	-0.557794	-0.538973	-0.050492	-0.383244	-0.626734	-0.296912
393105	Dde_0329	Orf, hypothetical protein (VIMSS-AUTO)	Dde_0329 Orf, hypothetical protein (VIMSS-AUTO)	Dde_0329 393105 Orf, hypothetical protein (VIMSS-AUTO)	0.0116875	-0.112148	-0.059919	-0.0111037	-0.15954	-0.0292281	-0.0568128	-0.106728	-0.125994	-0.0920805
393106	Dde_0328	Response regulator containing CheY-like receiver, AAA-type ATPase, and DNA-binding domains (VIMSS-AUTO)	Dde_0328 Response regulator containing CheY-like receiver, AAA-type ATPase, and DNA-binding domains (VIMSS-AUTO)	Dde_0328 393106 Response regulator containing CheY-like receiver, AAA-type ATPase, and DNA-binding domains (VIMSS-AUTO)	-0.0275224	0.221063	-0.0614247	-0.226573	0.296162	-0.172898	-0.510138	0.96943	-0.491476	0.0531126
393107	Dde_0327	Response regulator containing CheY-like receiver, AAA-type ATPase, and DNA-binding domains (VIMSS-AUTO)	Dde_0327 Response regulator containing CheY-like receiver, AAA-type ATPase, and DNA-binding domains (VIMSS-AUTO)	Dde_0327 393107 Response regulator containing CheY-like receiver, AAA-type ATPase, and DNA-binding domains (VIMSS-AUTO)	-0.737491	-0.735866	-0.733603	-0.764179	-1.00518	-1.86019	-0.82205	-1.80018	-2.49749	-0.997089
393108	Dde_0326	Putative a membrane protein (VIMSS-AUTO)	Dde_0326 Putative a membrane protein (VIMSS-AUTO)	Dde_0326 393108 Putative a membrane protein (VIMSS-AUTO)	-0.0268853	-0.019266	-0.0726124	-0.150343	-0.091169	-0.166875	-0.129314	0.221765	-0.323932	0.0443705
393110	Dde_0324	Response regulator containing CheY-like receiver, AAA-type ATPase, and DNA-binding domains (VIMSS-AUTO)	Dde_0324 Response regulator containing CheY-like receiver, AAA-type ATPase, and DNA-binding domains (VIMSS-AUTO)	Dde_0324 393110 Response regulator containing CheY-like receiver, AAA-type ATPase, and DNA-binding domains (VIMSS-AUTO)	0.0221703	0.0139214	-0.0154724	-0.0544189	-0.110754	-0.290747	-0.035792	0.20406	-0.450095	0.0472194
393111	Dde_0323	Response regulator containing CheY-like receiver, AAA-type ATPase, and DNA-binding domains (VIMSS-AUTO)	Dde_0323 Response regulator containing CheY-like receiver, AAA-type ATPase, and DNA-binding domains (VIMSS-AUTO)	Dde_0323 393111 Response regulator containing CheY-like receiver, AAA-type ATPase, and DNA-binding domains (VIMSS-AUTO)	-0.0962453	-0.148134	-0.107265	-0.15265	-0.188371	-0.505815	-0.125816	-0.139901	-0.425385	-0.131906
393112	Dde_0322	hypothetical protein	Dde_0322 hypothetical protein	Dde_0322 393112 hypothetical protein	-0.21222	-0.168177	-0.257705	-0.370714	-0.420512	-0.952102	-0.616247	-1.14623	-1.71883	-0.286294
393113	Dde_0321	DNA-binding response regulator, putative (VIMSS-AUTO)	Dde_0321 DNA-binding response regulator, putative (VIMSS-AUTO)	Dde_0321 393113 DNA-binding response regulator, putative (VIMSS-AUTO)	0.443653	0.0674117	-0.129885	0.0231918	-0.50265	0.049952	-0.0962264	-2.66391	0.0441302	0.612026
393114	Dde_0320	Histidine kinase-, DNA gyrase B-, phytochrome-like ATPase family (VIMSS-AUTO)	Dde_0320 Histidine kinase-, DNA gyrase B-, phytochrome-like ATPase family (VIMSS-AUTO)	Dde_0320 393114 Histidine kinase-, DNA gyrase B-, phytochrome-like ATPase family (VIMSS-AUTO)	-0.010978	-0.952436	-1.34683	-0.742036	-1.95989	-1.72937	-0.717967	-3.96491	-1.65326	0.233222
393115	Dde_0319	Conserved hypothetical protein (VIMSS-AUTO)	Dde_0319 Conserved hypothetical protein (VIMSS-AUTO)	Dde_0319 393115 Conserved hypothetical protein (VIMSS-AUTO)	0.537298	0.0365009	-0.250201	0.201276	-0.110747	0.190945	-0.0301477	-0.576106	0.856276	0.710979
393117	Dde_0316	hypothetical protein	Dde_0316 hypothetical protein	Dde_0316 393117 hypothetical protein	0.084658	-0.0495277	-0.165953	-0.104696	-0.0679158	-0.0640644	-0.0617789	-0.116311	0.00611207	-0.0600356
393119	Dde_0314	Conserved hypothetical protein TIGR00250 (VIMSS-AUTO)	Dde_0314 Conserved hypothetical protein TIGR00250 (VIMSS-AUTO)	Dde_0314 393119 Conserved hypothetical protein TIGR00250 (VIMSS-AUTO)	0.479896	-1.15433	-1.02498	-1.34711	-1.43345	-1.52906	-2.17094	-2.149	-3.25216	-0.798144
393120	Dde_0312	Oxidoreductase, putative (VIMSS-AUTO)	Dde_0312 Oxidoreductase, putative (VIMSS-AUTO)	Dde_0312 393120 Oxidoreductase, putative (VIMSS-AUTO)	-0.0561114	0.182711	0.205078	0.251805	0.0320532	0.133767	0.0466561	-0.0784405	-0.0075974	0.248359
393121	Dde_0310	Chloride channel family protein, putative (VIMSS-AUTO)	Dde_0310 Chloride channel family protein, putative (VIMSS-AUTO)	Dde_0310 393121 Chloride channel family protein, putative (VIMSS-AUTO)	-0.1552	-0.204974	-0.155922	-0.265777	-0.370009	-0.0869269	-0.25647	-0.361741	-0.272705	-0.289427
393122	Dde_0309	ABC-type spermidine/putrescine transport system, permease component II (VIMSS-AUTO)	Dde_0309 ABC-type spermidine/putrescine transport system, permease component II (VIMSS-AUTO)	Dde_0309 393122 ABC-type spermidine/putrescine transport system, permease component II (VIMSS-AUTO)	-0.531179	-0.500547	-0.311505	-0.652296	-0.790567	-0.301109	-0.864701	-1.31388	-0.546407	-0.499266
393123	Dde_0308	ABC-type sugar transport systems, permease components (VIMSS-AUTO)	Dde_0308 ABC-type sugar transport systems, permease components (VIMSS-AUTO)	Dde_0308 393123 ABC-type sugar transport systems, permease components (VIMSS-AUTO)	-0.141698	-0.109677	-0.0216059	-0.0995287	-0.108038	0.101952	-0.0934475	-0.0937432	-0.0747255	-0.040689
393124	Dde_0307	Predicted 23S rRNA-ribose 2'-O-methyltransferase (Natalia Ivanova)	Dde_0307 Predicted 23S rRNA-ribose 2'-O-methyltransferase (Natalia Ivanova)	Dde_0307 393124 Predicted 23S rRNA-ribose 2'-O-methyltransferase (Natalia Ivanova)	-0.0416771	-0.0431789	-0.041757	-0.0686219	0.100857	0.0648275	0.116084	0.0612536	-0.0896299	0.112836
393125	Dde_0306		Dde_0306	Dde_0306 393125	-0.287766	-0.315344	-0.327405	-0.272871	-0.325508	-0.151313	-0.14083	-0.432405	-0.240231	-0.211406
393126	Dde_0305	Peroxiredoxin (VIMSS-AUTO)	Dde_0305 Peroxiredoxin (VIMSS-AUTO)	Dde_0305 393126 Peroxiredoxin (VIMSS-AUTO)	0.278346	0.285487	-0.0187587	0.229131	0.238545	0.242959	0.156201	0.145392	0.0743237	0.207619
393127	Dde_0304	Glyoxalase family (VIMSS-AUTO)	Dde_0304 Glyoxalase family (VIMSS-AUTO)	Dde_0304 393127 Glyoxalase family (VIMSS-AUTO)	-0.0291133	-0.00103579	-0.0486135	-0.0521852	-0.102121	-0.0583307	0.0553062	-0.118858	-0.0943112	0.119673
393129	Dde_0301	Orf, hypothetical protein (VIMSS-AUTO)	Dde_0301 Orf, hypothetical protein (VIMSS-AUTO)	Dde_0301 393129 Orf, hypothetical protein (VIMSS-AUTO)	-0.00140992	0.0536594	0.135639	0.0322497	0.00461447	0.0890213	-0.135092	-0.149428	-0.142695	0.0302202
393132	Dde_0299	Nitrate/TMAO reductases, membrane-bound tetraheme cytochrome c subunit (VIMSS-AUTO)	Dde_0299 Nitrate/TMAO reductases, membrane-bound tetraheme cytochrome c subunit (VIMSS-AUTO)	Dde_0299 393132 Nitrate/TMAO reductases, membrane-bound tetraheme cytochrome c subunit (VIMSS-AUTO)	0.0466948	0.00764008	-0.0339767	-0.0266934	-0.0530092	-0.0302523	0.00617859	-0.0543347	0.0170484	0.00856744
393133	Dde_0298	Flagellar biosynthesis, hook protein (VIMSS-AUTO)	Dde_0298 Flagellar biosynthesis, hook protein (VIMSS-AUTO)	Dde_0298 393133 Flagellar biosynthesis, hook protein (VIMSS-AUTO)	0.558758	0.989527	0.379432	0.325183	0.900957	0.797015	-0.441789	0.801142	-0.244397	0.305749
393137	Dde_0293	hypothetical protein	Dde_0293 hypothetical protein	Dde_0293 393137 hypothetical protein	0.0668099	0.131135	0.161198	0.023993	0.486987	0.321142	0.402808	0.316887	0.39864	0.224937
393138	Dde_0292	Conserved hypothetical protein (VIMSS-AUTO)	Dde_0292 Conserved hypothetical protein (VIMSS-AUTO)	Dde_0292 393138 Conserved hypothetical protein (VIMSS-AUTO)	-0.0230647	-0.192443	-0.0193462	-0.0357306	-0.118078	-0.119767	-0.123308	-0.101489	0.0199454	-0.17321
393139	Dde_0291	Cytochrome bd-type quinol oxidase, subunit 1 (VIMSS-AUTO)	Dde_0291 Cytochrome bd-type quinol oxidase, subunit 1 (VIMSS-AUTO)	Dde_0291 393139 Cytochrome bd-type quinol oxidase, subunit 1 (VIMSS-AUTO)	-0.0903779	-0.0475443	-0.0266466	-0.0245411	-0.0614151	-0.020928	0.00468527	0.00812933	0.0187537	0.0286419
393140	Dde_0289	Transcriptional regulator containing PAS, AAA-type ATPase, and DNA-binding domains (VIMSS-AUTO)	Dde_0289 Transcriptional regulator containing PAS, AAA-type ATPase, and DNA-binding domains (VIMSS-AUTO)	Dde_0289 393140 Transcriptional regulator containing PAS, AAA-type ATPase, and DNA-binding domains (VIMSS-AUTO)	-0.816708	-1.11572	-0.725397	-1.17147	-1.00059	-1.04576	-1.18955	0.659051	-1.07868	-0.831494
393141	Dde_0288	Conserved hypothetical protein (VIMSS-AUTO)	Dde_0288 Conserved hypothetical protein (VIMSS-AUTO)	Dde_0288 393141 Conserved hypothetical protein (VIMSS-AUTO)	0.064498	0.172699	0.0613479	0.0337898	0.1179	0.134618	-0.00314625	0.105862	0.12572	-0.0170791
393142	Dde_0287	Conserved hypothetical protein (VIMSS-AUTO)	Dde_0287 Conserved hypothetical protein (VIMSS-AUTO)	Dde_0287 393142 Conserved hypothetical protein (VIMSS-AUTO)	0.0807844	0.0365825	-0.0717248	-0.000689668	0.0295694	0.0732828	0.0466009	0.0364264	-0.166617	0.0187355
393143	Dde_0286	Ferredoxin II (Sean Caffrey)	Dde_0286 Ferredoxin II (Sean Caffrey)	Dde_0286 393143 Ferredoxin II (Sean Caffrey)	-0.200961	-0.15067	-0.0121483	-0.17922	-0.300493	-0.403782	-0.72443	-1.07792	-1.526	-0.0961335
393144	Dde_0285	ABC-type uncharacterized transport system, permease component (VIMSS-AUTO)	Dde_0285 ABC-type uncharacterized transport system, permease component (VIMSS-AUTO)	Dde_0285 393144 ABC-type uncharacterized transport system, permease component (VIMSS-AUTO)	-0.10378	-0.0733867	-0.0430671	-0.07138	-0.148626	0.0513006	-0.121766	-0.119952	0.264693	-0.0957037
393147	Dde_0282	Conserved hypothetical protein (VIMSS-AUTO)	Dde_0282 Conserved hypothetical protein (VIMSS-AUTO)	Dde_0282 393147 Conserved hypothetical protein (VIMSS-AUTO)	-0.0250965	-0.156077	0.0339966	0.0710274	-0.0492783	0.003126	0.00737741	-0.0896602	0.161501	-0.0523758
393148	Dde_0281	Conserved hypothetical protein (VIMSS-AUTO)	Dde_0281 Conserved hypothetical protein (VIMSS-AUTO)	Dde_0281 393148 Conserved hypothetical protein (VIMSS-AUTO)	0.0730044	0.286397	0.243914	0.171817	0.149712	0.11203	0.0428421	0.121759	0.274922	0.248811
393149	Dde_0278	Anaerobic ribonucleoside-triphosphate reductase activating enzyme (Natalia Ivanova)	Dde_0278 Anaerobic ribonucleoside-triphosphate reductase activating enzyme (Natalia Ivanova)	Dde_0278 393149 Anaerobic ribonucleoside-triphosphate reductase activating enzyme (Natalia Ivanova)	0.154922	0.0670151	0.128435	0.0223186	0.108091	0.149086	0.0155616	-0.0197332	0.337989	0.258995
393150	Dde_0277		Dde_0277	Dde_0277 393150	0.0881521	0.0959798	0.0615027	0.0148751	0.092451	0.0932206	0.0525002	0.0436107	0.00696509	0.20815
393151	Dde_0276	Enzyme that may degrade or block biosynthesis of endogenous mal inducer, probably aminotrasferase (VIMSS-AUTO)	Dde_0276 Enzyme that may degrade or block biosynthesis of endogenous mal inducer, probably aminotrasferase (VIMSS-AUTO)	Dde_0276 393151 Enzyme that may degrade or block biosynthesis of endogenous mal inducer, probably aminotrasferase (VIMSS-AUTO)	-0.0513326	-0.103221	-0.0333657	-0.0715183	-0.159398	-0.148684	-0.0565925	-0.179418	-0.126094	-0.0835713
393152	Dde_0275		Dde_0275	Dde_0275 393152	-0.0269338	-0.0521246	0.140159	-0.106567	-0.0450504	0.086611	-0.497835	-0.491186	-0.43323	-0.0800608
393153	Dde_0274	Peptide ABC transporter, permease protein (VIMSS-AUTO)	Dde_0274 Peptide ABC transporter, permease protein (VIMSS-AUTO)	Dde_0274 393153 Peptide ABC transporter, permease protein (VIMSS-AUTO)	-0.0498894	0.107967	0.056089	0.091304	0.0830393	0.0884474	-0.429229	-0.397919	-0.385228	0.110691
393154	Dde_0273	Peptide ABC transporter, permease protein (oppC) (VIMSS-AUTO)	Dde_0273 Peptide ABC transporter, permease protein (oppC) (VIMSS-AUTO)	Dde_0273 393154 Peptide ABC transporter, permease protein (oppC) (VIMSS-AUTO)	-0.0813352	-0.105002	-0.174313	-0.190242	-0.214887	-0.108673	-0.781642	-0.749378	-0.731321	-0.136915
393155	Dde_0272	Peptide ABC transporter, ATP-binding protein (oppD) (VIMSS-AUTO)	Dde_0272 Peptide ABC transporter, ATP-binding protein (oppD) (VIMSS-AUTO)	Dde_0272 393155 Peptide ABC transporter, ATP-binding protein (oppD) (VIMSS-AUTO)	-0.186547	-0.193032	-0.12627	-0.217557	-0.17731	-0.175727	-0.634027	-0.73609	-0.648713	-0.164275
393156	Dde_0271	Oligopeptide ABC transporter, ATP-binding protein (oppF) (VIMSS-AUTO)	Dde_0271 Oligopeptide ABC transporter, ATP-binding protein (oppF) (VIMSS-AUTO)	Dde_0271 393156 Oligopeptide ABC transporter, ATP-binding protein (oppF) (VIMSS-AUTO)	-0.038939	0.100012	0.251599	0.127323	0.351401	0.723968	-0.242676	-0.184342	-0.112555	0.442429
393157	Dde_0270		Dde_0270	Dde_0270 393157	0.0825661	0.0618394	0.0504674	0.0393098	0.0402701	0.067122	0.0435584	-0.00274923	0.0558978	0.0575501
393158	Dde_0269	Bifunctional transpeptidase/transglycosylase (Natalia Ivanova)	Dde_0269 Bifunctional transpeptidase/transglycosylase (Natalia Ivanova)	Dde_0269 393158 Bifunctional transpeptidase/transglycosylase (Natalia Ivanova)	0.0286655	-0.0722026	-0.0848914	-0.00776904	-0.053114	-0.00157537	0.0613074	-0.0513876	-0.00958187	0.0509073
393160	Dde_0267	Fe-S oxidoreductase (VIMSS-AUTO)	Dde_0267 Fe-S oxidoreductase (VIMSS-AUTO)	Dde_0267 393160 Fe-S oxidoreductase (VIMSS-AUTO)	-0.221358	-0.330888	-0.310796	-0.335907	-0.443787	-0.27851	-0.404176	-0.473367	-0.408025	-0.360389
393162	Dde_0265	Iron-sulfur cluster binding protein, putative (VIMSS-AUTO)	Dde_0265 Iron-sulfur cluster binding protein, putative (VIMSS-AUTO)	Dde_0265 393162 Iron-sulfur cluster binding protein, putative (VIMSS-AUTO)	0.0416064	0.00789635	0.0315083	0.012845	0.0102121	0.0486826	0.0522812	-0.0531909	0.0597929	-0.0138717
393163	Dde_0264	Conserved hypothetical protein (VIMSS-AUTO)	Dde_0264 Conserved hypothetical protein (VIMSS-AUTO)	Dde_0264 393163 Conserved hypothetical protein (VIMSS-AUTO)	-0.0819157	-0.11932	-0.0600043	-0.109807	-0.12383	-0.0712597	-0.0173081	-0.125434	-0.061261	-0.103217
393164	Dde_0263		Dde_0263	Dde_0263 393164	-0.0097679	-0.0765602	0.0296892	-0.0475591	-0.0705715	-0.0902495	-0.0554259	-0.109671	0.0295559	-0.0750846
393166	Dde_0261	Probable ATP-binding component of ABC transporter (livG) (VIMSS-AUTO)	Dde_0261 Probable ATP-binding component of ABC transporter (livG) (VIMSS-AUTO)	Dde_0261 393166 Probable ATP-binding component of ABC transporter (livG) (VIMSS-AUTO)	0.00962505	-0.0771064	-0.0356949	-0.107924	-0.123075	-0.0975642	-0.0839085	-0.271024	-0.151914	-0.129877
393168	Dde_0259	High-affinity branched-chain amino acid transport system permease protein livh (livH) (VIMSS-AUTO)	Dde_0259 High-affinity branched-chain amino acid transport system permease protein livh (livH) (VIMSS-AUTO)	Dde_0259 393168 High-affinity branched-chain amino acid transport system permease protein livh (livH) (VIMSS-AUTO)	0.108445	0.0928038	0.172133	0.132756	0.0448393	0.13329	0.061294	-0.163457	-0.00843618	0.0925884
393170	Dde_0257		Dde_0257	Dde_0257 393170	-0.0334921	0.0106854	-0.0545267	-0.0835582	-0.0608026	-0.0603121	-0.0270091	-0.0688655	-0.00634041	-0.0793715
393173	Dde_0254	Aspartate-semialdehyde dehydrogenase (VIMSS-AUTO)	Dde_0254 Aspartate-semialdehyde dehydrogenase (VIMSS-AUTO)	Dde_0254 393173 Aspartate-semialdehyde dehydrogenase (VIMSS-AUTO)	-0.369065	-0.547998	-0.545048	-0.613059	-0.619197	-0.562213	-0.369637	-0.516935	-0.628777	-0.361397
393174	Dde_0253	GGDEF family protein, putative (VIMSS-AUTO)	Dde_0253 GGDEF family protein, putative (VIMSS-AUTO)	Dde_0253 393174 GGDEF family protein, putative (VIMSS-AUTO)	-0.446345	-0.245962	-0.359776	-0.44357	-0.47964	-0.396954	-0.249555	-0.106155	-0.511113	-0.371736
393175	Dde_0252	Conserved hypothetical protein (VIMSS-AUTO)	Dde_0252 Conserved hypothetical protein (VIMSS-AUTO)	Dde_0252 393175 Conserved hypothetical protein (VIMSS-AUTO)	-0.150328	-0.231834	-0.21236	-0.0603918	-0.0323624	-0.1176	0.0316972	0.0937457	-0.267265	-0.143592
393176	Dde_0251	Orf, hypothetical protein (VIMSS-AUTO)	Dde_0251 Orf, hypothetical protein (VIMSS-AUTO)	Dde_0251 393176 Orf, hypothetical protein (VIMSS-AUTO)	-0.0355123	0.0140394	-0.161019	-0.0568683	-0.0799767	-0.0796961	-0.0141027	0.0634779	-0.173501	-0.229349
393179	Dde_0248	Chaperone with DnaK; heat shock protein (VIMSS-AUTO)	Dde_0248 Chaperone with DnaK; heat shock protein (VIMSS-AUTO)	Dde_0248 393179 Chaperone with DnaK; heat shock protein (VIMSS-AUTO)	0.211911	-0.0372914	0.079967	0.0446678	-0.150565	0.142046	-0.15734	-0.610892	0.952654	-0.414091
393182	Dde_0244	Uncharacterized protein family UPF0021 superfamily (VIMSS-AUTO)	Dde_0244 Uncharacterized protein family UPF0021 superfamily (VIMSS-AUTO)	Dde_0244 393182 Uncharacterized protein family UPF0021 superfamily (VIMSS-AUTO)	0.238966	0.168918	0.0465921	0.0311626	0.0613032	-0.00714036	0.112135	0.091925	-0.247197	-0.0130345
393183	Dde_0243	Peptidase, M23/M37 family (VIMSS-AUTO)	Dde_0243 Peptidase, M23/M37 family (VIMSS-AUTO)	Dde_0243 393183 Peptidase, M23/M37 family (VIMSS-AUTO)	-0.12837	-0.196003	-0.201471	-0.500752	-0.147409	-0.790666	-1.23337	-0.242614	-1.34312	-0.0959996
393184	Dde_0241	ABC-type amino acid transport/signal transduction systems, periplasmic component/domain (VIMSS-AUTO)	Dde_0241 ABC-type amino acid transport/signal transduction systems, periplasmic component/domain (VIMSS-AUTO)	Dde_0241 393184 ABC-type amino acid transport/signal transduction systems, periplasmic component/domain (VIMSS-AUTO)	-0.030881	-0.0362824	-0.0281237	-0.0281328	-0.02111	-0.0443934	0.030391	-0.109935	-0.0253511	-0.0274557
393185	Dde_0240	Fumarate hydratase, class II (VIMSS-AUTO)	Dde_0240 Fumarate hydratase, class II (VIMSS-AUTO)	Dde_0240 393185 Fumarate hydratase, class II (VIMSS-AUTO)	-0.0809807	0.00449889	-0.0214036	0.00195965	0.0205608	0.0479282	0.0455523	0.294983	-0.015625	0.00904463
393186	Dde_0239		Dde_0239	Dde_0239 393186	0.00566572	-0.00145261	0.00663473	0.0499792	0.00403007	0.0252414	0.0727541	-0.0442909	0.0127831	0.0375984
393187	Dde_0237	Orf, hypothetical protein (VIMSS-AUTO)	Dde_0237 Orf, hypothetical protein (VIMSS-AUTO)	Dde_0237 393187 Orf, hypothetical protein (VIMSS-AUTO)	-0.0998287	-0.0990087	0.0103934	-0.0983333	-0.17248	0.0105	-0.0648596	-0.119634	-0.0536422	-0.0670705
393188	Dde_0236	Putative dTDP-glucose enzyme (VIMSS-AUTO)	Dde_0236 Putative dTDP-glucose enzyme (VIMSS-AUTO)	Dde_0236 393188 Putative dTDP-glucose enzyme (VIMSS-AUTO)	0.0204279	-0.0657993	-0.102667	-0.0858108	-0.0902796	-0.082076	0.0472918	-0.0586474	-0.0919746	-0.0710185
393189	Dde_0235		Dde_0235	Dde_0235 393189	-0.224842	-0.453766	-0.631139	-0.213929	-0.78696	-1.19976	-0.841887	-1.41971	-1.30228	-0.315489
393190	Dde_0234	Conserved hypothetical protein (VIMSS-AUTO)	Dde_0234 Conserved hypothetical protein (VIMSS-AUTO)	Dde_0234 393190 Conserved hypothetical protein (VIMSS-AUTO)	0.0247461	0.0599492	0.0673047	0.106143	0.178235	0.122669	-0.161413	-0.290014	0.175173	0.167019
393191	Dde_0233	ABC transporter, permease protein (cysW) (VIMSS-AUTO)	Dde_0233 ABC transporter, permease protein (cysW) (VIMSS-AUTO)	Dde_0233 393191 ABC transporter, permease protein (cysW) (VIMSS-AUTO)	-0.0355196	0.0877843	0.00843064	0.0695485	-0.0523931	-0.0312565	-0.226151	-0.381658	-0.0622292	0.0778974
393192	Dde_0232	Sulfate ABC transporter, ATP-binding protein (cysA) (VIMSS-AUTO)	Dde_0232 Sulfate ABC transporter, ATP-binding protein (cysA) (VIMSS-AUTO)	Dde_0232 393192 Sulfate ABC transporter, ATP-binding protein (cysA) (VIMSS-AUTO)	-0.0704336	-0.0637575	-0.0282646	-0.00419925	0.0608396	-0.050339	-0.111568	-0.34635	-0.0812921	0.0600149
393193	Dde_0230	Molybdopterin biosynthesis (VIMSS-AUTO)	Dde_0230 Molybdopterin biosynthesis (VIMSS-AUTO)	Dde_0230 393193 Molybdopterin biosynthesis (VIMSS-AUTO)	-0.887518	-0.331305	-0.217868	-0.847232	-0.261937	-2.1002	-2.06097	-1.46651	-1.29514	-0.37194
393194	Dde_0229	Conserved hypothetical protein TIGR00282 (VIMSS-AUTO)	Dde_0229 Conserved hypothetical protein TIGR00282 (VIMSS-AUTO)	Dde_0229 393194 Conserved hypothetical protein TIGR00282 (VIMSS-AUTO)	0.130348	0.0783818	0.0235928	-0.0144984	0.00513554	-0.0386339	-0.039161	-0.0884981	-0.0453212	0.0771199
393196	Dde_0227	Carbon starvation protein (VIMSS-AUTO)	Dde_0227 Carbon starvation protein (VIMSS-AUTO)	Dde_0227 393196 Carbon starvation protein (VIMSS-AUTO)	-0.338393	-0.290905	-0.0923382	-0.00332824	-0.118232	-0.534279	-0.496555	-0.519924	-1.39512	-0.0470376
393197	Dde_0225	Conserved hypothetical protein (VIMSS-AUTO)	Dde_0225 Conserved hypothetical protein (VIMSS-AUTO)	Dde_0225 393197 Conserved hypothetical protein (VIMSS-AUTO)	0.0208757	0.10796	0.10029	0.0571895	0.0548196	-0.0107103	0.0580058	0.0336634	0.0881888	0.108914
393198	Dde_0224	Rrf2 protein (rrf2) (VIMSS-AUTO)	Dde_0224 Rrf2 protein (rrf2) (VIMSS-AUTO)	Dde_0224 393198 Rrf2 protein (rrf2) (VIMSS-AUTO)	-0.127033	-0.174411	-0.061501	-0.0418822	-0.0490101	-0.0759896	-0.00552848	-0.16878	0.0454365	-0.0451266
393199	Dde_0223	Flavoprotein reductase (VIMSS-AUTO)	Dde_0223 Flavoprotein reductase (VIMSS-AUTO)	Dde_0223 393199 Flavoprotein reductase (VIMSS-AUTO)	0.0533508	0.00787293	0.0541664	0.0207252	-0.0251147	-0.0302593	0.0253222	-0.0682932	-0.0200613	0.0194354
393201	Dde_0221	Probable two-component response regulator, putative (VIMSS-AUTO)	Dde_0221 Probable two-component response regulator, putative (VIMSS-AUTO)	Dde_0221 393201 Probable two-component response regulator, putative (VIMSS-AUTO)	-0.0808574	-0.126796	0.0861136	0.050404	-0.0020161	0.00216313	0.05239	-0.0162192	0.363856	0.146332
393203	Dde_0218	Methyl-accepting chemotaxis protein (VIMSS-AUTO)	Dde_0218 Methyl-accepting chemotaxis protein (VIMSS-AUTO)	Dde_0218 393203 Methyl-accepting chemotaxis protein (VIMSS-AUTO)	-0.0945844	-0.0349273	-0.0631246	-0.05565	-0.0453755	-0.0618597	0.052222	-0.122203	-0.0564556	-0.0901759
393204	Dde_0217	Putative peptidase (VIMSS-AUTO)	Dde_0217 Putative peptidase (VIMSS-AUTO)	Dde_0217 393204 Putative peptidase (VIMSS-AUTO)	-0.122476	-0.136778	-0.111703	-0.1487	-0.138349	-0.180217	-0.120379	-0.395083	-0.25625	-0.132799
393205	Dde_0216	H04M03.4 gene product (VIMSS-AUTO)	Dde_0216 H04M03.4 gene product (VIMSS-AUTO)	Dde_0216 393205 H04M03.4 gene product (VIMSS-AUTO)	1.04501	1.20009	0.522631	0.983712	1.48	0.957072	0.839984	3.16723	-0.188772	0.336339
393206	Dde_0215	Glycosyl transferase, group 2 family protein domain protein (VIMSS-AUTO)	Dde_0215 Glycosyl transferase, group 2 family protein domain protein (VIMSS-AUTO)	Dde_0215 393206 Glycosyl transferase, group 2 family protein domain protein (VIMSS-AUTO)	-0.0305081	0.14563	0.244721	0.103338	0.136793	0.287593	0.752646	0.324771	0.777969	0.134197
393207	Dde_0214	Conserved hypothetical protein (VIMSS-AUTO)	Dde_0214 Conserved hypothetical protein (VIMSS-AUTO)	Dde_0214 393207 Conserved hypothetical protein (VIMSS-AUTO)	-0.104215	-0.120759	-0.0790948	-0.10995	-0.0778621	-0.0320241	-0.0152666	-0.13818	-0.103852	-0.108008
393208	Dde_0213	Spermidine/putrescine ABC transporter, ATP-binding protein (potA) (VIMSS-AUTO)	Dde_0213 Spermidine/putrescine ABC transporter, ATP-binding protein (potA) (VIMSS-AUTO)	Dde_0213 393208 Spermidine/putrescine ABC transporter, ATP-binding protein (potA) (VIMSS-AUTO)	-0.184032	-0.327023	-0.144045	-0.184039	-0.165411	0.0352569	-0.0812308	-0.00544295	-0.231814	-0.0985344
393209	Dde_0212	A/G-specific adenine glycosylase (VIMSS-AUTO)	Dde_0212 A/G-specific adenine glycosylase (VIMSS-AUTO)	Dde_0212 393209 A/G-specific adenine glycosylase (VIMSS-AUTO)	0.106017	0.0635118	0.0673774	0.0653131	-0.00571663	0.112149	0.0410684	-0.222233	0.000185364	-0.00222739
393210	Dde_0211	Sensory box/GGDEF family protein (VIMSS-AUTO)	Dde_0211 Sensory box/GGDEF family protein (VIMSS-AUTO)	Dde_0211 393210 Sensory box/GGDEF family protein (VIMSS-AUTO)	-0.0730536	-0.0555211	-0.0942319	-0.0850876	-0.0776777	-0.104197	-0.0533014	-0.0129129	-0.110952	-0.0606669
393211	Dde_0210	Alkyl hydroperoxide reductase, F52a subunit; detoxification of hydroperoxides (VIMSS-AUTO)	Dde_0210 Alkyl hydroperoxide reductase, F52a subunit; detoxification of hydroperoxides (VIMSS-AUTO)	Dde_0210 393211 Alkyl hydroperoxide reductase, F52a subunit; detoxification of hydroperoxides (VIMSS-AUTO)	-0.0203493	-0.00111758	-0.0332927	-0.0218757	-0.0296352	0.00136636	-0.0366146	-0.0835998	0.0699208	-0.0105653
393212	Dde_0209	Peptidyl-prolyl cis-trans isomerase B (ppiB) (VIMSS-AUTO)	Dde_0209 Peptidyl-prolyl cis-trans isomerase B (ppiB) (VIMSS-AUTO)	Dde_0209 393212 Peptidyl-prolyl cis-trans isomerase B (ppiB) (VIMSS-AUTO)	0.0588903	0.0107476	0.0278601	0.00863513	-0.0436329	-0.0314079	-0.00153858	-0.0884175	-0.0635424	-0.00141655
393213	Dde_0208	lysine transporter from the Na+/H+ antiporter superfamily (Dmitry Rodionov)	Dde_0208 lysine transporter from the Na+/H+ antiporter superfamily (Dmitry Rodionov)	Dde_0208 393213 lysine transporter from the Na+/H+ antiporter superfamily (Dmitry Rodionov)	0.165133	0.132351	0.0359648	0.0621197	0.136005	0.0831612	0.101136	0.0911979	0.316846	0.17
393214	Dde_0207	hypothetical protein	Dde_0207 hypothetical protein	Dde_0207 393214 hypothetical protein	-0.0566765	-0.008368	-0.123189	-0.046085	-0.158232	-0.0979382	-0.0936977	-0.2417	-0.133254	-0.133111
393216	Dde_0205	Orf, hypothetical protein (VIMSS-AUTO)	Dde_0205 Orf, hypothetical protein (VIMSS-AUTO)	Dde_0205 393216 Orf, hypothetical protein (VIMSS-AUTO)	0.00314878	0.0008087	0.00875645	0.0736919	-0.0413269	-0.0318092	0.0654712	-0.0818505	0.0135532	0.00332251
393217	Dde_0204	Uncharacterized ACR, COG1433 family (VIMSS-AUTO)	Dde_0204 Uncharacterized ACR, COG1433 family (VIMSS-AUTO)	Dde_0204 393217 Uncharacterized ACR, COG1433 family (VIMSS-AUTO)	-0.14408	-0.075408	-0.190099	-0.0470773	-0.154764	-0.132395	-0.0464137	-0.321791	-0.00460305	-0.11594
393218	Dde_0203	Conserved hypothetical protein (VIMSS-AUTO)	Dde_0203 Conserved hypothetical protein (VIMSS-AUTO)	Dde_0203 393218 Conserved hypothetical protein (VIMSS-AUTO)	-0.0675411	-0.201643	-0.167857	-0.1252	-0.169413	-0.135149	0.0137239	-0.287117	-0.263743	-0.157073
393219	Dde_0202	Peptidyl-tRNA hydrolase family (Natalia Ivanova)	Dde_0202 Peptidyl-tRNA hydrolase family (Natalia Ivanova)	Dde_0202 393219 Peptidyl-tRNA hydrolase family (Natalia Ivanova)	-0.0689759	-0.108241	-0.0696617	-0.068998	-0.0983438	-0.0572594	-0.0389076	-0.153432	-0.179938	-0.0790705
393220	Dde_0201	hypothetical protein	Dde_0201 hypothetical protein	Dde_0201 393220 hypothetical protein	0.154797	0.0544262	0.0212984	0.0378735	0.0228852	0.0339895	0.0806984	-0.081543	-0.0608989	0.0476814
393221	Dde_0197	Conserved hypothetical protein (VIMSS-AUTO)	Dde_0197 Conserved hypothetical protein (VIMSS-AUTO)	Dde_0197 393221 Conserved hypothetical protein (VIMSS-AUTO)	-0.143883	-0.149511	0.0490143	-0.118002	-0.0705627	-0.144645	-0.0653539	-0.0544626	-0.13661	-0.0744051
393223	Dde_0194	Glycophorin-binding protein family (VIMSS-AUTO)	Dde_0194 Glycophorin-binding protein family (VIMSS-AUTO)	Dde_0194 393223 Glycophorin-binding protein family (VIMSS-AUTO)	-0.140605	-0.251752	-0.461478	-0.0822544	-0.268678	-0.380836	0.123821	-0.21965	-0.178517	-0.120074
393224	Dde_0193	Long-chain-fatty-acid--CoA ligase, putative (VIMSS-AUTO)	Dde_0193 Long-chain-fatty-acid--CoA ligase, putative (VIMSS-AUTO)	Dde_0193 393224 Long-chain-fatty-acid--CoA ligase, putative (VIMSS-AUTO)	0.115021	0.0810907	-0.0752036	-0.112881	-0.181543	0.0618211	0.37528	-0.620807	0.137347	-0.0817239
393225	Dde_0191	Conserved hypothetical protein (VIMSS-AUTO)	Dde_0191 Conserved hypothetical protein (VIMSS-AUTO)	Dde_0191 393225 Conserved hypothetical protein (VIMSS-AUTO)	-0.176309	-0.0524351	0.0192095	-0.0500642	-0.0691277	0.127872	0.0467519	-0.0969188	-0.00676022	0.0129762
393226	Dde_0189	Lysine 2,3-aminomutase (Natalia Ivanova)	Dde_0189 Lysine 2,3-aminomutase (Natalia Ivanova)	Dde_0189 393226 Lysine 2,3-aminomutase (Natalia Ivanova)	-0.358244	-0.476035	-0.404808	-0.329484	-0.412396	-0.418944	-0.274864	-0.485467	-0.451827	-0.272225
393227	Dde_0188	Beta-lysine N-acetyltransferase (Natalia Ivanova)	Dde_0188 Beta-lysine N-acetyltransferase (Natalia Ivanova)	Dde_0188 393227 Beta-lysine N-acetyltransferase (Natalia Ivanova)	0.0143479	0.0532574	0.0435602	0.0765312	0.075319	0.0789105	0.0959994	0.0113867	0.166585	0.0384762
393228	Dde_0187	flavoredoxin	Dde_0187 flavoredoxin	Dde_0187 393228 flavoredoxin	0.0558659	0.0291736	0.0822234	-0.0332005	0.000311644	-0.0496951	0.0450948	-0.114742	-0.111896	0.0121537
393229	Dde_0186	Arginine 3rd transport system periplasmic binding protein (VIMSS-AUTO)	Dde_0186 Arginine 3rd transport system periplasmic binding protein (VIMSS-AUTO)	Dde_0186 393229 Arginine 3rd transport system periplasmic binding protein (VIMSS-AUTO)	0.0499602	0.192092	0.0239135	0.166801	0.650229	0.677488	0.508798	0.505111	0.602173	0.527471
393230	Dde_0185	Amino acid ABC transporter, permease protein (VIMSS-AUTO)	Dde_0185 Amino acid ABC transporter, permease protein (VIMSS-AUTO)	Dde_0185 393230 Amino acid ABC transporter, permease protein (VIMSS-AUTO)	0.0826512	0.00574255	-0.0263665	-0.0741168	-0.0804593	0.0375704	-0.090622	-0.138253	0.0504496	-0.0512054
393231	Dde_0184	Amino acid ABC transporter, ATP-binding protein (VIMSS-AUTO)	Dde_0184 Amino acid ABC transporter, ATP-binding protein (VIMSS-AUTO)	Dde_0184 393231 Amino acid ABC transporter, ATP-binding protein (VIMSS-AUTO)	-0.0054399	-0.0367587	-0.104939	-0.0983701	-0.0837302	-0.0945744	-0.0292271	-0.154203	0.035132	-0.0557774
393232	Dde_0183		Dde_0183	Dde_0183 393232	-0.0343522	-0.0361938	-0.123216	-0.202857	-0.200569	-0.169951	0.0234476	-0.28365	-0.0660647	-0.0631017
393233	Dde_0182	Glycolate oxidase, subunit GlcD (glcD) (VIMSS-AUTO)	Dde_0182 Glycolate oxidase, subunit GlcD (glcD) (VIMSS-AUTO)	Dde_0182 393233 Glycolate oxidase, subunit GlcD (glcD) (VIMSS-AUTO)	-0.575173	-0.537387	-0.274433	-0.777002	-0.806426	-0.163219	-1.10173	-1.52017	-0.563148	-0.520753
393234	Dde_0181		Dde_0181	Dde_0181 393234	0.303983	0.377143	0.299076	0.313904	0.568956	0.46257	0.179053	0.0753201	0.117752	0.327689
393235	Dde_0180	Response regulator containing a CheY-like receiver domain and a GGDEF domain (VIMSS-AUTO)	Dde_0180 Response regulator containing a CheY-like receiver domain and a GGDEF domain (VIMSS-AUTO)	Dde_0180 393235 Response regulator containing a CheY-like receiver domain and a GGDEF domain (VIMSS-AUTO)	-0.0460826	-0.00966723	0.0723075	-0.0567183	-0.0431077	-0.024644	0.000551798	-0.00991504	0.104727	0.035245
393236	Dde_0179	Deoxyribodipyrimidine photolyase, class II (Morgan Price)	Dde_0179 Deoxyribodipyrimidine photolyase, class II (Morgan Price)	Dde_0179 393236 Deoxyribodipyrimidine photolyase, class II (Morgan Price)	0.00922503	-0.043308	-0.0615794	-0.0326065	-0.0856347	-0.0670707	-0.0144361	-0.124023	-0.000822877	-0.0561057
393237	Dde_0178	Sensory transduction histidine kinase-related (VIMSS-AUTO)	Dde_0178 Sensory transduction histidine kinase-related (VIMSS-AUTO)	Dde_0178 393237 Sensory transduction histidine kinase-related (VIMSS-AUTO)	0.00344415	-0.0182441	-0.0204841	-0.0281747	0.0322281	0.0675576	0.143681	-0.0300613	-0.0119625	-0.00985462
393238	Dde_0177	DNA polymerase III, delta prime subunit (holB) (VIMSS-AUTO)	Dde_0177 DNA polymerase III, delta prime subunit (holB) (VIMSS-AUTO)	Dde_0177 393238 DNA polymerase III, delta prime subunit (holB) (VIMSS-AUTO)	-0.0955774	-0.0889145	-0.175791	-0.0754636	-0.122295	-0.332106	-0.154518	-0.0881221	-0.105986	-0.325367
393240	Dde_0175	Transglycosylase, Slt family (Natalia Ivanova)	Dde_0175 Transglycosylase, Slt family (Natalia Ivanova)	Dde_0175 393240 Transglycosylase, Slt family (Natalia Ivanova)	-0.44164	-0.35157	-0.0741577	-0.505563	-0.394736	-0.142405	-0.147071	-0.25562	-0.0685049	-0.416145
393242	Dde_0173	Ribonuclease II-related protein (VIMSS-AUTO)	Dde_0173 Ribonuclease II-related protein (VIMSS-AUTO)	Dde_0173 393242 Ribonuclease II-related protein (VIMSS-AUTO)	-3.98097	-4.14307	-3.09246	-3.06989	-3.28884	-3.94996	-6.1517	-4.86505	-3.61752	-2.91391
393245	Dde_0168	Periplasmic glutamine-binding protein; permease (VIMSS-AUTO)	Dde_0168 Periplasmic glutamine-binding protein; permease (VIMSS-AUTO)	Dde_0168 393245 Periplasmic glutamine-binding protein; permease (VIMSS-AUTO)	0.00905326	0.0218966	-0.129709	-0.0268469	-0.140979	-0.167145	-0.378481	-0.178462	-0.214571	-0.127175
393246	Dde_0167		Dde_0167	Dde_0167 393246	0.00170894	-0.0292462	0.0296914	0.00240614	-0.00819819	0.11019	0.0715327	-0.367157	-0.0106851	0.0373389
393247	Dde_0166	ATP-binding component of glutamine high-affinity transport system (VIMSS-AUTO)	Dde_0166 ATP-binding component of glutamine high-affinity transport system (VIMSS-AUTO)	Dde_0166 393247 ATP-binding component of glutamine high-affinity transport system (VIMSS-AUTO)	-0.135908	-0.144978	-0.154662	-0.219732	-0.185154	-0.142994	-0.0496388	-0.0934148	-0.0668247	-0.130577
393249	Dde_0161	Orf, hypothetical protein (VIMSS-AUTO)	Dde_0161 Orf, hypothetical protein (VIMSS-AUTO)	Dde_0161 393249 Orf, hypothetical protein (VIMSS-AUTO)	-0.0888504	-0.0164189	-0.0963937	0.0988198	0.129562	-0.208269	0.0585957	-0.273191	-1.10593	0.0734361
393250	Dde_0160	Putative 2-component sensor protein (VIMSS-AUTO)	Dde_0160 Putative 2-component sensor protein (VIMSS-AUTO)	Dde_0160 393250 Putative 2-component sensor protein (VIMSS-AUTO)	-0.14873	-0.104015	-0.0892003	0.0930947	0.00918163	-0.241779	-0.125184	-0.2908	-0.935154	-0.0556917
393251	Dde_0159	UNKNOWN PROTEIN, putative (VIMSS-AUTO)	Dde_0159 UNKNOWN PROTEIN, putative (VIMSS-AUTO)	Dde_0159 393251 UNKNOWN PROTEIN, putative (VIMSS-AUTO)	0.0362459	0.00287275	-0.0264754	4.2831e-05	-0.0441524	-0.0261326	-0.0235736	-0.128866	-0.04212	-0.00451602
393252	Dde_0158	AzlC protein, putative (VIMSS-AUTO)	Dde_0158 AzlC protein, putative (VIMSS-AUTO)	Dde_0158 393252 AzlC protein, putative (VIMSS-AUTO)	0.174568	0.238323	0.381926	0.127037	0.0964816	0.404446	0.0280786	-0.0941615	0.229178	0.0118647
393253	Dde_0157	Multi modular; putative transcriptional regulator; also putative ATP-binding component of a transport system (VIMSS-AUTO)	Dde_0157 Multi modular; putative transcriptional regulator; also putative ATP-binding component of a transport system (VIMSS-AUTO)	Dde_0157 393253 Multi modular; putative transcriptional regulator; also putative ATP-binding component of a transport system (VIMSS-AUTO)	-0.0695117	-0.12435	-0.00923899	-0.130268	-0.141482	-0.0882001	-0.0755592	-0.179128	0.205028	-0.146996
393254	Dde_0155	molybdenum ABC transporter, periplasmic molybdate-binding protein	Dde_0155 molybdenum ABC transporter, periplasmic molybdate-binding protein	Dde_0155 393254 molybdenum ABC transporter, periplasmic molybdate-binding protein	0.0397055	0.0197023	0.0548224	-0.00759626	-0.0400123	0.00826704	0.025719	-0.00875995	0.120855	-0.038238
393255	Dde_0154	Molybdenum ABC transporter, permease protein (modB) (VIMSS-AUTO)	Dde_0154 Molybdenum ABC transporter, permease protein (modB) (VIMSS-AUTO)	Dde_0154 393255 Molybdenum ABC transporter, permease protein (modB) (VIMSS-AUTO)	-0.045669	0.0186352	0.116575	0.0587618	-0.0377372	0.0718149	-0.0590237	0.0275839	0.273131	-0.019231
393256	Dde_0153	hypothetical protein	Dde_0153 hypothetical protein	Dde_0153 393256 hypothetical protein	0.0715652	0.0416466	0.076577	-0.0216161	-0.0134625	0.0592836	0.0741107	-0.134001	-0.142861	2.51875
393259	Dde_0151	Unnamed protein product (VIMSS-AUTO)	Dde_0151 Unnamed protein product (VIMSS-AUTO)	Dde_0151 393259 Unnamed protein product (VIMSS-AUTO)	-0.793311	-0.8496	-0.838985	-0.502967	-0.639711	-0.786196	0.267373	0.0459407	0.708283	-0.38754
393261	Dde_0147	hypothetical protein	Dde_0147 hypothetical protein	Dde_0147 393261 hypothetical protein	-0.0408219	-0.00619666	-0.0176886	-0.0257158	-0.0620334	-0.0241373	-0.0602711	-0.185061	-0.107249	-0.0648742
393262	Dde_0146	ABC-type proline/glycine betaine transport systems, periplasmic components (VIMSS-AUTO)	Dde_0146 ABC-type proline/glycine betaine transport systems, periplasmic components (VIMSS-AUTO)	Dde_0146 393262 ABC-type proline/glycine betaine transport systems, periplasmic components (VIMSS-AUTO)	0.0332143	-0.0347413	-0.011756	-0.0160111	-0.0491809	-0.0444069	0.00613971	-0.156022	-0.0165444	-0.045154
393264	Dde_0141	Uncharacterized ABC-type transport system, periplasmic component/surface lipoprotein (VIMSS-AUTO)	Dde_0141 Uncharacterized ABC-type transport system, periplasmic component/surface lipoprotein (VIMSS-AUTO)	Dde_0141 393264 Uncharacterized ABC-type transport system, periplasmic component/surface lipoprotein (VIMSS-AUTO)	0.0382944	-0.0114055	0.0973645	0.0104497	0.188828	0.194682	0.206833	0.219903	0.582639	0.229875
393265	Dde_0140	Adenine phosphoribosyltransferase (Natalia Ivanova)	Dde_0140 Adenine phosphoribosyltransferase (Natalia Ivanova)	Dde_0140 393265 Adenine phosphoribosyltransferase (Natalia Ivanova)	-0.0130681	-0.0293167	-0.0442531	0.0125755	-0.0108502	-0.094417	0.0845109	-0.011869	1.11875	0.0053992
393266	Dde_0139	ABC-type uncharacterized transport systems, ATPase components (VIMSS-AUTO)	Dde_0139 ABC-type uncharacterized transport systems, ATPase components (VIMSS-AUTO)	Dde_0139 393266 ABC-type uncharacterized transport systems, ATPase components (VIMSS-AUTO)	0.342166	0.340639	0.384108	0.407193	0.267751	0.339746	0.306496	0.264385	0.483035	0.329803
393267	Dde_0138	ABC-type uncharacterized transport system, permease component (VIMSS-AUTO)	Dde_0138 ABC-type uncharacterized transport system, permease component (VIMSS-AUTO)	Dde_0138 393267 ABC-type uncharacterized transport system, permease component (VIMSS-AUTO)	0.0374496	0.0612213	0.023942	0.00532538	0.0473272	0.000816962	0.0677459	-0.0742818	0.153878	-0.0471748
393268	Dde_0137	Uncharacterized ABC-type transport system, permease component (VIMSS-AUTO)	Dde_0137 Uncharacterized ABC-type transport system, permease component (VIMSS-AUTO)	Dde_0137 393268 Uncharacterized ABC-type transport system, permease component (VIMSS-AUTO)	-0.028738	0.0153444	-0.0548186	-0.0708724	0.0239564	0.0140385	0.0796152	0.00591654	0.0973483	0.0401722
393269	Dde_0136	adenine deaminase	Dde_0136 adenine deaminase	Dde_0136 393269 adenine deaminase	-0.0302957	-0.025997	-0.00279068	-0.0558604	-0.0509675	-0.0227611	0.000229726	0.0882038	0.230998	-0.0328977
393271	Dde_0132	Conserved hypothetical protein (VIMSS-AUTO)	Dde_0132 Conserved hypothetical protein (VIMSS-AUTO)	Dde_0132 393271 Conserved hypothetical protein (VIMSS-AUTO)	0.0263814	0.0386198	0.0330973	0.0435245	-0.0129505	0.129805	0.0522314	-0.019261	0.0281598	-0.0123694
393272	Dde_0130		Dde_0130	Dde_0130 393272	0.0196159	-0.0641701	-0.0605014	0.0337256	-0.0778824	-0.0106627	-0.0195517	0.086078	0.0226025	0.0566057
393273	Dde_0129	2-keto-3-deoxy-D-gluconate transport system (VIMSS-AUTO)	Dde_0129 2-keto-3-deoxy-D-gluconate transport system (VIMSS-AUTO)	Dde_0129 393273 2-keto-3-deoxy-D-gluconate transport system (VIMSS-AUTO)	-0.13618	-0.132243	-0.0591792	-0.208458	-0.235438	0.0684722	-0.0578223	0.00755942	-0.392401	-0.271656
393274	Dde_0128	Orf, hypothetical protein (VIMSS-AUTO)	Dde_0128 Orf, hypothetical protein (VIMSS-AUTO)	Dde_0128 393274 Orf, hypothetical protein (VIMSS-AUTO)	0.0529818	0.052402	0.0200196	0.0451118	-0.0167093	0.000868134	0.0151894	-0.0393285	0.0814399	0.0233744
393275	Dde_0127	PdxA-like dehydrogenase (Natalia Ivanova)	Dde_0127 PdxA-like dehydrogenase (Natalia Ivanova)	Dde_0127 393275 PdxA-like dehydrogenase (Natalia Ivanova)	-0.0607953	0.0669652	-0.103031	-0.10257	-0.00904048	-0.134963	-0.462301	-0.492954	-0.246052	0.0222769
393277	Dde_0125	DNA-binding protein HU (VIMSS-AUTO)	Dde_0125 DNA-binding protein HU (VIMSS-AUTO)	Dde_0125 393277 DNA-binding protein HU (VIMSS-AUTO)	0.214822	0.199348	0.0204259	0.108952	0.203712	0.154394	0.0953986	0.544397	0.777	0.327101
393279	Dde_0123	3'(2'),5'-bisphosphate nucleotidase	Dde_0123 3'(2'),5'-bisphosphate nucleotidase	Dde_0123 393279 3'(2'),5'-bisphosphate nucleotidase	-0.00326078	0.0258815	0.0407095	0.0736812	0.132358	0.0342521	0.168013	0.365385	0.0258821	0.04523
393280	Dde_0122	Putative 23S rRNA m(5)C methyltransferase (Natalia Ivanova)	Dde_0122 Putative 23S rRNA m(5)C methyltransferase (Natalia Ivanova)	Dde_0122 393280 Putative 23S rRNA m(5)C methyltransferase (Natalia Ivanova)	0.101513	0.331795	0.00176672	0.143562	0.231084	-0.261638	-0.0799046	-0.425345	-1.00288	0.168548
393282	Dde_0120	Orf, hypothetical protein (VIMSS-AUTO)	Dde_0120 Orf, hypothetical protein (VIMSS-AUTO)	Dde_0120 393282 Orf, hypothetical protein (VIMSS-AUTO)	0.142449	0.14146	0.0293045	0.0827009	0.0535492	-0.00261252	0.0810356	0.00595639	-0.00639992	0.0798534
393283	Dde_0119	Nitrogenase iron protein (nif) homolog, putative (VIMSS-AUTO)	Dde_0119 Nitrogenase iron protein (nif) homolog, putative (VIMSS-AUTO)	Dde_0119 393283 Nitrogenase iron protein (nif) homolog, putative (VIMSS-AUTO)	0.163824	0.0200737	0.00786358	-1.10666	-0.665083	-0.138508	-1.83551	-1.51992	0.144833	-0.436124
393285	Dde_0115	Cell division membrane protein (VIMSS-AUTO)	Dde_0115 Cell division membrane protein (VIMSS-AUTO)	Dde_0115 393285 Cell division membrane protein (VIMSS-AUTO)	-0.670526	-0.912474	-0.871369	-0.666228	-0.865176	-0.701382	-0.12739	-0.335237	-0.343772	-0.707406
393287	Dde_0113	Ribonucleoside-diphosphate reductase 2, alpha subunit (VIMSS-AUTO)	Dde_0113 Ribonucleoside-diphosphate reductase 2, alpha subunit (VIMSS-AUTO)	Dde_0113 393287 Ribonucleoside-diphosphate reductase 2, alpha subunit (VIMSS-AUTO)	-0.0814201	-0.0470123	-0.0232899	-0.131722	-0.0243284	0.111912	-0.02169	-0.0789927	0.0573302	-0.0164185
393288	Dde_0111	Zinc resistance-associated protein precursor. {escherichia, putative (VIMSS-AUTO)	Dde_0111 Zinc resistance-associated protein precursor. {escherichia, putative (VIMSS-AUTO)	Dde_0111 393288 Zinc resistance-associated protein precursor. {escherichia, putative (VIMSS-AUTO)	0.0452131	0.0218679	0.0124666	0.0398009	0.0212374	-0.285927	0.0560508	-0.0870238	-0.509279	0.0594621
393289	Dde_0110	Sensor protein hydh (hydH) (VIMSS-AUTO)	Dde_0110 Sensor protein hydh (hydH) (VIMSS-AUTO)	Dde_0110 393289 Sensor protein hydh (hydH) (VIMSS-AUTO)	-0.128448	-0.080444	-0.0613802	-0.0553434	-0.0583959	-0.147624	-0.0315846	-0.0940251	0.221651	-0.0896705
393290	Dde_0109	Response regulator of hydrogenase 3 activity (sensor HydH) (VIMSS-AUTO)	Dde_0109 Response regulator of hydrogenase 3 activity (sensor HydH) (VIMSS-AUTO)	Dde_0109 393290 Response regulator of hydrogenase 3 activity (sensor HydH) (VIMSS-AUTO)	0.0728136	-0.0363919	-0.0523273	-0.00204343	-0.0222507	-0.419501	-0.0660834	-0.0927896	-0.275043	0.0804899
393291	Dde_0108	Glycosyl hydrolase family 46 family (VIMSS-AUTO)	Dde_0108 Glycosyl hydrolase family 46 family (VIMSS-AUTO)	Dde_0108 393291 Glycosyl hydrolase family 46 family (VIMSS-AUTO)	0.176697	0.214973	0.139277	0.122213	0.121785	0.142017	0.131065	0.210891	0.244443	0.0590654
393294	Dde_0104	Glutamine synthetase, type I (VIMSS-AUTO)	Dde_0104 Glutamine synthetase, type I (VIMSS-AUTO)	Dde_0104 393294 Glutamine synthetase, type I (VIMSS-AUTO)	-1.22777	-1.05156	-1.05326	-1.48577	-1.11826	-2.23189	-0.610134	-1.78803	-2.37784	-0.575795
393296	Dde_0099	asparaginyl-tRNA synthetase	Dde_0099 asparaginyl-tRNA synthetase	Dde_0099 393296 asparaginyl-tRNA synthetase	-0.0109852	-0.0375035	-0.0530141	0.00847296	0.11049	0.0639938	0.141511	0.0273902	-0.173037	0.0626216
393297	Dde_0098	Universal stress protein family family (VIMSS-AUTO)	Dde_0098 Universal stress protein family family (VIMSS-AUTO)	Dde_0098 393297 Universal stress protein family family (VIMSS-AUTO)	-0.0749235	-0.0675145	-0.208966	-0.224921	-0.288047	-0.1432	-0.632551	-0.489364	-0.110177	-0.369907
393298	Dde_0097	Conserved hypothetical protein (VIMSS-AUTO)	Dde_0097 Conserved hypothetical protein (VIMSS-AUTO)	Dde_0097 393298 Conserved hypothetical protein (VIMSS-AUTO)	-1.47094	-1.23268	-1.20798	-0.347802	-0.836999	-1.71094	0.465507	-1.08956	-1.73521	-2.66173
393299	Dde_0096	Conserved hypothetical protein (VIMSS-AUTO)	Dde_0096 Conserved hypothetical protein (VIMSS-AUTO)	Dde_0096 393299 Conserved hypothetical protein (VIMSS-AUTO)	0.112468	0.119563	-0.0157214	0.312456	0.266255	-0.0706886	1.48826	0.152756	-0.25088	0.315505
393301	Dde_0093	hypothetical protein	Dde_0093 hypothetical protein	Dde_0093 393301 hypothetical protein	-0.465213	-0.289659	-0.307677	-0.333151	-0.357537	-0.254137	-0.121284	-0.542344	-0.290399	-0.440531
393302	Dde_0092	N-methylhydantoinase, putative (VIMSS-AUTO)	Dde_0092 N-methylhydantoinase, putative (VIMSS-AUTO)	Dde_0092 393302 N-methylhydantoinase, putative (VIMSS-AUTO)	-0.121274	0.0194483	0.00429503	0.0744231	0.0508425	-0.104618	-0.0119006	-0.0212225	-0.289591	0.0127188
393304	Dde_0090	2-hydroxyglutaryl-CoA dehydratase family (Natalia Ivanova)	Dde_0090 2-hydroxyglutaryl-CoA dehydratase family (Natalia Ivanova)	Dde_0090 393304 2-hydroxyglutaryl-CoA dehydratase family (Natalia Ivanova)	0.0443291	-0.0870732	-0.0752139	-0.146873	-0.136368	-0.055523	-0.143039	-0.182415	-0.00600668	-0.179107
393305	Dde_0089	Putative enzyme (VIMSS-AUTO)	Dde_0089 Putative enzyme (VIMSS-AUTO)	Dde_0089 393305 Putative enzyme (VIMSS-AUTO)	0.0259985	0.0851357	0.0172864	0.0448993	0.0105464	0.052761	0.0638397	-0.104713	0.00899379	-0.0207879
393306	Dde_0088	hypothetical protein	Dde_0088 hypothetical protein	Dde_0088 393306 hypothetical protein	0.209374	0.410436	0.366509	-0.0135931	0.379205	0.573824	-0.380894	1.21303	-0.063018	0.0394243
393307	Dde_0087	NADH dehydrogenase transcriptional regulator, LysR family (VIMSS-AUTO)	Dde_0087 NADH dehydrogenase transcriptional regulator, LysR family (VIMSS-AUTO)	Dde_0087 393307 NADH dehydrogenase transcriptional regulator, LysR family (VIMSS-AUTO)	0.0345914	0.0687539	-0.036881	0.0330523	0.0309604	0.0791222	0.0552764	0.0404357	0.0953387	0.0138175
393308	Dde_0086	Oxygen-insensitive NAD(P)H nitroreductase (VIMSS-AUTO)	Dde_0086 Oxygen-insensitive NAD(P)H nitroreductase (VIMSS-AUTO)	Dde_0086 393308 Oxygen-insensitive NAD(P)H nitroreductase (VIMSS-AUTO)	0.0248009	-0.0674018	-0.0834524	-0.0666951	-0.0348616	-0.0941263	-0.0641712	-0.0965127	-0.182579	0.0147935
393309	Dde_0085		Dde_0085	Dde_0085 393309	-0.0591969	-0.0170263	-0.0424825	-0.0531738	-0.0302362	0.0062909	0.0250847	-0.134626	0.0852905	-0.0183207
393311	Dde_0082	Periplasmic (fe) hydrogenase small subunit precursor (VIMSS-AUTO)	Dde_0082 Periplasmic (fe) hydrogenase small subunit precursor (VIMSS-AUTO)	Dde_0082 393311 Periplasmic (fe) hydrogenase small subunit precursor (VIMSS-AUTO)	0.0868129	0.0413601	0.0273321	-0.00526873	0.0150417	0.0621585	0.0719489	-0.0431884	0.063511	0.0029754
393312	Dde_0081	Periplasmic (fe) hydrogenase large subunit (VIMSS-AUTO)	Dde_0081 Periplasmic (fe) hydrogenase large subunit (VIMSS-AUTO)	Dde_0081 393312 Periplasmic (fe) hydrogenase large subunit (VIMSS-AUTO)	-0.0816837	-0.0701951	-0.0826076	-0.0734619	-0.130756	-0.138626	-0.0631822	-0.236927	-0.0594831	-0.13594
393313	Dde_0079	Tryptophan synthase, beta subunit (VIMSS-AUTO)	Dde_0079 Tryptophan synthase, beta subunit (VIMSS-AUTO)	Dde_0079 393313 Tryptophan synthase, beta subunit (VIMSS-AUTO)	0.0254434	0.00845372	-0.0857945	-0.00251772	-0.000482655	-0.0226468	0.0155451	-0.0290693	-0.0310035	-0.00945344
393314	Dde_0077	GGDEF family protein, putative (VIMSS-AUTO)	Dde_0077 GGDEF family protein, putative (VIMSS-AUTO)	Dde_0077 393314 GGDEF family protein, putative (VIMSS-AUTO)	-0.130815	-0.119128	-0.123861	-0.24482	-0.268513	-0.0593663	-0.436822	-0.601855	-0.317145	-0.189702
393315	Dde_0076	Methylthioribose salvage protein (Natalia Ivanova)	Dde_0076 Methylthioribose salvage protein (Natalia Ivanova)	Dde_0076 393315 Methylthioribose salvage protein (Natalia Ivanova)	0.0608561	0.0491181	0.0572148	0.0780776	0.0813866	-0.00569514	0.149347	0.0457143	-0.0835385	0.0399928
393316	Dde_0075	Conserved hypothetical protein (VIMSS-AUTO)	Dde_0075 Conserved hypothetical protein (VIMSS-AUTO)	Dde_0075 393316 Conserved hypothetical protein (VIMSS-AUTO)	-0.0636954	-0.0525474	0.0852918	0.0194244	0.0898042	0.0104382	0.102305	0.0232074	0.124634	0.0382106
393317	Dde_0074	Orf, hypothetical protein (VIMSS-AUTO)	Dde_0074 Orf, hypothetical protein (VIMSS-AUTO)	Dde_0074 393317 Orf, hypothetical protein (VIMSS-AUTO)	-0.349676	-0.256721	-0.179961	-0.118019	-0.191403	-0.254937	-0.0454769	-0.206991	-0.457882	-0.283768
393318	Dde_0073	Conserved hypothetical protein (VIMSS-AUTO)	Dde_0073 Conserved hypothetical protein (VIMSS-AUTO)	Dde_0073 393318 Conserved hypothetical protein (VIMSS-AUTO)	-0.0738121	-0.00911019	0.0235362	-0.114947	-0.0954336	-0.0351067	-0.00758685	-0.122961	-0.0687837	-0.0920137
393319	Dde_0071	Response regulator containing CheY-like receiver, AAA-type ATPase, and DNA-binding domains (VIMSS-AUTO)	Dde_0071 Response regulator containing CheY-like receiver, AAA-type ATPase, and DNA-binding domains (VIMSS-AUTO)	Dde_0071 393319 Response regulator containing CheY-like receiver, AAA-type ATPase, and DNA-binding domains (VIMSS-AUTO)	-0.0405279	-0.0236708	-0.0456115	0.029488	0.0245361	0.0513196	0.0961454	0.120596	0.1884	0.0982323
393320	Dde_0070	Caax prenyl protease 1 (VIMSS-AUTO)	Dde_0070 Caax prenyl protease 1 (VIMSS-AUTO)	Dde_0070 393320 Caax prenyl protease 1 (VIMSS-AUTO)	0.143357	0.170358	0.123669	0.152749	0.18692	0.138753	0.245102	0.0586586	0.210422	0.158151
393325	Dde_0064	D-alanyl-D-alanine carboxypeptidase (VIMSS-AUTO)	Dde_0064 D-alanyl-D-alanine carboxypeptidase (VIMSS-AUTO)	Dde_0064 393325 D-alanyl-D-alanine carboxypeptidase (VIMSS-AUTO)	0.0817822	-0.00435332	-0.0348088	-0.0216099	-0.0498418	-0.00115149	-0.0741556	-0.150983	-0.0749316	-0.112268
393326	Dde_0063	Conserved hypothetical protein (VIMSS-AUTO)	Dde_0063 Conserved hypothetical protein (VIMSS-AUTO)	Dde_0063 393326 Conserved hypothetical protein (VIMSS-AUTO)	-0.304999	-0.351558	-0.0615281	-0.331937	-0.425332	-0.0487787	0.0586069	-0.237274	0.00520974	-0.22033
393328	Dde_0060	Conserved hypothetical protein (VIMSS-AUTO)	Dde_0060 Conserved hypothetical protein (VIMSS-AUTO)	Dde_0060 393328 Conserved hypothetical protein (VIMSS-AUTO)	-0.0226065	-0.107182	-0.0928581	-0.0760699	-0.164897	-0.136334	-0.132822	-0.188037	-0.150701	-0.142295
393329	Dde_0059	ADP-ribosylglycohydrolase, putative (VIMSS-AUTO)	Dde_0059 ADP-ribosylglycohydrolase, putative (VIMSS-AUTO)	Dde_0059 393329 ADP-ribosylglycohydrolase, putative (VIMSS-AUTO)	0.00100455	-0.0205954	-0.0385875	0.0361176	0.00834824	-0.141086	0.271412	-0.130425	-0.351001	-0.00382176
393333	Dde_0054	Proline dehydrogenase / 1-pyrroline-5-carboxylate dehydrogenase (Natalia Ivanova)	Dde_0054 Proline dehydrogenase / 1-pyrroline-5-carboxylate dehydrogenase (Natalia Ivanova)	Dde_0054 393333 Proline dehydrogenase / 1-pyrroline-5-carboxylate dehydrogenase (Natalia Ivanova)	0.112341	0.118581	0.0771713	0.0695213	0.0177569	0.0836126	-0.123055	0.108198	-0.040725	0.0937835
393335	Dde_0048	hypothetical protein	Dde_0048 hypothetical protein	Dde_0048 393335 hypothetical protein	0.12253	0.187998	0.0551601	0.0903632	0.0363287	0.0866535	0.00669593	0.000753502	-0.020008	0.0573926
393336	Dde_0047		Dde_0047	Dde_0047 393336	0.0864199	0.217664	-0.01803	0.0695549	-0.0166254	0.0462071	-0.0115499	-0.0524643	-0.0133961	0.00945238
393337	Dde_0046	2-oxoisovalerate oxidoreductase, gamma subunit, putative (VIMSS-AUTO)	Dde_0046 2-oxoisovalerate oxidoreductase, gamma subunit, putative (VIMSS-AUTO)	Dde_0046 393337 2-oxoisovalerate oxidoreductase, gamma subunit, putative (VIMSS-AUTO)	-0.493623	-0.821352	0.173786	-0.850575	-0.331043	-0.355977	-1.36295	-0.648511	-0.620747	0.0476615
393338	Dde_0045	2-oxoisovalerate oxidoreductase, alpha subunit, putative (VIMSS-AUTO)	Dde_0045 2-oxoisovalerate oxidoreductase, alpha subunit, putative (VIMSS-AUTO)	Dde_0045 393338 2-oxoisovalerate oxidoreductase, alpha subunit, putative (VIMSS-AUTO)	-0.32804	-0.933172	0.0638083	-0.95423	-0.602132	-0.406528	-1.84581	-1.00422	-0.987062	-0.106085
393339	Dde_0044	2-oxoisovalerate oxidoreductase, beta subunit (Natalia Ivanova)	Dde_0044 2-oxoisovalerate oxidoreductase, beta subunit (Natalia Ivanova)	Dde_0044 393339 2-oxoisovalerate oxidoreductase, beta subunit (Natalia Ivanova)	-0.365642	-0.6982	0.0907496	-0.671565	-0.352778	-0.345794	-0.971186	-0.645372	-0.46217	0.00368964
393340	Dde_0043	Ferrodoxin-like protein (oorD) (VIMSS-AUTO)	Dde_0043 Ferrodoxin-like protein (oorD) (VIMSS-AUTO)	Dde_0043 393340 Ferrodoxin-like protein (oorD) (VIMSS-AUTO)	-0.94169	-0.8679	-0.116035	0.141065	0.0498065	-1.09196	-0.797667	1.49586	-0.909708	0.116895
393341	Dde_0042	TRNA ribosyltransferase-isomerase (VIMSS-AUTO)	Dde_0042 TRNA ribosyltransferase-isomerase (VIMSS-AUTO)	Dde_0042 393341 TRNA ribosyltransferase-isomerase (VIMSS-AUTO)	-0.0354615	-0.0170386	-0.00257357	0.0393732	0.0496715	0.0602715	0.141654	-0.034615	0.278636	-0.0521804
393342	Dde_0040	Conserved hypothetical protein (VIMSS-AUTO)	Dde_0040 Conserved hypothetical protein (VIMSS-AUTO)	Dde_0040 393342 Conserved hypothetical protein (VIMSS-AUTO)	-1.00733	-0.976126	-1.39796	-1.05998	-1.12333	-1.4196	0.041745	-0.282547	-0.990249	-1.12558
393345	Dde_0037	Nodulation competitiveness protein NfeD (VIMSS-AUTO)	Dde_0037 Nodulation competitiveness protein NfeD (VIMSS-AUTO)	Dde_0037 393345 Nodulation competitiveness protein NfeD (VIMSS-AUTO)	0.297453	0.286581	0.149082	0.119008	-0.0100226	0.120767	0.0168308	-0.112762	0.118969	0.0685123
393346	Dde_0036		Dde_0036	Dde_0036 393346	-0.255691	-0.111283	-0.0715932	-0.0929719	-0.0868209	-0.069055	0.0418903	-0.0197739	-0.100696	-0.1207
393349	Dde_0030	Conserved hypothetical protein (VIMSS-AUTO)	Dde_0030 Conserved hypothetical protein (VIMSS-AUTO)	Dde_0030 393349 Conserved hypothetical protein (VIMSS-AUTO)	-0.670056	-0.777808	-1.12573	-0.737519	-1.06194	-1.73706	-1.29411	-1.61316	-2.06915	-0.89143
393350	Dde_0029	Chromosome partitioning protein ParB (parB) (VIMSS-AUTO)	Dde_0029 Chromosome partitioning protein ParB (parB) (VIMSS-AUTO)	Dde_0029 393350 Chromosome partitioning protein ParB (parB) (VIMSS-AUTO)	-1.57811	-1.68441	-1.53119	-1.56128	-1.35811	-2.20674	-3.04214	-1.92756	-2.21952	-1.23444
393352	Dde_0024	Anti-anti-sigma regulatory factor (antagonist of anti-sigma factor) (VIMSS-AUTO)	Dde_0024 Anti-anti-sigma regulatory factor (antagonist of anti-sigma factor) (VIMSS-AUTO)	Dde_0024 393352 Anti-anti-sigma regulatory factor (antagonist of anti-sigma factor) (VIMSS-AUTO)	0.0020605	0.0750541	-0.0196806	0.0120288	0.0980842	0.0343018	0.0373142	-0.173465	0.0307174	0.181775
393353	Dde_0023	ABC-type transport system involved in resistance to organic solvents, permease component (VIMSS-AUTO)	Dde_0023 ABC-type transport system involved in resistance to organic solvents, permease component (VIMSS-AUTO)	Dde_0023 393353 ABC-type transport system involved in resistance to organic solvents, permease component (VIMSS-AUTO)	0.0595481	0.0970247	-0.0722538	-0.0444973	0.0471574	0.030097	0.101886	-0.116833	0.111325	-0.00331007
393354	Dde_0022	ABC transporter, ATP-binding protein (VIMSS-AUTO)	Dde_0022 ABC transporter, ATP-binding protein (VIMSS-AUTO)	Dde_0022 393354 ABC transporter, ATP-binding protein (VIMSS-AUTO)	0.00162055	-0.0486391	-0.0668506	-0.0121583	0.0441782	-0.0733722	0.00854754	-0.13328	-0.0664406	0.00130089
393355	Dde_0021	ABC-type transport system involved in resistance to organic solvents, periplasmic component (VIMSS-AUTO)	Dde_0021 ABC-type transport system involved in resistance to organic solvents, periplasmic component (VIMSS-AUTO)	Dde_0021 393355 ABC-type transport system involved in resistance to organic solvents, periplasmic component (VIMSS-AUTO)	0.0305155	-0.00335649	-0.051364	0.0119865	-0.00842194	-0.00329917	0.0295613	-0.0625918	0.00762929	-0.051656
393356	Dde_0020	hypothetical protein	Dde_0020 hypothetical protein	Dde_0020 393356 hypothetical protein	-0.0889366	-0.129368	-0.0971218	-0.0477167	-0.070694	-0.0479618	0.00392572	-0.124281	-0.0217407	0.00190011
393359	Dde_0016	Uncharacterized conserved protein (VIMSS-AUTO)	Dde_0016 Uncharacterized conserved protein (VIMSS-AUTO)	Dde_0016 393359 Uncharacterized conserved protein (VIMSS-AUTO)	0.292636	0.158206	-0.0138222	0.102687	-0.00318156	0.0156764	0.113842	-0.143815	0.0727667	-0.0926206
393361	Dde_0014	methionyl-tRNA formyltransferase	Dde_0014 methionyl-tRNA formyltransferase	Dde_0014 393361 methionyl-tRNA formyltransferase	-2.62599	-3.55559	-2.84617	-4.24114	-4.2851	-2.14145	-3.06777	-3.22526	-2.99005	-3.14632
393365	Dde_0009	Methlytransferase, UbiE/COQ5 family family (VIMSS-AUTO)	Dde_0009 Methlytransferase, UbiE/COQ5 family family (VIMSS-AUTO)	Dde_0009 393365 Methlytransferase, UbiE/COQ5 family family (VIMSS-AUTO)	0.00234809	-0.0841672	-0.0198398	-0.376015	-0.429216	-0.441745	-0.974217	-0.916473	-1.32823	-0.475445
393370	Dde_0001	chromosomal replication initiator protein DnaA	Dde_0001 chromosomal replication initiator protein DnaA	Dde_0001 393370 chromosomal replication initiator protein DnaA	1.28035	0.601464	0.39757	-0.205709	0.575941	0.649616	-2.37864	-0.0712212	0.5329	0.134212
393371	Dde_3784	Orf, hypothetical protein (VIMSS-AUTO)	Dde_3784 Orf, hypothetical protein (VIMSS-AUTO)	Dde_3784 393371 Orf, hypothetical protein (VIMSS-AUTO)	0.0836814	0.0588965	0.0464254	0.0303378	-0.0204429	-0.0600663	-0.462631	-0.319644	-0.0331825	0.099168
393374	Dde_3780	Phosphate transport regulator (distant homolog of PhoU) (VIMSS-AUTO)	Dde_3780 Phosphate transport regulator (distant homolog of PhoU) (VIMSS-AUTO)	Dde_3780 393374 Phosphate transport regulator (distant homolog of PhoU) (VIMSS-AUTO)	-0.222682	0.163015	-0.599704	0.37827	0.338939	-0.594615	0.446742	0.315033	-0.486374	-0.185968
393375	Dde_3779	Conserved hypothetical protein (VIMSS-AUTO)	Dde_3779 Conserved hypothetical protein (VIMSS-AUTO)	Dde_3779 393375 Conserved hypothetical protein (VIMSS-AUTO)	0.115666	0.0372111	0.0358859	-0.0354291	-0.12594	-0.154595	-0.00228149	-0.161368	-0.244465	-0.0656523
393377	Dde_3777	Nicotinate-nucleotide dimethylbenzimidazole-P phophoribosyl transferase (VIMSS-AUTO)	Dde_3777 Nicotinate-nucleotide dimethylbenzimidazole-P phophoribosyl transferase (VIMSS-AUTO)	Dde_3777 393377 Nicotinate-nucleotide dimethylbenzimidazole-P phophoribosyl transferase (VIMSS-AUTO)	-0.705799	-0.900924	-0.94954	-1.48821	-1.31322	-1.29461	-0.970839	-1.24211	-1.51961	-0.90227
393378	Dde_3776		Dde_3776	Dde_3776 393378	0.217312	0.242232	0.252008	0.202149	0.259272	0.289705	0.234171	0.19313	0.481773	0.18645
393380	Dde_3774	Conserved hypothetical protein (VIMSS-AUTO)	Dde_3774 Conserved hypothetical protein (VIMSS-AUTO)	Dde_3774 393380 Conserved hypothetical protein (VIMSS-AUTO)	1.04079	-0.871946	-1.89335	-1.6025	-1.92428	-2.39333	-2.10314	-2.74632	-3.4684	-1.68898
393381	Dde_3773	hypothetical protein	Dde_3773 hypothetical protein	Dde_3773 393381 hypothetical protein	-1.10461	-2.18988	-3.71663	-2.84933	-3.1462	-4.26973	-4.35695	-3.81113	-3.80807	-2.98252
393382	Dde_3772	TPR Domain domain protein (VIMSS-AUTO)	Dde_3772 TPR Domain domain protein (VIMSS-AUTO)	Dde_3772 393382 TPR Domain domain protein (VIMSS-AUTO)	-2.66896	-3.21317	-3.71051	-3.88481	-5.56703	-4.91302	-6.70056	-5.24877	-3.96911	-3.40878
393383	Dde_3769	Translation initiation factor IF-1 (VIMSS-AUTO)	Dde_3769 Translation initiation factor IF-1 (VIMSS-AUTO)	Dde_3769 393383 Translation initiation factor IF-1 (VIMSS-AUTO)	0.743796	0.372985	0.393328	0.398749	0.307463	-0.133223	0.311106	0.309951	-0.649565	0.402408
393389	Dde_3756	Periplasmic (nife) hydrogenase large subunit precursor (VIMSS-AUTO)	Dde_3756 Periplasmic (nife) hydrogenase large subunit precursor (VIMSS-AUTO)	Dde_3756 393389 Periplasmic (nife) hydrogenase large subunit precursor (VIMSS-AUTO)	0.234065	0.178586	0.274833	0.220032	0.235163	0.309588	0.142879	0.210928	0.237579	0.169232
393390	Dde_3755	Hydrogenase (NiFe) small subunit (hydA) (b2997) (VIMSS-AUTO)	Dde_3755 Hydrogenase (NiFe) small subunit (hydA) (b2997) (VIMSS-AUTO)	Dde_3755 393390 Hydrogenase (NiFe) small subunit (hydA) (b2997) (VIMSS-AUTO)	0.200553	0.192172	0.29625	0.222433	0.239814	0.353383	0.155577	0.222712	0.251696	0.186472
393391	Dde_3754	cytochrome c3, putative	Dde_3754 cytochrome c3, putative	Dde_3754 393391 cytochrome c3, putative	0.15692	0.1821	0.13851	0.0995715	0.165173	0.256966	0.245551	0.174528	0.248498	0.206353
393395	Dde_3744	ABC-type polar amino acid transport system, ATPase component (VIMSS-AUTO)	Dde_3744 ABC-type polar amino acid transport system, ATPase component (VIMSS-AUTO)	Dde_3744 393395 ABC-type polar amino acid transport system, ATPase component (VIMSS-AUTO)	0.174872	0.198462	0.154035	0.155808	0.174466	0.206307	0.177464	0.109889	0.292706	0.0928716
393397	Dde_3742	Putative periplasmic binding transport protein (VIMSS-AUTO)	Dde_3742 Putative periplasmic binding transport protein (VIMSS-AUTO)	Dde_3742 393397 Putative periplasmic binding transport protein (VIMSS-AUTO)	0.234425	0.128273	0.242851	0.123301	0.143416	0.2546	0.106726	0.15112	0.212557	0.182536
393398	Dde_3740	Response regulator containing a CheY-like receiver domain and an HTH DNA-binding domain (VIMSS-AUTO)	Dde_3740 Response regulator containing a CheY-like receiver domain and an HTH DNA-binding domain (VIMSS-AUTO)	Dde_3740 393398 Response regulator containing a CheY-like receiver domain and an HTH DNA-binding domain (VIMSS-AUTO)	0.219818	0.245967	0.278014	0.201831	0.292774	0.385221	0.200009	0.257013	0.284757	0.249208
393399	Dde_3739	Conserved hypothetical protein (VIMSS-AUTO)	Dde_3739 Conserved hypothetical protein (VIMSS-AUTO)	Dde_3739 393399 Conserved hypothetical protein (VIMSS-AUTO)	0.202471	0.191085	0.285058	0.141793	0.287865	0.382389	0.334663	0.240532	0.36914	0.251456
393400	Dde_3737		Dde_3737	Dde_3737 393400	0.117485	0.276276	0.168135	0.0369062	0.122947	0.129436	-0.0560434	-0.333396	-0.169873	0.119969
393401	Dde_3736	Glyceraldehyde-3-phosphate dehydrogenase, type I (VIMSS-AUTO)	Dde_3736 Glyceraldehyde-3-phosphate dehydrogenase, type I (VIMSS-AUTO)	Dde_3736 393401 Glyceraldehyde-3-phosphate dehydrogenase, type I (VIMSS-AUTO)	0.0803897	0.128377	0.113868	0.125622	0.088015	-0.152221	-0.0453178	-0.213603	-0.541172	-0.0167547
393402	Dde_3735		Dde_3735	Dde_3735 393402	0.011333	0.0937286	-0.149801	0.0922271	0.0502	-0.239876	0.169966	0.043215	0.205289	-0.158287
393403	Dde_3733	Sn-glycerol-3-phosphate dehydrogenase (aerobic) (VIMSS-AUTO)	Dde_3733 Sn-glycerol-3-phosphate dehydrogenase (aerobic) (VIMSS-AUTO)	Dde_3733 393403 Sn-glycerol-3-phosphate dehydrogenase (aerobic) (VIMSS-AUTO)	0.170814	0.165582	0.152461	0.101794	0.132478	0.276149	-0.0963141	-0.0213008	0.0342619	0.102489
393404	Dde_3732	N-acetylglucosamine metabolism (VIMSS-AUTO)	Dde_3732 N-acetylglucosamine metabolism (VIMSS-AUTO)	Dde_3732 393404 N-acetylglucosamine metabolism (VIMSS-AUTO)	0.132096	0.222225	0.160452	0.227215	0.274842	0.469458	0.314279	0.251292	1.15879	0.211961
393405	Dde_3731	Repressor of the glp operon (VIMSS-AUTO)	Dde_3731 Repressor of the glp operon (VIMSS-AUTO)	Dde_3731 393405 Repressor of the glp operon (VIMSS-AUTO)	-0.39312	-0.485141	-0.321999	-0.0855839	-0.136539	-0.856228	0.383007	-0.335331	-0.878225	0.0821432
393406	Dde_3730	Phosphonate ABC transporter, substrate-binding protein, putative (VIMSS-AUTO)	Dde_3730 Phosphonate ABC transporter, substrate-binding protein, putative (VIMSS-AUTO)	Dde_3730 393406 Phosphonate ABC transporter, substrate-binding protein, putative (VIMSS-AUTO)	0.144077	0.128475	0.122488	0.100054	0.136401	0.23222	0.0522005	0.204027	0.142541	0.0360891
393407	Dde_3729	ABC-type phosphate/phosphonate transport system, ATPase component (VIMSS-AUTO)	Dde_3729 ABC-type phosphate/phosphonate transport system, ATPase component (VIMSS-AUTO)	Dde_3729 393407 ABC-type phosphate/phosphonate transport system, ATPase component (VIMSS-AUTO)	0.253586	0.261055	0.231163	0.192164	0.212709	0.286446	0.213311	0.250943	0.101455	0.18583
393410	Dde_3726	ABC-type phosphate/phosphonate transport system, ATPase component (VIMSS-AUTO)	Dde_3726 ABC-type phosphate/phosphonate transport system, ATPase component (VIMSS-AUTO)	Dde_3726 393410 ABC-type phosphate/phosphonate transport system, ATPase component (VIMSS-AUTO)	0.156137	0.183866	0.250987	0.203812	0.14931	0.164725	0.0737796	0.164791	0.318217	0.107272
393411	Dde_3725	Phosphonates ABC transporter, permease protein (phnE) (VIMSS-AUTO)	Dde_3725 Phosphonates ABC transporter, permease protein (phnE) (VIMSS-AUTO)	Dde_3725 393411 Phosphonates ABC transporter, permease protein (phnE) (VIMSS-AUTO)	0.141888	0.131924	0.151075	0.25884	0.162766	0.174521	0.140686	0.0794555	0.0386413	0.0884245
393412	Dde_3724	Phosphonates ABC transporter, permease protein (phnE) (VIMSS-AUTO)	Dde_3724 Phosphonates ABC transporter, permease protein (phnE) (VIMSS-AUTO)	Dde_3724 393412 Phosphonates ABC transporter, permease protein (phnE) (VIMSS-AUTO)	0.148875	0.184578	0.253879	0.218349	0.190027	0.270926	0.099867	0.142359	0.166685	0.153139
393413	Dde_3722	Conserved hypothetical protein (VIMSS-AUTO)	Dde_3722 Conserved hypothetical protein (VIMSS-AUTO)	Dde_3722 393413 Conserved hypothetical protein (VIMSS-AUTO)	0.138757	0.165383	0.173121	0.133058	0.109756	0.221409	0.1237	0.133627	0.213884	0.127346
393415	Dde_3719	Rrf2 protein (VIMSS-AUTO)	Dde_3719 Rrf2 protein (VIMSS-AUTO)	Dde_3719 393415 Rrf2 protein (VIMSS-AUTO)	-1.98165	-1.88313	-2.83113	-0.475632	-1.19478	-3.8384	-0.405716	-1.00099	-4.45436	-0.817362
393416	Dde_3718		Dde_3718	Dde_3718 393416	-0.547835	-0.874096	-1.74993	0.0845729	0.0114281	-1.42216	0.232135	0.148187	-0.92499	-0.331428
393417	Dde_3717	Response regulator containing CheY-like receiver, AAA-type ATPase, and DNA-binding domains (VIMSS-AUTO)	Dde_3717 Response regulator containing CheY-like receiver, AAA-type ATPase, and DNA-binding domains (VIMSS-AUTO)	Dde_3717 393417 Response regulator containing CheY-like receiver, AAA-type ATPase, and DNA-binding domains (VIMSS-AUTO)	-0.637139	-1.61987	-2.11326	-0.0421954	-0.307756	-1.86249	0.0433782	-0.342587	-1.38381	-0.55261
393418	Dde_3715	Sensory transduction histidine kinase-related (VIMSS-AUTO)	Dde_3715 Sensory transduction histidine kinase-related (VIMSS-AUTO)	Dde_3715 393418 Sensory transduction histidine kinase-related (VIMSS-AUTO)	0.120042	0.0306807	-1.19455	0.233503	0.152824	-0.877892	0.159849	0.211852	-0.639402	-0.244717
393420	Dde_3713	DNA-binding response regulator (mtrA) (VIMSS-AUTO)	Dde_3713 DNA-binding response regulator (mtrA) (VIMSS-AUTO)	Dde_3713 393420 DNA-binding response regulator (mtrA) (VIMSS-AUTO)	-1.18909	-1.46883	-1.98452	-0.0971887	-0.270919	-1.6524	0.0803705	-0.0966084	-0.914332	-0.630927
393421	Dde_3712	Universal stress protein family family (VIMSS-AUTO)	Dde_3712 Universal stress protein family family (VIMSS-AUTO)	Dde_3712 393421 Universal stress protein family family (VIMSS-AUTO)	-1.03146	-0.971309	-1.67399	0.0135268	-0.269794	-1.55657	-0.011843	-0.153547	-1.10553	-0.455493
393422	Dde_3711	Conserved hypothetical protein (VIMSS-AUTO)	Dde_3711 Conserved hypothetical protein (VIMSS-AUTO)	Dde_3711 393422 Conserved hypothetical protein (VIMSS-AUTO)	-0.897206	-1.31723	-2.02941	-0.138731	-0.364217	-1.84769	0.0123133	-0.197969	-1.1221	-0.565306
393424	Dde_3709	Transmembrane complex, ferredoxin, 2 [4Fe-4S] (Shelley Haveman)	Dde_3709 Transmembrane complex, ferredoxin, 2 [4Fe-4S] (Shelley Haveman)	Dde_3709 393424 Transmembrane complex, ferredoxin, 2 [4Fe-4S] (Shelley Haveman)	-0.676931	-1.59898	-2.40202	-2.98956	-3.77133	-3.56477	-1.44711	-1.67929	-3.65143	-1.8358
393425	Dde_3708	Transmembrane complex, integral membrane protein (Shelley Haveman)	Dde_3708 Transmembrane complex, integral membrane protein (Shelley Haveman)	Dde_3708 393425 Transmembrane complex, integral membrane protein (Shelley Haveman)	-0.706766	-1.4345	-1.76946	-2.60528	-2.88912	-2.06668	-1.13598	-1.01189	-2.22814	-1.55859
393427	Dde_3705	Methionyl-tRNA synthetase-related protein (VIMSS-AUTO)	Dde_3705 Methionyl-tRNA synthetase-related protein (VIMSS-AUTO)	Dde_3705 393427 Methionyl-tRNA synthetase-related protein (VIMSS-AUTO)	0.137832	0.00234121	0.380138	0.136075	0.177681	0.232669	0.18648	0.14147	0.0980476	0.152289
393428	Dde_3704	Uncharacterized conserved protein (VIMSS-AUTO)	Dde_3704 Uncharacterized conserved protein (VIMSS-AUTO)	Dde_3704 393428 Uncharacterized conserved protein (VIMSS-AUTO)	0.196761	0.253585	0.229111	0.206422	0.223386	0.194462	0.0922217	0.214188	0.433318	0.242857
393429	Dde_3703	Glycine cleavage system transcriptional repressor, putative (VIMSS-AUTO)	Dde_3703 Glycine cleavage system transcriptional repressor, putative (VIMSS-AUTO)	Dde_3703 393429 Glycine cleavage system transcriptional repressor, putative (VIMSS-AUTO)	0.215895	0.227337	0.182313	0.162284	0.278911	0.274381	0.116225	0.279225	0.337263	0.202336
393430	Dde_3702	DNA gyrase inhibitor (VIMSS-AUTO)	Dde_3702 DNA gyrase inhibitor (VIMSS-AUTO)	Dde_3702 393430 DNA gyrase inhibitor (VIMSS-AUTO)	-0.0165329	0.0349079	0.00778562	0.0416567	0.0279669	-0.00906489	-0.110852	-0.0163463	-0.0668366	-0.0078937
393433	Dde_3699	WlaF, putative (VIMSS-AUTO)	Dde_3699 WlaF, putative (VIMSS-AUTO)	Dde_3699 393433 WlaF, putative (VIMSS-AUTO)	-0.145085	-0.14629	-0.210815	-0.647146	-0.324227	-0.28059	-0.820665	-1.27482	-0.988781	-0.35163
393434	Dde_3698	Glycosyl transferase, group 2 family protein domain protein (VIMSS-AUTO)	Dde_3698 Glycosyl transferase, group 2 family protein domain protein (VIMSS-AUTO)	Dde_3698 393434 Glycosyl transferase, group 2 family protein domain protein (VIMSS-AUTO)	-0.710518	-0.977987	-0.91228	-1.45024	-1.47604	-1.41752	-2.11316	-1.96371	-2.05041	-0.92543
393435	Dde_3697	Perosamine synthetase (rfbE) (VIMSS-AUTO)	Dde_3697 Perosamine synthetase (rfbE) (VIMSS-AUTO)	Dde_3697 393435 Perosamine synthetase (rfbE) (VIMSS-AUTO)	-0.559795	-0.725297	-0.843259	-1.23853	-1.3281	-1.53781	-2.05839	-1.9944	-1.94224	-0.773711
393437	Dde_3695	DTDP-D-glucose-4,6-dehydratase, putative (VIMSS-AUTO)	Dde_3695 DTDP-D-glucose-4,6-dehydratase, putative (VIMSS-AUTO)	Dde_3695 393437 DTDP-D-glucose-4,6-dehydratase, putative (VIMSS-AUTO)	-0.666067	-0.871059	-0.880982	-1.16011	-1.16233	-1.17554	-1.50936	-1.79676	-1.78251	-1.09841
393439	Dde_3693	Predicted pyridoxal phosphate-dependent enzyme apparently involved in regulation of cell wall biogen (VIMSS-AUTO)	Dde_3693 Predicted pyridoxal phosphate-dependent enzyme apparently involved in regulation of cell wall biogen (VIMSS-AUTO)	Dde_3693 393439 Predicted pyridoxal phosphate-dependent enzyme apparently involved in regulation of cell wall biogen (VIMSS-AUTO)	-0.409918	-0.513261	-0.490153	-0.86465	-0.762027	-0.70952	-1.3839	-2.69748	-1.00505	-0.729065
393440	Dde_3692	Acetyltransferase (isoleucine patch superfamily) (VIMSS-AUTO)	Dde_3692 Acetyltransferase (isoleucine patch superfamily) (VIMSS-AUTO)	Dde_3692 393440 Acetyltransferase (isoleucine patch superfamily) (VIMSS-AUTO)	0.404488	0.343991	0.35372	0.280145	0.210386	0.383579	0.242034	-0.211436	0.325127	0.219288
393441	Dde_3691	Nucleoside-diphosphate-sugar epimerases (VIMSS-AUTO)	Dde_3691 Nucleoside-diphosphate-sugar epimerases (VIMSS-AUTO)	Dde_3691 393441 Nucleoside-diphosphate-sugar epimerases (VIMSS-AUTO)	-0.243912	-0.280519	-0.155963	-0.52063	-0.590377	-0.278798	-0.846435	-2.04226	-0.264706	-0.374825
393442	Dde_3690	Predicted phosphatases (VIMSS-AUTO)	Dde_3690 Predicted phosphatases (VIMSS-AUTO)	Dde_3690 393442 Predicted phosphatases (VIMSS-AUTO)	-0.482046	-0.847527	-0.765735	-1.05741	-1.38445	-1.07277	-1.19746	-2.33319	-1.913	-0.361243
393444	Dde_3688	Hexapeptide-repeat containing-acetyltransferase (VIMSS-AUTO)	Dde_3688 Hexapeptide-repeat containing-acetyltransferase (VIMSS-AUTO)	Dde_3688 393444 Hexapeptide-repeat containing-acetyltransferase (VIMSS-AUTO)	-0.0173664	-0.104557	0.0163742	-0.218976	-0.279164	-0.0549793	-0.43215	-0.701542	0.0829883	-0.155431
393445	Dde_3687	3-deoxy-D-manno-octulosonate cytidylyltransferase (VIMSS-AUTO)	Dde_3687 3-deoxy-D-manno-octulosonate cytidylyltransferase (VIMSS-AUTO)	Dde_3687 393445 3-deoxy-D-manno-octulosonate cytidylyltransferase (VIMSS-AUTO)	-0.804357	-0.854751	-0.823718	-1.31028	-1.38383	-1.15821	-1.24447	-2.75467	-2.02763	-0.58359
393446	Dde_3686	NAD-dependent epimerase/dehydratase family protein, putative (VIMSS-AUTO)	Dde_3686 NAD-dependent epimerase/dehydratase family protein, putative (VIMSS-AUTO)	Dde_3686 393446 NAD-dependent epimerase/dehydratase family protein, putative (VIMSS-AUTO)	-0.709867	-0.733982	-0.467522	-1.04177	-1.07885	-0.753304	-1.63228	-1.96359	-1.191	-0.805243
393447	Dde_3685	Orf, hypothetical protein (VIMSS-AUTO)	Dde_3685 Orf, hypothetical protein (VIMSS-AUTO)	Dde_3685 393447 Orf, hypothetical protein (VIMSS-AUTO)	-0.563659	-0.700662	-0.726572	-1.17825	-1.14089	-1.17343	-1.65056	-2.79942	-1.9612	-0.651772
393448	Dde_3684	hypothetical protein	Dde_3684 hypothetical protein	Dde_3684 393448 hypothetical protein	-0.0598271	-0.0937303	-0.0633785	-0.442374	-0.586613	-0.23054	-0.595786	-1.70772	-0.118971	-0.428508
393450	Dde_3681	Sialic acid synthase (VIMSS-AUTO)	Dde_3681 Sialic acid synthase (VIMSS-AUTO)	Dde_3681 393450 Sialic acid synthase (VIMSS-AUTO)	-0.839913	-0.967157	-0.707977	-1.12405	-1.01395	-1.33163	-1.98068	-1.30402	-1.96863	-0.749003
393451	Dde_3680	Acetyltransferase (isoleucine patch superfamily) (VIMSS-AUTO)	Dde_3680 Acetyltransferase (isoleucine patch superfamily) (VIMSS-AUTO)	Dde_3680 393451 Acetyltransferase (isoleucine patch superfamily) (VIMSS-AUTO)	-1.68087	-1.81264	-1.92736	-2.78213	-2.45341	-2.34933	-4.10666	-4.32474	-3.72792	-2.50625
393452	Dde_3679	Spore coat polysaccharide biosynthesis protein F, CMP-KDO synthetase homolog (VIMSS-AUTO)	Dde_3679 Spore coat polysaccharide biosynthesis protein F, CMP-KDO synthetase homolog (VIMSS-AUTO)	Dde_3679 393452 Spore coat polysaccharide biosynthesis protein F, CMP-KDO synthetase homolog (VIMSS-AUTO)	-1.50234	-1.10046	-1.50879	-1.93243	-1.72213	-2.80881	-3.02703	-3.31876	-3.63833	-2.00057
393453	Dde_3678	Glycosyltransferases, probably involved in cell wall biogenesis (VIMSS-AUTO)	Dde_3678 Glycosyltransferases, probably involved in cell wall biogenesis (VIMSS-AUTO)	Dde_3678 393453 Glycosyltransferases, probably involved in cell wall biogenesis (VIMSS-AUTO)	-0.928425	-1.37001	-1.04066	-1.58309	-1.7804	-1.22662	-2.38756	-1.9782	-1.84842	-1.08368
393454	Dde_3677	Asparagine synthase (glutamine-hydrolyzing) (VIMSS-AUTO)	Dde_3677 Asparagine synthase (glutamine-hydrolyzing) (VIMSS-AUTO)	Dde_3677 393454 Asparagine synthase (glutamine-hydrolyzing) (VIMSS-AUTO)	-1.2636	-1.50048	-1.55801	-1.78022	-1.8305	-1.9766	-2.49891	-2.38938	-2.1256	-1.21671
393455	Dde_3676	Acetyltransferase (isoleucine patch superfamily) (VIMSS-AUTO)	Dde_3676 Acetyltransferase (isoleucine patch superfamily) (VIMSS-AUTO)	Dde_3676 393455 Acetyltransferase (isoleucine patch superfamily) (VIMSS-AUTO)	-0.449478	-0.780097	-0.499596	-1.00088	-1.12256	-0.616137	-1.36654	-1.19481	-0.27094	-0.652304
393456	Dde_3675	hypothetical protein	Dde_3675 hypothetical protein	Dde_3675 393456 hypothetical protein	-1.13779	-1.43317	-1.23907	-1.58773	-1.91787	-1.74601	-2.44528	-2.2969	-1.97623	-1.22226
393457	Dde_3674	Ferric uptake regulatory protein homolog (VIMSS-AUTO)	Dde_3674 Ferric uptake regulatory protein homolog (VIMSS-AUTO)	Dde_3674 393457 Ferric uptake regulatory protein homolog (VIMSS-AUTO)	-0.91546	-1.36568	-0.797698	-1.14199	-1.04184	-1.76213	-1.50338	-1.01927	-2.05546	-1.03994
393459	Dde_3672	Spermidine/putrescine transport system permease (VIMSS-AUTO)	Dde_3672 Spermidine/putrescine transport system permease (VIMSS-AUTO)	Dde_3672 393459 Spermidine/putrescine transport system permease (VIMSS-AUTO)	0.138578	0.119899	0.0890884	0.105238	0.290401	0.389985	0.270731	0.0297826	-0.00911584	0.296776
393461	Dde_3670	ATP-binding component of spermidine/putrescine transport (VIMSS-AUTO)	Dde_3670 ATP-binding component of spermidine/putrescine transport (VIMSS-AUTO)	Dde_3670 393461 ATP-binding component of spermidine/putrescine transport (VIMSS-AUTO)	0.14881	0.218239	0.257943	0.121373	0.210447	0.214427	0.177899	0.0659769	-0.066354	0.193043
393462	Dde_3667	Flavodoxin, iron-repressed (Dmitry Rodionov)	Dde_3667 Flavodoxin, iron-repressed (Dmitry Rodionov)	Dde_3667 393462 Flavodoxin, iron-repressed (Dmitry Rodionov)	0.201033	0.265961	0.283187	0.153594	0.217501	0.24054	0.139244	0.213236	0.106148	0.188724
393465	Dde_3662	Uncharacterized conserved protein (VIMSS-AUTO)	Dde_3662 Uncharacterized conserved protein (VIMSS-AUTO)	Dde_3662 393465 Uncharacterized conserved protein (VIMSS-AUTO)	0.21215	0.215181	0.263522	0.187698	0.247752	0.240893	0.156394	0.127603	0.104438	0.238815
393467	Dde_3660	DnaK suppressor protein (VIMSS-AUTO)	Dde_3660 DnaK suppressor protein (VIMSS-AUTO)	Dde_3660 393467 DnaK suppressor protein (VIMSS-AUTO)	-0.146127	0.102576	0.233128	0.0823065	0.185931	0.258641	0.0604354	0.20651	0.14226	-0.0374611
393468	Dde_3659	Putative transport system permease protein (VIMSS-AUTO)	Dde_3659 Putative transport system permease protein (VIMSS-AUTO)	Dde_3659 393468 Putative transport system permease protein (VIMSS-AUTO)	0.173501	0.152732	0.25579	0.154628	0.148271	0.284592	0.134457	0.124055	0.217706	0.172626
393469	Dde_3658	ABC-type sugar transport systems, permease components (VIMSS-AUTO)	Dde_3658 ABC-type sugar transport systems, permease components (VIMSS-AUTO)	Dde_3658 393469 ABC-type sugar transport systems, permease components (VIMSS-AUTO)	0.153616	0.18079	0.147317	0.170637	0.189461	0.2308	0.0851063	0.224229	0.181117	0.128316
393470	Dde_3657	ABC-type sugar transport system, periplasmic component (VIMSS-AUTO)	Dde_3657 ABC-type sugar transport system, periplasmic component (VIMSS-AUTO)	Dde_3657 393470 ABC-type sugar transport system, periplasmic component (VIMSS-AUTO)	0.086494	0.0206302	0.130166	0.0641116	0.116835	0.223656	0.0578477	0.0444186	0.153694	0.0539494
393471	Dde_3656	Putative ATP-binding component of a transport system (VIMSS-AUTO)	Dde_3656 Putative ATP-binding component of a transport system (VIMSS-AUTO)	Dde_3656 393471 Putative ATP-binding component of a transport system (VIMSS-AUTO)	0.196183	0.0930543	-0.020901	0.0861888	0.111476	0.19906	0.139005	0.0746348	0.241774	0.162606
393474	Dde_3653	galactokinase	Dde_3653 galactokinase	Dde_3653 393474 galactokinase	0.0126465	0.138465	0.0960342	0.00530116	0.102551	0.17921	0.16324	0.0937583	0.260585	0.17602
393475	Dde_3652	galactose-1-phosphate uridylyltransferase	Dde_3652 galactose-1-phosphate uridylyltransferase	Dde_3652 393475 galactose-1-phosphate uridylyltransferase	0.253925	0.269198	0.263731	0.282498	0.2407	0.395872	0.218461	0.265344	0.247159	0.280338
393476	Dde_3650	hypothetical protein	Dde_3650 hypothetical protein	Dde_3650 393476 hypothetical protein	0.248607	0.287698	0.316611	0.299073	0.271845	0.364094	0.296484	0.289878	0.343664	0.256234
393477	Dde_3649	peptide chain release factor 3	Dde_3649 peptide chain release factor 3	Dde_3649 393477 peptide chain release factor 3	0.121472	0.157284	0.159379	-0.0856752	0.0228874	0.116246	-0.37662	-0.261863	-0.228205	-0.0645831
393480	Dde_3645	TPR Domain domain protein (VIMSS-AUTO)	Dde_3645 TPR Domain domain protein (VIMSS-AUTO)	Dde_3645 393480 TPR Domain domain protein (VIMSS-AUTO)	0.261893	0.534511	0.575827	0.263108	0.433107	0.434992	-0.285039	0.260211	0.421082	0.433136
393483	Dde_3639	L-tartrate dehydratase, subunit A (VIMSS-AUTO)	Dde_3639 L-tartrate dehydratase, subunit A (VIMSS-AUTO)	Dde_3639 393483 L-tartrate dehydratase, subunit A (VIMSS-AUTO)	0.163613	0.213054	0.205638	0.175633	0.231867	0.262117	0.18662	0.174599	0.213469	0.203151
393484	Dde_3638	Tartrate dehydratase beta subunit/Fumarate hydratase class I, C-terminal domain (VIMSS-AUTO)	Dde_3638 Tartrate dehydratase beta subunit/Fumarate hydratase class I, C-terminal domain (VIMSS-AUTO)	Dde_3638 393484 Tartrate dehydratase beta subunit/Fumarate hydratase class I, C-terminal domain (VIMSS-AUTO)	0.201511	0.21948	0.273912	0.166257	0.183297	0.286897	0.171655	0.183072	0.217025	0.1816
393486	Dde_3636	Electron transfer protein, putative (VIMSS-AUTO)	Dde_3636 Electron transfer protein, putative (VIMSS-AUTO)	Dde_3636 393486 Electron transfer protein, putative (VIMSS-AUTO)	-0.170611	-0.713814	-0.216095	-0.459731	-0.541044	0.0629009	-1.1294	-1.32844	0.218867	0.183865
393487	Dde_3635	Glutamate synthase (NADPH), homotetrameric (VIMSS-AUTO)	Dde_3635 Glutamate synthase (NADPH), homotetrameric (VIMSS-AUTO)	Dde_3635 393487 Glutamate synthase (NADPH), homotetrameric (VIMSS-AUTO)	-0.114272	-0.624313	-0.0898753	-0.312587	-0.232272	0.41296	-0.776005	-1.00593	0.432465	0.489944
393490	Dde_3631	Conserved hypothetical protein (VIMSS-AUTO)	Dde_3631 Conserved hypothetical protein (VIMSS-AUTO)	Dde_3631 393490 Conserved hypothetical protein (VIMSS-AUTO)	0.0355597	0.291145	0.236096	0.246635	0.490333	0.400644	0.495295	0.499004	0.525279	0.374497
393493	Dde_3628	Membrane-fusion protein (VIMSS-AUTO)	Dde_3628 Membrane-fusion protein (VIMSS-AUTO)	Dde_3628 393493 Membrane-fusion protein (VIMSS-AUTO)	0.258309	0.160877	0.167784	0.147715	0.142551	0.284623	0.133238	0.222148	0.195409	0.132343
393494	Dde_3627		Dde_3627	Dde_3627 393494	-0.481014	-0.241386	-0.298902	-0.402271	-0.242196	-1.21966	-1.10564	-1.17929	-1.73857	0.113116
393495	Dde_3625	Conserved hypothetical protein (VIMSS-AUTO)	Dde_3625 Conserved hypothetical protein (VIMSS-AUTO)	Dde_3625 393495 Conserved hypothetical protein (VIMSS-AUTO)	0.158288	0.131991	0.135324	0.174687	0.0829529	0.144638	0.151749	0.111764	0.133226	0.20572
393496	Dde_3624	Conserved hypothetical protein (VIMSS-AUTO)	Dde_3624 Conserved hypothetical protein (VIMSS-AUTO)	Dde_3624 393496 Conserved hypothetical protein (VIMSS-AUTO)	-0.329218	-0.295472	-0.27854	-0.411097	-0.333058	-0.395055	-0.508398	-0.468292	-0.68229	-0.277217
393499	Dde_3621	Damage-inducible protein P; putative tRNA synthetase (VIMSS-AUTO)	Dde_3621 Damage-inducible protein P; putative tRNA synthetase (VIMSS-AUTO)	Dde_3621 393499 Damage-inducible protein P; putative tRNA synthetase (VIMSS-AUTO)	0.0870602	0.121582	0.143384	0.020666	0.0255164	0.173612	-0.00114835	0.0149742	0.0740961	0.0519822
393501	Dde_3619	Aminodeoxychorismate lyase, putative (VIMSS-AUTO)	Dde_3619 Aminodeoxychorismate lyase, putative (VIMSS-AUTO)	Dde_3619 393501 Aminodeoxychorismate lyase, putative (VIMSS-AUTO)	0.248491	0.151507	0.133657	0.113626	0.258836	0.221088	0.0726591	0.013071	0.145148	0.134884
393503	Dde_3617	Anthranilate synthase, glutamine amidotransferase, component II (trpG) (VIMSS-AUTO)	Dde_3617 Anthranilate synthase, glutamine amidotransferase, component II (trpG) (VIMSS-AUTO)	Dde_3617 393503 Anthranilate synthase, glutamine amidotransferase, component II (trpG) (VIMSS-AUTO)	0.0915673	0.0790117	0.203321	0.0272581	-0.00295068	0.318464	-0.00297378	0.11282	0.156443	0.0866117
393504	Dde_3616	Conserved hypothetical protein TIGR00726 (VIMSS-AUTO)	Dde_3616 Conserved hypothetical protein TIGR00726 (VIMSS-AUTO)	Dde_3616 393504 Conserved hypothetical protein TIGR00726 (VIMSS-AUTO)	0.15274	0.152527	0.168945	0.119697	0.162124	0.254362	0.129167	0.147243	0.233306	0.110459
393506	Dde_3615		Dde_3615	Dde_3615 393506	0.0906954	0.0525692	0.0279672	-0.0544696	0.0423117	-0.339879	0.0797862	0.574758	-0.0508681	0.173034
393508	Dde_3613	glycosyltransferase group I (putative MGDAG synthase)	Dde_3613 glycosyltransferase group I (putative MGDAG synthase)	Dde_3613 393508 PHP domain N-terminal region family (VIMSS-AUTO)	-0.960624	-0.471048	0.128394	-0.448299	-0.0483176	0.223678	0.514963	0.832039	0.0726168	-1.28859
393510	Dde_3611	Predicted ATPase of the PP-loop superfamily implicated in cell cycle control (VIMSS-AUTO)	Dde_3611 Predicted ATPase of the PP-loop superfamily implicated in cell cycle control (VIMSS-AUTO)	Dde_3611 393510 Predicted ATPase of the PP-loop superfamily implicated in cell cycle control (VIMSS-AUTO)	0.043785	0.0258105	0.128034	0.101194	0.0188627	0.145888	0.0835141	0.0861777	0.0635521	-0.0198069
393513	Dde_3608	Conserved hypothetical protein (VIMSS-AUTO)	Dde_3608 Conserved hypothetical protein (VIMSS-AUTO)	Dde_3608 393513 Conserved hypothetical protein (VIMSS-AUTO)	0.144991	0.381656	0.295357	0.381552	0.902367	0.955615	0.836517	0.837282	0.672523	0.797309
393515	Dde_3606	Conserved hypothetical protein (VIMSS-AUTO)	Dde_3606 Conserved hypothetical protein (VIMSS-AUTO)	Dde_3606 393515 Conserved hypothetical protein (VIMSS-AUTO)	0.147609	0.095258	0.135952	0.228297	0.0675412	0.182261	0.616352	0.0399017	0.17741	0.133373
393517	Dde_3604	Oxidoreductase/iron-sulfur cluster-binding protein (VIMSS-AUTO)	Dde_3604 Oxidoreductase/iron-sulfur cluster-binding protein (VIMSS-AUTO)	Dde_3604 393517 Oxidoreductase/iron-sulfur cluster-binding protein (VIMSS-AUTO)	-0.0165441	0.0381807	0.0201905	0.0186778	0.0341462	-0.0381338	0.00599611	-0.259306	-0.113677	0.0286494
393518	Dde_3603	ATP-dependent RNA helicase, DEAD/DEAH box family (VIMSS-AUTO)	Dde_3603 ATP-dependent RNA helicase, DEAD/DEAH box family (VIMSS-AUTO)	Dde_3603 393518 ATP-dependent RNA helicase, DEAD/DEAH box family (VIMSS-AUTO)	0.0574502	0.108267	0.127997	0.0827466	0.10294	0.205311	0.0715297	0.0916763	0.114521	0.120551
393519	Dde_3602	hypothetical protein	Dde_3602 hypothetical protein	Dde_3602 393519 hypothetical protein	0.25536	0.33029	0.319042	0.283278	0.235428	0.418724	0.24806	0.359153	0.28844	0.347447
393520	Dde_3601	hypothetical protein	Dde_3601 hypothetical protein	Dde_3601 393520 hypothetical protein	0.113936	0.0860169	0.06831	0.075572	0.0204128	0.157727	0.0605989	-0.0107646	0.0270416	0.0664873
393521	Dde_3600	Uncharacterised protein family superfamily (VIMSS-AUTO)	Dde_3600 Uncharacterised protein family superfamily (VIMSS-AUTO)	Dde_3600 393521 Uncharacterised protein family superfamily (VIMSS-AUTO)	0.0340561	0.0488017	0.143667	0.00763437	0.0285066	0.217994	-0.0394116	-0.0792368	-0.142705	-0.0575695
393523	Dde_3598	Sensor protein atos, putative (VIMSS-AUTO)	Dde_3598 Sensor protein atos, putative (VIMSS-AUTO)	Dde_3598 393523 Sensor protein atos, putative (VIMSS-AUTO)	0.0519312	0.159283	0.0564158	0.0533982	0.110027	0.266826	0.089487	0.107016	0.571731	0.237741
393525	Dde_3596	Aspartate aminotransferase (aspB) (VIMSS-AUTO)	Dde_3596 Aspartate aminotransferase (aspB) (VIMSS-AUTO)	Dde_3596 393525 Aspartate aminotransferase (aspB) (VIMSS-AUTO)	-1.46937	-2.32412	-2.49537	-1.5485	-1.66951	-2.91169	-0.407479	-0.592093	-3.34152	-2.95572
393526	Dde_3594	sugar fermentation stimulation protein	Dde_3594 sugar fermentation stimulation protein	Dde_3594 393526 sugar fermentation stimulation protein	0.0967797	0.181949	0.213164	0.142584	0.31835	0.356886	0.345161	0.315418	0.263933	0.280429
393527	Dde_3593	hypothetical protein	Dde_3593 hypothetical protein	Dde_3593 393527 hypothetical protein	0.05738	0.148919	0.148398	0.192724	0.222116	0.240327	0.138596	0.195562	0.414592	0.196842
393530	Dde_3590		Dde_3590	Dde_3590 393530	-0.117284	0.0179859	0.0798576	-0.612395	-0.190431	0.134765	-0.632304	0.833469	0.379815	0.0700286
393531	Dde_3589	Proton conductor component of motor; no effect on switching (VIMSS-AUTO)	Dde_3589 Proton conductor component of motor; no effect on switching (VIMSS-AUTO)	Dde_3589 393531 Proton conductor component of motor; no effect on switching (VIMSS-AUTO)	0.144492	0.541561	0.448981	0.0470831	0.915386	0.977545	-0.442446	2.2281	0.24536	0.194272
393532	Dde_3588	OmpA family domain protein (VIMSS-AUTO)	Dde_3588 OmpA family domain protein (VIMSS-AUTO)	Dde_3588 393532 OmpA family domain protein (VIMSS-AUTO)	0.162544	0.606996	0.490732	0.193619	1.05541	1.05555	-0.215856	2.59783	0.270139	0.27424
393533	Dde_3587	OmpA family domain protein (VIMSS-AUTO)	Dde_3587 OmpA family domain protein (VIMSS-AUTO)	Dde_3587 393533 OmpA family domain protein (VIMSS-AUTO)	0.122805	0.586026	0.495655	0.168903	1.01044	1.06393	-0.213071	2.67979	0.425557	0.203012
393534	Dde_3586	Flagellar protein FliL, putative (VIMSS-AUTO)	Dde_3586 Flagellar protein FliL, putative (VIMSS-AUTO)	Dde_3586 393534 Flagellar protein FliL, putative (VIMSS-AUTO)	0.236505	0.924241	0.554632	0.356928	1.13076	1.10518	0.00636767	3.10292	0.34785	0.152646
393535	Dde_3585	Flagellar motor switch protein FliN (fliN) (VIMSS-AUTO)	Dde_3585 Flagellar motor switch protein FliN (fliN) (VIMSS-AUTO)	Dde_3585 393535 Flagellar motor switch protein FliN (fliN) (VIMSS-AUTO)	0.180969	0.986395	0.697024	0.490441	1.33117	1.26839	-0.127149	3.83309	0.22159	0.300494
393536	Dde_3584	Conserved hypothetical protein (VIMSS-AUTO)	Dde_3584 Conserved hypothetical protein (VIMSS-AUTO)	Dde_3584 393536 Conserved hypothetical protein (VIMSS-AUTO)	0.578883	1.2095	0.754979	0.576049	1.47232	1.66847	0.164649	3.88362	0.636877	0.708483
393537	Dde_3583		Dde_3583	Dde_3583 393537	0.161654	0.79785	0.52827	-0.25554	0.623041	1.31101	-1.57356	1.86847	0.107297	0.157369
393538	Dde_3582	flagellar biosynthetic protein FliQ	Dde_3582 flagellar biosynthetic protein FliQ	Dde_3582 393538 flagellar biosynthetic protein FliQ	0.592476	1.11652	0.648971	0.4684	1.35387	1.57802	0.0683276	3.75593	0.498781	0.551038
393539	Dde_3581	RNA methyltransferase, TrmH family, group 3 (VIMSS-AUTO)	Dde_3581 RNA methyltransferase, TrmH family, group 3 (VIMSS-AUTO)	Dde_3581 393539 RNA methyltransferase, TrmH family, group 3 (VIMSS-AUTO)	0.112934	-0.0188903	0.12133	0.0248141	0.26132	0.107399	0.334731	0.281044	-0.290456	0.245389
393541	Dde_3573	Conserved hypothetical protein (VIMSS-AUTO)	Dde_3573 Conserved hypothetical protein (VIMSS-AUTO)	Dde_3573 393541 Conserved hypothetical protein (VIMSS-AUTO)	0.0816371	0.127694	0.0963026	0.0412391	0.0674193	0.0800437	0.1836	0.196085	0.0948179	0.141049
393542	Dde_3572		Dde_3572	Dde_3572 393542	0.0213885	0.0682876	0.156058	0.11181	0.13569	0.257579	0.154991	0.0310482	0.0702776	0.128121
393543	Dde_3571	DNA-dependent ATPase I and helicase II (VIMSS-AUTO)	Dde_3571 DNA-dependent ATPase I and helicase II (VIMSS-AUTO)	Dde_3571 393543 DNA-dependent ATPase I and helicase II (VIMSS-AUTO)	-0.0855823	-0.162458	-0.141605	-0.385625	-0.313705	-0.34782	-0.441405	-0.412474	-0.569818	-0.250619
393545	Dde_3569	Conserved hypothetical protein TIGR00104, putative (VIMSS-AUTO)	Dde_3569 Conserved hypothetical protein TIGR00104, putative (VIMSS-AUTO)	Dde_3569 393545 Conserved hypothetical protein TIGR00104, putative (VIMSS-AUTO)	0.0683351	0.127951	0.223737	0.143486	0.176272	0.312204	0.268244	0.278918	0.273943	0.153462
393549	Dde_3563	Uncharacterized lipoprotein NlpE involved in copper resistance (VIMSS-AUTO)	Dde_3563 Uncharacterized lipoprotein NlpE involved in copper resistance (VIMSS-AUTO)	Dde_3563 393549 Uncharacterized lipoprotein NlpE involved in copper resistance (VIMSS-AUTO)	0.235799	0.226651	0.208079	0.242923	0.263649	0.24943	0.390349	0.371387	0.193957	0.322618
393551	Dde_3561	Methyl-accepting chemotaxis protein (VIMSS-AUTO)	Dde_3561 Methyl-accepting chemotaxis protein (VIMSS-AUTO)	Dde_3561 393551 Methyl-accepting chemotaxis protein (VIMSS-AUTO)	-1.26342	-0.901382	-0.393901	-1.37033	-1.59995	-0.260887	-2.40218	-3.2567	-1.04721	-0.807909
393552	Dde_3556	Predicted acyltransferases (VIMSS-AUTO)	Dde_3556 Predicted acyltransferases (VIMSS-AUTO)	Dde_3556 393552 Predicted acyltransferases (VIMSS-AUTO)	0.181398	0.145779	0.189555	0.138446	0.155407	0.285944	0.166419	0.166729	0.19665	0.093495
393553	Dde_3555	Orf, hypothetical protein (VIMSS-AUTO)	Dde_3555 Orf, hypothetical protein (VIMSS-AUTO)	Dde_3555 393553 Orf, hypothetical protein (VIMSS-AUTO)	0.0594953	0.160058	0.2787	0.154232	0.0795019	0.771995	0.0583516	-0.482645	3.22777	0.307411
393554	Dde_3553	Conserved hypothetical protein (VIMSS-AUTO)	Dde_3553 Conserved hypothetical protein (VIMSS-AUTO)	Dde_3553 393554 Conserved hypothetical protein (VIMSS-AUTO)	0.118924	0.121838	0.273706	0.139486	0.175541	0.3413	0.287702	0.244849	0.462194	0.341045
393555	Dde_3552	Aspartate ammonia-lyase (aspA) (VIMSS-AUTO)	Dde_3552 Aspartate ammonia-lyase (aspA) (VIMSS-AUTO)	Dde_3552 393555 Aspartate ammonia-lyase (aspA) (VIMSS-AUTO)	0.0981564	0.145317	0.264332	0.0945884	0.12683	0.308945	0.108973	0.109736	0.191975	0.213885
393561	Dde_3547	Uncharacterized MobA-related protein (VIMSS-AUTO)	Dde_3547 Uncharacterized MobA-related protein (VIMSS-AUTO)	Dde_3547 393561 Uncharacterized MobA-related protein (VIMSS-AUTO)	0.0928747	0.0484456	0.127023	0.0301909	0.143964	0.117962	0.154427	0.0784554	0.112567	0.0684516
393563	Dde_3545	Coenzyme F390 synthetase family, may be involved in CO dehydrogenase maturation (Morgan Price)	Dde_3545 Coenzyme F390 synthetase family, may be involved in CO dehydrogenase maturation (Morgan Price)	Dde_3545 393563 Coenzyme F390 synthetase family, may be involved in CO dehydrogenase maturation (Morgan Price)	-0.0301578	-0.0971378	-0.00764317	-0.0959174	-0.0496087	-0.0675635	-0.185755	-0.160457	-0.200801	-0.0615264
393564	Dde_3544	Predicted Fe-S oxidoreductases (VIMSS-AUTO)	Dde_3544 Predicted Fe-S oxidoreductases (VIMSS-AUTO)	Dde_3544 393564 Predicted Fe-S oxidoreductases (VIMSS-AUTO)	-0.183479	-0.199531	-0.190136	-0.263871	-0.245747	-0.173545	-0.295077	-0.522469	-0.351305	-0.131962
393565	Dde_3543	Conserved hypothetical protein (VIMSS-AUTO)	Dde_3543 Conserved hypothetical protein (VIMSS-AUTO)	Dde_3543 393565 Conserved hypothetical protein (VIMSS-AUTO)	0.0826072	0.069795	0.211497	0.0502337	0.0157358	0.218627	0.130539	0.0805857	0.0732821	0.111755
393566	Dde_3542	Methylase involved in ubiquinone/menaquinone biosynthesis (VIMSS-AUTO)	Dde_3542 Methylase involved in ubiquinone/menaquinone biosynthesis (VIMSS-AUTO)	Dde_3542 393566 Methylase involved in ubiquinone/menaquinone biosynthesis (VIMSS-AUTO)	0.126323	0.14435	0.168076	0.115704	0.216093	0.29662	0.20714	0.177338	0.203277	0.139971
393567	Dde_3541	Conserved hypothetical protein (VIMSS-AUTO)	Dde_3541 Conserved hypothetical protein (VIMSS-AUTO)	Dde_3541 393567 Conserved hypothetical protein (VIMSS-AUTO)	0.116786	0.19451	0.241173	0.173632	0.258752	0.380146	0.267898	0.209173	0.29239	0.187246
393568	Dde_3540	4Fe-4S binding domain protein (VIMSS-AUTO)	Dde_3540 4Fe-4S binding domain protein (VIMSS-AUTO)	Dde_3540 393568 4Fe-4S binding domain protein (VIMSS-AUTO)	0.0965999	0.110948	0.130002	0.0756719	0.131664	0.179424	0.113509	0.0383627	0.0992025	0.0848161
393569	Dde_3539	Putative dehydrogenase (VIMSS-AUTO)	Dde_3539 Putative dehydrogenase (VIMSS-AUTO)	Dde_3539 393569 Putative dehydrogenase (VIMSS-AUTO)	0.112274	0.0583124	0.106383	0.00328988	0.0858314	0.150388	0.0636288	0.103164	0.180518	0.167717
393570	Dde_3538	Molybdenum cofactor biosynthesis family protein, putative (VIMSS-AUTO)	Dde_3538 Molybdenum cofactor biosynthesis family protein, putative (VIMSS-AUTO)	Dde_3538 393570 Molybdenum cofactor biosynthesis family protein, putative (VIMSS-AUTO)	-0.0944952	-0.119928	-0.134796	-0.128247	-0.0602851	-0.0943527	-0.0776729	-0.12033	-0.114176	-0.0869899
393571	Dde_3536	Sigma-54 dependent response regulator (ntrC1) (VIMSS-AUTO)	Dde_3536 Sigma-54 dependent response regulator (ntrC1) (VIMSS-AUTO)	Dde_3536 393571 Sigma-54 dependent response regulator (ntrC1) (VIMSS-AUTO)	-0.135662	0.0699378	0.147767	0.378176	0.267805	0.287374	-0.240532	-0.0531958	2.74539	0.502611
393572	Dde_3535	Sensory box sensor histidine kinase (VIMSS-AUTO)	Dde_3535 Sensory box sensor histidine kinase (VIMSS-AUTO)	Dde_3535 393572 Sensory box sensor histidine kinase (VIMSS-AUTO)	-0.183653	-0.0581298	0.221626	0.293137	0.180011	0.211619	-0.0899969	-0.0246597	2.30965	0.308884
393573	Dde_3534	alcohol dehydrogenase (Chris Hemme)	Dde_3534 alcohol dehydrogenase (Chris Hemme)	Dde_3534 393573 alcohol dehydrogenase (Chris Hemme)	-0.206272	-0.124232	0.122355	0.287102	0.133603	0.177816	-0.153424	-0.240912	2.35173	0.325203
393575	Dde_3531	hypothetical protein	Dde_3531 hypothetical protein	Dde_3531 393575 hypothetical protein	-0.17618	-0.173223	-0.107536	0.0279323	0.0154875	-0.0848819	0.0150943	-0.020604	0.0109154	-0.0828804
393576	Dde_3530	NiFe hydrogenase gamma subunit (VIMSS-AUTO)	Dde_3530 NiFe hydrogenase gamma subunit (VIMSS-AUTO)	Dde_3530 393576 NiFe hydrogenase gamma subunit (VIMSS-AUTO)	0.0582737	0.1162	0.203796	0.129732	0.130455	0.181897	0.141459	0.0926321	0.125937	0.107087
393577	Dde_3529	hydrogenase, putative	Dde_3529 hydrogenase, putative	Dde_3529 393577 hydrogenase, putative	0.0564923	0.0986505	0.148824	0.0358541	0.167026	0.207722	0.179453	0.191384	0.185122	0.08512
393578	Dde_3528	Heterodisulfide reductase subunit (VIMSS-AUTO)	Dde_3528 Heterodisulfide reductase subunit (VIMSS-AUTO)	Dde_3528 393578 Heterodisulfide reductase subunit (VIMSS-AUTO)	-0.0703066	0.0153458	0.258499	0.13861	0.539668	0.708247	0.647855	0.659454	0.630655	0.522622
393579	Dde_3527	Heterodisulfide reductase subunit (VIMSS-AUTO)	Dde_3527 Heterodisulfide reductase subunit (VIMSS-AUTO)	Dde_3527 393579 Heterodisulfide reductase subunit (VIMSS-AUTO)	0.076073	0.126036	0.146188	0.0850158	0.104069	0.220893	0.0990178	0.167339	0.0709205	0.034667
393580	Dde_3526	Heterodisulfide reductase (VIMSS-AUTO)	Dde_3526 Heterodisulfide reductase (VIMSS-AUTO)	Dde_3526 393580 Heterodisulfide reductase (VIMSS-AUTO)	0.0330965	0.0587066	0.139782	0.0327038	0.0699716	0.154732	0.124768	0.113387	0.0882536	-0.0358571
393581	Dde_3525	Heterodisulfide reductase, subunit B (VIMSS-AUTO)	Dde_3525 Heterodisulfide reductase, subunit B (VIMSS-AUTO)	Dde_3525 393581 Heterodisulfide reductase, subunit B (VIMSS-AUTO)	0.0101024	-0.0342337	0.0773156	-0.0300264	-0.0297845	0.0523434	0.0543488	-0.0184388	0.166269	-0.0720414
393584	Dde_3521	Molybdenum transport protein, putative (VIMSS-AUTO)	Dde_3521 Molybdenum transport protein, putative (VIMSS-AUTO)	Dde_3521 393584 Molybdenum transport protein, putative (VIMSS-AUTO)	-0.0974167	0.104177	0.0882855	0.193338	0.506573	0.424297	0.237899	0.268615	0.721986	0.354721
393585	Dde_3520	ABC-type molybdate transport system, ATPase component (VIMSS-AUTO)	Dde_3520 ABC-type molybdate transport system, ATPase component (VIMSS-AUTO)	Dde_3520 393585 ABC-type molybdate transport system, ATPase component (VIMSS-AUTO)	0.142491	0.0680095	0.195783	0.0824835	0.0615902	0.17032	0.112482	0.0330005	0.103709	0.138071
393586	Dde_3519	Molybdate transport permease protein (VIMSS-AUTO)	Dde_3519 Molybdate transport permease protein (VIMSS-AUTO)	Dde_3519 393586 Molybdate transport permease protein (VIMSS-AUTO)	0.0768485	0.0539852	0.118274	0.0473506	0.0303101	0.150581	0.0764247	0.0388101	0.117439	0.0759064
393587	Dde_3518	molybdenum ABC transporter, periplasmic molybdate-binding protein	Dde_3518 molybdenum ABC transporter, periplasmic molybdate-binding protein	Dde_3518 393587 molybdenum ABC transporter, periplasmic molybdate-binding protein	0.066553	0.122518	0.159471	0.0863236	0.0841406	0.118666	0.0624235	0.101239	0.123008	0.11641
393588	Dde_3517	Molybdenum-pterin binding domain protein (VIMSS-AUTO)	Dde_3517 Molybdenum-pterin binding domain protein (VIMSS-AUTO)	Dde_3517 393588 Molybdenum-pterin binding domain protein (VIMSS-AUTO)	0.127709	-0.0494527	0.0127996	0.0631081	-0.0133093	0.0694569	0.0157572	0.0159357	-0.134129	0.190368
393589	Dde_3516	formate dehydrogenase family accessory protein FdhD	Dde_3516 formate dehydrogenase family accessory protein FdhD	Dde_3516 393589 formate dehydrogenase family accessory protein FdhD	0.176991	0.244106	0.196304	0.151731	0.143961	0.250628	0.118597	0.115532	0.218047	0.158084
393590	Dde_3515	Conserved hypothetical protein (VIMSS-AUTO)	Dde_3515 Conserved hypothetical protein (VIMSS-AUTO)	Dde_3515 393590 Conserved hypothetical protein (VIMSS-AUTO)	0.0602632	0.129536	0.203184	0.0814536	0.0704403	0.150173	0.13176	0.0312744	0.195739	0.126342
393591	Dde_3514	Anaerobic dimethyl sulfoxide reductase chain b (VIMSS-AUTO)	Dde_3514 Anaerobic dimethyl sulfoxide reductase chain b (VIMSS-AUTO)	Dde_3514 393591 Anaerobic dimethyl sulfoxide reductase chain b (VIMSS-AUTO)	0.0870431	0.144359	0.172625	0.0955649	0.116751	0.188569	0.133493	0.117984	0.15328	0.109985
393593	Dde_3512	Formate dehydrogenase, nitrate-inducible, major subunit (fdnG) (VIMSS-AUTO)	Dde_3512 Formate dehydrogenase, nitrate-inducible, major subunit (fdnG) (VIMSS-AUTO)	Dde_3512 393593 Formate dehydrogenase, nitrate-inducible, major subunit (fdnG) (VIMSS-AUTO)	0.0257761	0.0498558	0.193084	0.141355	0.101088	0.150525	0.0231146	0.0249585	0.11637	0.127551
393595	Dde_3510	Putative Zn-dependent protease, contains TPR repeats (VIMSS-AUTO)	Dde_3510 Putative Zn-dependent protease, contains TPR repeats (VIMSS-AUTO)	Dde_3510 393595 Putative Zn-dependent protease, contains TPR repeats (VIMSS-AUTO)	0.0764266	0.0990238	0.143636	0.0952626	0.0884931	0.163397	0.0488772	0.190786	0.125659	0.126958
393596	Dde_3509	Membrane protein, putative (VIMSS-AUTO)	Dde_3509 Membrane protein, putative (VIMSS-AUTO)	Dde_3509 393596 Membrane protein, putative (VIMSS-AUTO)	0.131448	0.0603769	0.206283	0.146509	0.129926	0.212081	0.100962	0.223884	0.0942437	0.0693186
393597	Dde_3508	Methyl-accepting chemotaxis protein (VIMSS-AUTO)	Dde_3508 Methyl-accepting chemotaxis protein (VIMSS-AUTO)	Dde_3508 393597 Methyl-accepting chemotaxis protein (VIMSS-AUTO)	0.085886	0.10166	0.170816	0.0858651	0.0888118	0.179584	0.0671834	0.120719	0.120568	0.118553
393598	Dde_3506	hypothetical protein	Dde_3506 hypothetical protein	Dde_3506 393598 hypothetical protein	0.0445477	0.122318	0.204112	0.0884025	0.0711107	0.141202	0.0977845	0.0300692	0.000893897	0.0772146
393600	Dde_3504	Chloride channel (VIMSS-AUTO)	Dde_3504 Chloride channel (VIMSS-AUTO)	Dde_3504 393600 Chloride channel (VIMSS-AUTO)	-1.10622	-1.66788	-1.90759	-0.814712	-1.25639	-2.04759	-0.0653177	-0.517885	-1.13357	-1.28845
393602	Dde_3502	DhnA-type fructose-1,6-bisphosphate aldolase and related enzymes (VIMSS-AUTO)	Dde_3502 DhnA-type fructose-1,6-bisphosphate aldolase and related enzymes (VIMSS-AUTO)	Dde_3502 393602 DhnA-type fructose-1,6-bisphosphate aldolase and related enzymes (VIMSS-AUTO)	0.247358	0.18615	0.130856	0.12687	0.0925237	0.178065	0.238739	0.306133	0.359972	-0.0112039
393603	Dde_3501	Conserved hypothetical protein (VIMSS-AUTO)	Dde_3501 Conserved hypothetical protein (VIMSS-AUTO)	Dde_3501 393603 Conserved hypothetical protein (VIMSS-AUTO)	-0.120266	-0.0455131	0.0304061	-0.0168063	-0.00996718	0.229664	0.15512	0.30245	0.19233	-0.0549607
393604	Dde_3499	Conserved hypothetical protein TIGR00375, putative (VIMSS-AUTO)	Dde_3499 Conserved hypothetical protein TIGR00375, putative (VIMSS-AUTO)	Dde_3499 393604 Conserved hypothetical protein TIGR00375, putative (VIMSS-AUTO)	0.0379682	-0.00263051	0.0145555	0.0405606	-0.0367039	-0.0433284	0.0200598	-0.00816443	0.0409716	0.0429172
393606	Dde_3496	Conserved hypothetical protein (VIMSS-AUTO)	Dde_3496 Conserved hypothetical protein (VIMSS-AUTO)	Dde_3496 393606 Conserved hypothetical protein (VIMSS-AUTO)	-0.507908	-0.739231	-0.998157	-0.571874	-0.746199	-0.928728	-0.49446	-0.813419	-1.28153	-0.455136
393607	Dde_3495	Cobinamide kinase/cobinamide phosphate guanylyltransferase (VIMSS-AUTO)	Dde_3495 Cobinamide kinase/cobinamide phosphate guanylyltransferase (VIMSS-AUTO)	Dde_3495 393607 Cobinamide kinase/cobinamide phosphate guanylyltransferase (VIMSS-AUTO)	-1.16502	-1.16645	-1.16271	-1.69535	-1.49935	-1.57485	-0.811461	-1.18942	-1.39756	-1.04902
393608	Dde_3494	DHH family family (VIMSS-AUTO)	Dde_3494 DHH family family (VIMSS-AUTO)	Dde_3494 393608 DHH family family (VIMSS-AUTO)	-0.378611	-0.505279	-0.0881463	-0.628234	-0.453973	-0.614475	-0.789008	-0.214568	-0.315205	-0.318417
393609	Dde_3493	Nitrogen regulatory protein PII (VIMSS-AUTO)	Dde_3493 Nitrogen regulatory protein PII (VIMSS-AUTO)	Dde_3493 393609 Nitrogen regulatory protein PII (VIMSS-AUTO)	-0.0922909	0.0960785	0.188601	0.0796401	0.179385	0.209478	0.208567	0.132559	0.29163	0.277106
393610	Dde_3492	ammonium transporter	Dde_3492 ammonium transporter	Dde_3492 393610 ammonium transporter	0.00225547	0.0627542	0.0721235	-0.00167513	0.0896253	0.165498	0.0732987	0.12538	0.0710808	0.083203
393611	Dde_3490	Predicted phospho-2-dehydro-3-deoxyheptonate aldolase (VIMSS-AUTO)	Dde_3490 Predicted phospho-2-dehydro-3-deoxyheptonate aldolase (VIMSS-AUTO)	Dde_3490 393611 Predicted phospho-2-dehydro-3-deoxyheptonate aldolase (VIMSS-AUTO)	-1.76342	-2.92109	-2.00928	-2.62355	-3.76575	-2.7336	0.454944	-1.05083	-1.86185	-2.9154
393613	Dde_3488	Protein of unknown function superfamily (VIMSS-AUTO)	Dde_3488 Protein of unknown function superfamily (VIMSS-AUTO)	Dde_3488 393613 Protein of unknown function superfamily (VIMSS-AUTO)	-0.359513	-0.236654	0.0133749	-0.0344703	-0.0938344	-0.0756471	0.39613	0.0989657	0.103055	-0.0782699
393618	Dde_3483	P-aminobenzoate synthetase, component II (VIMSS-AUTO)	Dde_3483 P-aminobenzoate synthetase, component II (VIMSS-AUTO)	Dde_3483 393618 P-aminobenzoate synthetase, component II (VIMSS-AUTO)	-1.21048	-1.68669	-1.80707	-0.835365	-1.34315	-1.90665	0.760157	0.0401258	-1.67868	-1.24127
393620	Dde_3481	Indole-3-glycerol phosphate synthase (trpC) (VIMSS-AUTO)	Dde_3481 Indole-3-glycerol phosphate synthase (trpC) (VIMSS-AUTO)	Dde_3481 393620 Indole-3-glycerol phosphate synthase (trpC) (VIMSS-AUTO)	-0.550902	-0.638503	-0.649655	-0.638428	-0.763281	-0.608133	-0.983279	-1.16079	-0.628936	-0.681621
393622	Dde_3479	Tryptophan synthase, beta subunit (VIMSS-AUTO)	Dde_3479 Tryptophan synthase, beta subunit (VIMSS-AUTO)	Dde_3479 393622 Tryptophan synthase, beta subunit (VIMSS-AUTO)	-0.972684	-0.82875	-1.07422	-0.770993	-1.11866	-1.07151	-0.0183658	-0.40265	-1.08166	-1.00007
393623	Dde_3478	Tryptophan synthase, alpha subunit (VIMSS-AUTO)	Dde_3478 Tryptophan synthase, alpha subunit (VIMSS-AUTO)	Dde_3478 393623 Tryptophan synthase, alpha subunit (VIMSS-AUTO)	-0.160602	-0.00549931	-0.0215093	-0.205317	-0.220287	0.131997	0.133484	-0.0976747	0.148699	-0.247093
393626	Dde_3474	Replication initiation inhibitor, binds to 13-mers at oriC (VIMSS-AUTO)	Dde_3474 Replication initiation inhibitor, binds to 13-mers at oriC (VIMSS-AUTO)	Dde_3474 393626 Replication initiation inhibitor, binds to 13-mers at oriC (VIMSS-AUTO)	0.0452511	0.0410656	0.0757942	0.0360592	0.0415044	0.0810429	0.0737195	0.0497982	0.0980013	0.0339512
393628	Dde_3472	N-acetylglutamate synthase and related acetyltransferases (VIMSS-AUTO)	Dde_3472 N-acetylglutamate synthase and related acetyltransferases (VIMSS-AUTO)	Dde_3472 393628 N-acetylglutamate synthase and related acetyltransferases (VIMSS-AUTO)	0.157341	0.136408	0.188406	0.00278018	0.0248233	0.214309	0.0664041	0.101273	0.155177	0.0771492
393629	Dde_3471	glucose-6-phosphate 1-dehydrogenase	Dde_3471 glucose-6-phosphate 1-dehydrogenase	Dde_3471 393629 glucose-6-phosphate 1-dehydrogenase	0.0646263	0.100527	0.164468	0.0822605	0.0999262	0.229459	0.108834	0.00725637	0.122063	0.110513
393630	Dde_3470	6-phosphogluconate dehydrogenase family protein (VIMSS-AUTO)	Dde_3470 6-phosphogluconate dehydrogenase family protein (VIMSS-AUTO)	Dde_3470 393630 6-phosphogluconate dehydrogenase family protein (VIMSS-AUTO)	-0.0345131	-0.0269595	0.154012	-0.0293791	0.0419862	0.0590425	-0.0174288	-0.110879	-0.0307615	-0.0530324
393631	Dde_3469		Dde_3469	Dde_3469 393631	0.533959	0.313066	0.0492068	-0.0504892	-0.0446671	-1.08823	-0.692311	-1.05758	-1.95076	-0.220042
393632	Dde_3468	Serine/threonine protein kinase, putative (VIMSS-AUTO)	Dde_3468 Serine/threonine protein kinase, putative (VIMSS-AUTO)	Dde_3468 393632 Serine/threonine protein kinase, putative (VIMSS-AUTO)	-0.110505	-0.0281068	0.0685505	-0.0634473	-0.250536	-0.0183638	-0.140798	-0.00142071	-0.0472433	-0.0562303
393633	Dde_3467	Conserved hypothetical protein (VIMSS-AUTO)	Dde_3467 Conserved hypothetical protein (VIMSS-AUTO)	Dde_3467 393633 Conserved hypothetical protein (VIMSS-AUTO)	0.120771	0.0509218	0.0912029	0.125823	0.149021	0.167955	0.185938	0.0786878	0.0734667	0.115487
393634	Dde_3466	ADP-L-glycero-D-mannoheptose-6-epimerase (VIMSS-AUTO)	Dde_3466 ADP-L-glycero-D-mannoheptose-6-epimerase (VIMSS-AUTO)	Dde_3466 393634 ADP-L-glycero-D-mannoheptose-6-epimerase (VIMSS-AUTO)	0.0347944	0.0201667	0.189565	0.0423651	0.0597568	0.160422	0.0761332	0.0611045	0.0334259	0.0742029
393635	Dde_3465	MviA protein, putative (VIMSS-AUTO)	Dde_3465 MviA protein, putative (VIMSS-AUTO)	Dde_3465 393635 MviA protein, putative (VIMSS-AUTO)	0.032964	0.0302188	0.121181	0.0499313	0.0163959	-0.117269	0.00923685	-0.10049	0.170688	0.00752691
393636	Dde_3464	DNA mismatch repair protein MutL (mutL) (VIMSS-AUTO)	Dde_3464 DNA mismatch repair protein MutL (mutL) (VIMSS-AUTO)	Dde_3464 393636 DNA mismatch repair protein MutL (mutL) (VIMSS-AUTO)	0.0658201	0.0350625	0.0941812	-0.0165446	0.0475881	0.106247	0.144314	0.118225	0.0586104	0.0286783
393637	Dde_3461	Conserved hypothetical protein TIGR00245 (VIMSS-AUTO)	Dde_3461 Conserved hypothetical protein TIGR00245 (VIMSS-AUTO)	Dde_3461 393637 Conserved hypothetical protein TIGR00245 (VIMSS-AUTO)	0.126677	0.0734128	0.153135	0.0880357	0.104802	0.152143	0.254963	0.143904	0.217805	0.186873
393638	Dde_3460	hypothetical protein	Dde_3460 hypothetical protein	Dde_3460 393638 hypothetical protein	0.160265	0.276677	0.268213	0.211876	0.20607	0.227989	0.199156	0.145602	0.240716	0.398337
393641	Dde_3457	Similar to phenylacetate CoA-ligase relative involved in metabolism of aromatic compounds (Morgan Price)	Dde_3457 Similar to phenylacetate CoA-ligase relative involved in metabolism of aromatic compounds (Morgan Price)	Dde_3457 393641 Similar to phenylacetate CoA-ligase relative involved in metabolism of aromatic compounds (Morgan Price)	0.105927	0.0899374	0.15947	0.103379	0.142116	0.231511	0.204127	0.16095	0.170292	0.0414297
393642	Dde_3456	HD domain protein (VIMSS-AUTO)	Dde_3456 HD domain protein (VIMSS-AUTO)	Dde_3456 393642 HD domain protein (VIMSS-AUTO)	0.177553	0.323515	0.583681	0.138942	0.273823	0.400392	-0.379116	0.397138	0.388203	0.358123
393645	Dde_3452	Aminotransferase, class V, putative (VIMSS-AUTO)	Dde_3452 Aminotransferase, class V, putative (VIMSS-AUTO)	Dde_3452 393645 Aminotransferase, class V, putative (VIMSS-AUTO)	-1.52102	-1.57828	-1.20691	-1.66619	-1.59532	-1.38034	-1.67357	-1.55495	-1.48565	-1.459
393646	Dde_3451	Putative oxidoreductase (VIMSS-AUTO)	Dde_3451 Putative oxidoreductase (VIMSS-AUTO)	Dde_3451 393646 Putative oxidoreductase (VIMSS-AUTO)	-0.202089	-0.252804	-0.36118	-0.173215	-0.444262	-0.355467	0.328729	0.00305162	0.00712421	-0.0171964
393650	Dde_3435	Cobalamin biosynthesis protein CobT (nicotinate-mononucleotide:5, 6-dimethylbenzimidazole phosphorib (VIMSS-AUTO)	Dde_3435 Cobalamin biosynthesis protein CobT (nicotinate-mononucleotide:5, 6-dimethylbenzimidazole phosphorib (VIMSS-AUTO)	Dde_3435 393650 Cobalamin biosynthesis protein CobT (nicotinate-mononucleotide:5, 6-dimethylbenzimidazole phosphorib (VIMSS-AUTO)	0.109562	0.165919	0.0933835	0.0591359	0.155251	0.149026	0.142532	0.203914	0.150814	0.0189675
393651	Dde_3434	hypothetical protein	Dde_3434 hypothetical protein	Dde_3434 393651 hypothetical protein	-0.0604282	-0.0386085	0.042528	0.0823395	-0.0193209	0.0506358	-0.0670064	0.0185319	0.0533546	0.0183825
393654	Dde_3429	type I restriction-modification system, M subunit	Dde_3429 type I restriction-modification system, M subunit	Dde_3429 393654 type I restriction-modification system, M subunit	0.0575382	0.0943241	0.151606	0.0611391	0.140858	0.146371	0.148655	0.13566	0.0244138	0.124199
393655	Dde_3427	Type I restriction-modification system methyltransferase subunit (VIMSS-AUTO)	Dde_3427 Type I restriction-modification system methyltransferase subunit (VIMSS-AUTO)	Dde_3427 393655 Type I restriction-modification system methyltransferase subunit (VIMSS-AUTO)	0.132157	0.102059	0.173103	0.0894383	0.112225	0.119233	0.116212	0.104953	-0.0148868	0.0256779
393656	Dde_3426	putative transcriptional regulator	Dde_3426 putative transcriptional regulator	Dde_3426 393656 putative transcriptional regulator	-0.626822	-0.427832	-0.0261516	-1.48657	-0.767141	-0.165316	-1.73298	-0.927027	-0.397006	-0.991713
393657	Dde_3425	Putative type I S-subunit protein, putative (VIMSS-AUTO)	Dde_3425 Putative type I S-subunit protein, putative (VIMSS-AUTO)	Dde_3425 393657 Putative type I S-subunit protein, putative (VIMSS-AUTO)	0.198047	0.228657	0.240701	0.246097	0.27324	0.261467	0.222294	0.274468	0.237057	0.19041
393658	Dde_3424	Type I site-specific restriction-modification system, R (restriction) subunit and related helicases (VIMSS-AUTO)	Dde_3424 Type I site-specific restriction-modification system, R (restriction) subunit and related helicases (VIMSS-AUTO)	Dde_3424 393658 Type I site-specific restriction-modification system, R (restriction) subunit and related helicases (VIMSS-AUTO)	-0.17286	-0.0883215	0.124187	-0.290036	-0.2751	0.14863	-0.549608	-0.672658	0.0267985	-0.02227
393659	Dde_3421	Phage-related lysozyme (muraminidase) (VIMSS-AUTO)	Dde_3421 Phage-related lysozyme (muraminidase) (VIMSS-AUTO)	Dde_3421 393659 Phage-related lysozyme (muraminidase) (VIMSS-AUTO)	0.031001	0.0602627	0.136916	0.02402	-0.0356659	0.0166153	0.0371841	-0.0150667	0.106528	0.0370258
393660	Dde_3420	Trypsin-like serine proteases, typically periplasmic, contain C-terminal PDZ domain (VIMSS-AUTO)	Dde_3420 Trypsin-like serine proteases, typically periplasmic, contain C-terminal PDZ domain (VIMSS-AUTO)	Dde_3420 393660 Trypsin-like serine proteases, typically periplasmic, contain C-terminal PDZ domain (VIMSS-AUTO)	-0.0183679	0.0232578	0.136071	0.0461944	0.0269491	0.000998666	0.0439025	0.00515731	-0.00764076	0.0220062
393661	Dde_3419	Zn-dependent protease with chaperone function (VIMSS-AUTO)	Dde_3419 Zn-dependent protease with chaperone function (VIMSS-AUTO)	Dde_3419 393661 Zn-dependent protease with chaperone function (VIMSS-AUTO)	0.179022	0.0948453	0.245803	0.0631142	0.131453	0.188645	0.17593	0.0794754	0.275296	0.122324
393662	Dde_3418	Conserved hypothetical protein (VIMSS-AUTO)	Dde_3418 Conserved hypothetical protein (VIMSS-AUTO)	Dde_3418 393662 Conserved hypothetical protein (VIMSS-AUTO)	0.0487937	0.0990901	0.237603	0.176547	0.074354	0.0249036	0.0914908	0.0563114	0.169685	0.0977422
393665	Dde_3416	thioredoxin	Dde_3416 thioredoxin	Dde_3416 393665 thioredoxin	-0.0993398	0.0809375	0.141144	-0.0323245	0.0411913	0.119164	-0.0788472	0.121909	0.106116	0.0832922
393666	Dde_3415	ATP-dependent Zn proteases (VIMSS-AUTO)	Dde_3415 ATP-dependent Zn proteases (VIMSS-AUTO)	Dde_3415 393666 ATP-dependent Zn proteases (VIMSS-AUTO)	0.0585685	0.105679	0.15209	0.0171601	0.035289	0.0795061	-0.0130836	0.0271729	0.128728	0.202977
393667	Dde_3414	Phosphatidylserine/phosphatidylglycerophosphate/cardiolipin synthases and related enzymes (VIMSS-AUTO)	Dde_3414 Phosphatidylserine/phosphatidylglycerophosphate/cardiolipin synthases and related enzymes (VIMSS-AUTO)	Dde_3414 393667 Phosphatidylserine/phosphatidylglycerophosphate/cardiolipin synthases and related enzymes (VIMSS-AUTO)	-0.168312	-0.0807362	0.162966	-0.040419	-0.0391714	-0.0639931	-0.00272892	-0.0622157	0.0282612	0.0861604
393668	Dde_3413	ATPases with chaperone activity, ATP-binding subunit (VIMSS-AUTO)	Dde_3413 ATPases with chaperone activity, ATP-binding subunit (VIMSS-AUTO)	Dde_3413 393668 ATPases with chaperone activity, ATP-binding subunit (VIMSS-AUTO)	0.0214189	0.0506166	0.148761	0.022996	0.0823934	0.00200376	-0.0475265	-0.0209691	-0.0993147	0.172742
393669	Dde_3412	Molecular chaperone (small heat shock protein) (VIMSS-AUTO)	Dde_3412 Molecular chaperone (small heat shock protein) (VIMSS-AUTO)	Dde_3412 393669 Molecular chaperone (small heat shock protein) (VIMSS-AUTO)	0.126725	0.0618872	0.213006	0.0448879	0.15296	0.0415157	0.0576336	0.107618	-0.042885	0.248062
393670	Dde_3407	Transposase and inactivated derivatives (VIMSS-AUTO)	Dde_3407 Transposase and inactivated derivatives (VIMSS-AUTO)	Dde_3407 393670 Transposase and inactivated derivatives (VIMSS-AUTO)	0.137934	0.123834	0.138787	0.06685	0.163979	0.186887	0.0866258	0.183848	0.116004	0.116107
393671	Dde_3406	DNA replication protein (VIMSS-AUTO)	Dde_3406 DNA replication protein (VIMSS-AUTO)	Dde_3406 393671 DNA replication protein (VIMSS-AUTO)	0.0728975	0.0642842	0.0602712	0.028369	0.0512886	0.0691843	0.11577	0.0592366	0.0478742	0.0246469
393674	Dde_3394	hypothetical protein	Dde_3394 hypothetical protein	Dde_3394 393674 hypothetical protein	0.228627	0.147821	0.235439	0.101828	0.179014	0.236849	0.162697	0.205569	0.186555	0.229174
393675	Dde_3393	tail fiber protein, putative	Dde_3393 tail fiber protein, putative	Dde_3393 393675 tail fiber protein, putative	0.138165	0.194684	0.216916	0.158299	0.159445	0.180752	0.15409	0.175438	0.17633	0.168815
393678	Dde_3390		Dde_3390	Dde_3390 393678	0.04902	0.0391705	0.0618225	-0.0199915	0.0149525	-0.0212955	-0.0800547	0.0459508	-0.0631753	0.0136747
393679	Dde_3389	Conserved hypothetical protein (VIMSS-AUTO)	Dde_3389 Conserved hypothetical protein (VIMSS-AUTO)	Dde_3389 393679 Conserved hypothetical protein (VIMSS-AUTO)	0.0354274	0.0100855	0.0726521	-0.00445539	0.0734207	0.112715	-0.0229171	0.0510953	0.0537596	0.0130127
393680	Dde_3388	Conserved hypothetical protein (VIMSS-AUTO)	Dde_3388 Conserved hypothetical protein (VIMSS-AUTO)	Dde_3388 393680 Conserved hypothetical protein (VIMSS-AUTO)	-0.00287375	0.0318317	0.0851563	0.0466477	0.124973	0.170686	0.0942891	0.133384	0.227417	0.134589
393681	Dde_3387	Conserved hypothetical protein (VIMSS-AUTO)	Dde_3387 Conserved hypothetical protein (VIMSS-AUTO)	Dde_3387 393681 Conserved hypothetical protein (VIMSS-AUTO)	0.109779	0.148123	0.158217	0.152634	0.132392	0.155953	0.0626698	0.119526	0.156583	0.0513115
393682	Dde_3386	COG5283,Phage-related tail protein (Qingwei Luo)	Dde_3386 COG5283,Phage-related tail protein (Qingwei Luo)	Dde_3386 393682 COG5283,Phage-related tail protein (Qingwei Luo)	0.15792	0.119486	0.207113	0.106656	0.139267	0.161299	0.114726	0.14256	0.195176	0.122052
393683	Dde_3385	hypothetical protein	Dde_3385 hypothetical protein	Dde_3385 393683 hypothetical protein	-1.23498	-1.02961	-0.703097	-1.50612	-1.67588	-0.389786	-2.92901	-3.04516	-0.851881	-1.40772
393684	Dde_3384	hypothetical protein	Dde_3384 hypothetical protein	Dde_3384 393684 hypothetical protein	-0.10593	-0.0362007	0.21517	0.156254	-0.0472059	0.335756	0.349616	-0.138907	0.0541387	0.136677
393685	Dde_3383	Conserved hypothetical protein (VIMSS-AUTO)	Dde_3383 Conserved hypothetical protein (VIMSS-AUTO)	Dde_3383 393685 Conserved hypothetical protein (VIMSS-AUTO)	0.0685585	-0.0264392	0.17963	-0.0925492	0.0681653	0.144052	0.0772945	0.208197	-0.0110267	-0.0190141
393686	Dde_3382	BNR repeat domain protein (VIMSS-AUTO)	Dde_3382 BNR repeat domain protein (VIMSS-AUTO)	Dde_3382 393686 BNR repeat domain protein (VIMSS-AUTO)	0.106432	0.0482686	0.249589	0.169517	0.165338	0.191079	0.216745	0.177843	0.250035	0.186002
393687	Dde_3381	hypothetical protein	Dde_3381 hypothetical protein	Dde_3381 393687 hypothetical protein	-0.0586089	0.202034	0.881658	0.029976	-0.091132	0.71134	-0.0420569	-0.199102	0.65787	0.155814
393688	Dde_3380	Conserved hypothetical protein (VIMSS-AUTO)	Dde_3380 Conserved hypothetical protein (VIMSS-AUTO)	Dde_3380 393688 Conserved hypothetical protein (VIMSS-AUTO)	0.0243735	-0.0412837	-0.0665726	-0.0101617	-0.0439265	-0.0496555	0.045499	-0.0346447	-0.0972898	-0.014857
393690	Dde_3378	Conserved hypothetical protein (VIMSS-AUTO)	Dde_3378 Conserved hypothetical protein (VIMSS-AUTO)	Dde_3378 393690 Conserved hypothetical protein (VIMSS-AUTO)	0.122092	0.107675	0.121263	0.00105661	0.115887	0.048203	-0.0025861	0.00586884	0.25137	-0.063087
393691	Dde_3377	Conserved hypothetical protein (VIMSS-AUTO)	Dde_3377 Conserved hypothetical protein (VIMSS-AUTO)	Dde_3377 393691 Conserved hypothetical protein (VIMSS-AUTO)	0.03562	0.091917	0.085046	0.0780814	0.049519	0.0513263	0.0624738	0.0328472	0.065595	0.0794158
393692	Dde_3376	hypothetical protein	Dde_3376 hypothetical protein	Dde_3376 393692 hypothetical protein	0.201756	0.181795	0.196944	0.201906	0.210729	0.215912	0.177953	0.189623	0.260229	0.170709
393693	Dde_3375	Conserved hypothetical protein (VIMSS-AUTO)	Dde_3375 Conserved hypothetical protein (VIMSS-AUTO)	Dde_3375 393693 Conserved hypothetical protein (VIMSS-AUTO)	0.0608535	0.0819524	0.0996272	-0.0452822	-0.00769094	0.0518019	-0.0395483	-0.00740267	0.0580224	0.0973776
393694	Dde_3374	Conserved hypothetical protein (VIMSS-AUTO)	Dde_3374 Conserved hypothetical protein (VIMSS-AUTO)	Dde_3374 393694 Conserved hypothetical protein (VIMSS-AUTO)	0.121895	0.108206	0.141493	0.0836345	0.0802955	0.0784099	0.0362624	0.0847026	0.0214381	0.0646998
393695	Dde_3373	Conserved hypothetical protein (VIMSS-AUTO)	Dde_3373 Conserved hypothetical protein (VIMSS-AUTO)	Dde_3373 393695 Conserved hypothetical protein (VIMSS-AUTO)	0.0626893	0.123617	0.1743	0.0688741	0.0991031	0.104666	0.0372224	0.0837337	0.134978	0.048175
393696	Dde_3372	Conserved hypothetical protein (VIMSS-AUTO)	Dde_3372 Conserved hypothetical protein (VIMSS-AUTO)	Dde_3372 393696 Conserved hypothetical protein (VIMSS-AUTO)	0.0282323	0.0877041	0.138373	0.0453606	0.110542	0.0972447	0.126621	0.146356	0.0691823	0.0618664
393697	Dde_3371	Conserved hypothetical protein (VIMSS-AUTO)	Dde_3371 Conserved hypothetical protein (VIMSS-AUTO)	Dde_3371 393697 Conserved hypothetical protein (VIMSS-AUTO)	0.189339	0.18897	0.158698	0.199476	0.26584	0.0606194	0.23881	0.310492	0.290975	0.146922
393698	Dde_3370	hypothetical protein	Dde_3370 hypothetical protein	Dde_3370 393698 hypothetical protein	0.256683	0.236193	0.195348	0.189771	0.191733	0.166376	0.244642	0.293033	0.189899	0.280349
393699	Dde_3369	hypothetical protein	Dde_3369 hypothetical protein	Dde_3369 393699 hypothetical protein	0.0225534	0.0147384	0.10446	-0.008968	0.0592952	0.0303121	0.106814	0.04532	0.0624495	-0.0288973
393700	Dde_3368	hypothetical protein	Dde_3368 hypothetical protein	Dde_3368 393700 hypothetical protein	0.079841	0.0201697	0.220048	0.113111	0.0365207	0.049247	0.0678676	0.0320148	0.061554	-0.0126896
393701	Dde_3367	hypothetical protein	Dde_3367 hypothetical protein	Dde_3367 393701 hypothetical protein	0.0852853	0.0151972	0.289984	0.0878678	0.172094	0.0150099	0.246905	0.222772	0.449904	0.170369
393704	Dde_3362	Transposase and inactivated derivatives (VIMSS-AUTO)	Dde_3362 Transposase and inactivated derivatives (VIMSS-AUTO)	Dde_3362 393704 Transposase and inactivated derivatives (VIMSS-AUTO)	0.00968003	0.0180664	0.0580713	0.0331967	0.0359487	0.0945434	0.06836	0.0732106	0.117455	-0.0138664
393705	Dde_3361	Integrase, truncation (VIMSS-AUTO)	Dde_3361 Integrase, truncation (VIMSS-AUTO)	Dde_3361 393705 Integrase, truncation (VIMSS-AUTO)	-0.0952168	-0.139186	-0.0878926	-0.127234	-0.243267	-0.079425	-0.207248	-0.28253	0.25562	-0.247924
393706	Dde_3360	Conserved hypothetical protein (VIMSS-AUTO)	Dde_3360 Conserved hypothetical protein (VIMSS-AUTO)	Dde_3360 393706 Conserved hypothetical protein (VIMSS-AUTO)	0.030334	0.0292286	0.246208	0.0916259	0.0986192	0.226032	0.122646	0.0639918	0.202403	0.113646
393707	Dde_3358	E16-related protein (VIMSS-AUTO)	Dde_3358 E16-related protein (VIMSS-AUTO)	Dde_3358 393707 E16-related protein (VIMSS-AUTO)	-0.103762	-0.0154492	0.00234943	-0.108462	-0.127341	-0.0916145	-0.0480154	-0.0765324	-0.0298567	0.00500426
393708	Dde_3356	Bacterial nucleoid DNA-binding protein (VIMSS-AUTO)	Dde_3356 Bacterial nucleoid DNA-binding protein (VIMSS-AUTO)	Dde_3356 393708 Bacterial nucleoid DNA-binding protein (VIMSS-AUTO)	0.023028	0.0418521	0.213084	-0.111704	-0.137804	0.264702	-0.591537	-0.632579	0.0484449	0.0440532
393709	Dde_3355	hypothetical protein	Dde_3355 hypothetical protein	Dde_3355 393709 hypothetical protein	-0.0147731	0.064963	0.0894497	0.0446552	0.00527328	0.00644447	0.0470004	-0.00142691	-0.12772	0.0288415
393713	Dde_3351	B protein, putative (VIMSS-AUTO)	Dde_3351 B protein, putative (VIMSS-AUTO)	Dde_3351 393713 B protein, putative (VIMSS-AUTO)	-0.0226684	-0.0223704	0.0653726	0.00779252	0.0118826	0.026448	0.0127787	-0.0727489	-0.201963	0.0265921
393714	Dde_3350	Transposase, putative (VIMSS-AUTO)	Dde_3350 Transposase, putative (VIMSS-AUTO)	Dde_3350 393714 Transposase, putative (VIMSS-AUTO)	-0.0107015	0.0852742	0.134205	0.132283	0.141987	0.184837	0.188689	0.143094	0.216722	0.100104
393718	Dde_3339		Dde_3339	Dde_3339 393718	0.118874	0.0220732	0.110416	0.0845625	0.0715839	0.138715	0.117813	0.0456314	0.136299	0.0471172
393719	Dde_3337	nigerythrin	Dde_3337 nigerythrin	Dde_3337 393719 nigerythrin	0.0806243	0.195958	0.262645	0.00238278	-0.0595461	0.291852	0.0272474	0.180358	0.0944586	0.150855
393721	Dde_3335	hypothetical protein	Dde_3335 hypothetical protein	Dde_3335 393721 hypothetical protein	0.129202	0.295178	0.190148	0.231364	0.43431	0.500214	0.462487	0.473827	0.334333	0.433981
393722	Dde_3334	Phosphonate metabolism (VIMSS-AUTO)	Dde_3334 Phosphonate metabolism (VIMSS-AUTO)	Dde_3334 393722 Phosphonate metabolism (VIMSS-AUTO)	-9.97138e-05	0.0754302	0.0410218	0.072567	0.0551854	0.0934346	0.261571	0.137866	0.0690293	0.0467789
393723	Dde_3333	ATP-binding component of phosphonate transport (VIMSS-AUTO)	Dde_3333 ATP-binding component of phosphonate transport (VIMSS-AUTO)	Dde_3333 393723 ATP-binding component of phosphonate transport (VIMSS-AUTO)	0.0804648	0.0549369	0.30783	0.212743	0.370779	0.50185	0.55587	0.506734	0.469948	0.238494
393724	Dde_3332	ATP-binding component of phosphonate transport (VIMSS-AUTO)	Dde_3332 ATP-binding component of phosphonate transport (VIMSS-AUTO)	Dde_3332 393724 ATP-binding component of phosphonate transport (VIMSS-AUTO)	-0.0492307	0.114763	0.128325	0.106567	0.103719	0.177854	0.344594	0.128355	0.185498	-0.0397863
393725	Dde_3331	Phosphonate metabolism (VIMSS-AUTO)	Dde_3331 Phosphonate metabolism (VIMSS-AUTO)	Dde_3331 393725 Phosphonate metabolism (VIMSS-AUTO)	-0.0640978	0.015802	0.0591899	0.0996378	0.0583122	0.130877	0.331314	0.0790996	0.144947	-0.0998815
393726	Dde_3330	Phosphonate metabolism (VIMSS-AUTO)	Dde_3330 Phosphonate metabolism (VIMSS-AUTO)	Dde_3330 393726 Phosphonate metabolism (VIMSS-AUTO)	0.0582273	0.102461	0.220927	0.171938	0.168037	0.228727	0.367673	0.16498	0.229618	-0.000486787
393727	Dde_3329	Phosphonate metabolism (VIMSS-AUTO)	Dde_3329 Phosphonate metabolism (VIMSS-AUTO)	Dde_3329 393727 Phosphonate metabolism (VIMSS-AUTO)	-0.13037	0.00705992	0.00488121	0.0472956	0.0348289	0.0840848	0.384638	-8.00501e-05	0.118761	-0.112494
393728	Dde_3328	Phosphonate metabolism (VIMSS-AUTO)	Dde_3328 Phosphonate metabolism (VIMSS-AUTO)	Dde_3328 393728 Phosphonate metabolism (VIMSS-AUTO)	-0.299309	-0.381605	-0.296079	-0.390029	-0.566087	-0.421752	-0.317625	-1.20686	-0.845935	-0.322173
393729	Dde_3327	Putative transcriptional regulator (VIMSS-AUTO)	Dde_3327 Putative transcriptional regulator (VIMSS-AUTO)	Dde_3327 393729 Putative transcriptional regulator (VIMSS-AUTO)	-0.0498618	0.0527017	0.200283	0.154038	0.197605	0.168184	0.20678	0.153341	0.197235	0.112011
393730	Dde_3326	ABC-type phosphate/phosphonate transport system, permease component (VIMSS-AUTO)	Dde_3326 ABC-type phosphate/phosphonate transport system, permease component (VIMSS-AUTO)	Dde_3326 393730 ABC-type phosphate/phosphonate transport system, permease component (VIMSS-AUTO)	-0.0732682	-0.0307284	0.0411499	0.0748147	0.0961318	0.159177	0.0539769	0.153646	0.0629482	0.172645
393731	Dde_3325	Periplasmic binding protein component of Pn transporter (VIMSS-AUTO)	Dde_3325 Periplasmic binding protein component of Pn transporter (VIMSS-AUTO)	Dde_3325 393731 Periplasmic binding protein component of Pn transporter (VIMSS-AUTO)	-0.156139	-0.0355458	0.102286	0.130503	0.0646468	-0.0345845	0.0370278	-0.0311478	0.0292632	0.0261831
393732	Dde_3324	ATP-binding component of phosphonate transport (VIMSS-AUTO)	Dde_3324 ATP-binding component of phosphonate transport (VIMSS-AUTO)	Dde_3324 393732 ATP-binding component of phosphonate transport (VIMSS-AUTO)	-0.0978743	0.0598887	0.192538	0.105517	0.0846299	0.22702	0.135091	0.174467	0.0641254	0.126095
393733	Dde_3322	Predicted membrane protein (VIMSS-AUTO)	Dde_3322 Predicted membrane protein (VIMSS-AUTO)	Dde_3322 393733 Predicted membrane protein (VIMSS-AUTO)	0.25396	0.0940085	0.251352	0.206028	0.0944397	0.289858	-0.0849972	-0.196126	-0.144943	0.188875
393734	Dde_3321	Sodium/pantothenate symporter (VIMSS-AUTO)	Dde_3321 Sodium/pantothenate symporter (VIMSS-AUTO)	Dde_3321 393734 Sodium/pantothenate symporter (VIMSS-AUTO)	0.189342	-0.00634319	0.171779	-0.0349841	0.0347852	0.348778	-0.447916	-0.50078	-0.132852	0.21328
393735	Dde_3320	Glycosyl transferase, group 2 family protein (VIMSS-AUTO)	Dde_3320 Glycosyl transferase, group 2 family protein (VIMSS-AUTO)	Dde_3320 393735 Glycosyl transferase, group 2 family protein (VIMSS-AUTO)	-0.137845	-0.0262895	-0.0670542	0.0853456	0.0982346	-0.140158	0.0580048	0.44223	-0.180454	0.0883242
393736	Dde_3319		Dde_3319	Dde_3319 393736	0.0773837	0.00876831	0.0416889	0.0507183	0.0191935	0.103287	0.0702951	0.0296123	0.00616043	0.0567299
393738	Dde_3317	Asparagine synthase (glutamine-hydrolyzing) (VIMSS-AUTO)	Dde_3317 Asparagine synthase (glutamine-hydrolyzing) (VIMSS-AUTO)	Dde_3317 393738 Asparagine synthase (glutamine-hydrolyzing) (VIMSS-AUTO)	0.014435	-0.00814364	0.0942168	0.0277616	0.00620225	0.0735141	0.0356263	0.0203768	0.144049	-0.00895171
393739	Dde_3316	Glycosyltransferase (VIMSS-AUTO)	Dde_3316 Glycosyltransferase (VIMSS-AUTO)	Dde_3316 393739 Glycosyltransferase (VIMSS-AUTO)	0.0594274	0.0768105	0.086275	0.063324	0.0617787	0.209428	0.0976104	0.0323826	0.131516	0.0658184
393740	Dde_3315		Dde_3315	Dde_3315 393740	0.0892677	0.153523	0.104413	0.086309	0.0709418	-0.0156362	0.0753071	0.0314411	0.0905097	0.0220844
393741	Dde_3314	hypothetical protein	Dde_3314 hypothetical protein	Dde_3314 393741 hypothetical protein	-0.198713	0.028752	0.0473711	-0.0399822	-0.010953	0.164977	0.139919	0.0348175	0.1328	0.0214086
393744	Dde_3309	Conserved hypothetical protein (VIMSS-AUTO)	Dde_3309 Conserved hypothetical protein (VIMSS-AUTO)	Dde_3309 393744 Conserved hypothetical protein (VIMSS-AUTO)	0.056135	0.00633802	0.0740053	-0.0788289	-0.02247	0.0705582	-0.0502824	-0.095958	0.0352023	0.0248633
393745	Dde_3308	FOG: GGDEF domain (VIMSS-AUTO)	Dde_3308 FOG: GGDEF domain (VIMSS-AUTO)	Dde_3308 393745 FOG: GGDEF domain (VIMSS-AUTO)	0.0403975	0.0593268	0.0864501	0.053906	0.0655773	0.0838468	0.13208	0.0530882	0.0107985	0.0514299
393747	Dde_3306	ABC-type proline/glycine betaine transport systems, periplasmic components (VIMSS-AUTO)	Dde_3306 ABC-type proline/glycine betaine transport systems, periplasmic components (VIMSS-AUTO)	Dde_3306 393747 ABC-type proline/glycine betaine transport systems, periplasmic components (VIMSS-AUTO)	0.221352	0.102787	0.161753	0.019202	0.00361452	0.0156297	-0.103381	-0.13006	0.286309	0.037063
393748	Dde_3305	Choline-glycine betaine transporter (VIMSS-AUTO)	Dde_3305 Choline-glycine betaine transporter (VIMSS-AUTO)	Dde_3305 393748 Choline-glycine betaine transporter (VIMSS-AUTO)	0.0520739	0.0147081	0.0830258	0.0130945	0.0358779	0.0743715	0.0559638	0.0472275	0.0953536	0.0421396
393750	Dde_3301	hypothetical protein	Dde_3301 hypothetical protein	Dde_3301 393750 hypothetical protein	-0.00371881	0.0297843	0.0488831	0.0118991	-0.0224472	0.0099138	-0.0515103	-0.04358	0.00279383	-0.0455103
393751	Dde_3298	Tyrosine-specific transport system (VIMSS-AUTO)	Dde_3298 Tyrosine-specific transport system (VIMSS-AUTO)	Dde_3298 393751 Tyrosine-specific transport system (VIMSS-AUTO)	0.317005	0.209043	0.256087	0.298143	0.212328	0.15853	-0.186022	-0.108636	0.0740281	0.208582
393752	Dde_3297	Orf, hypothetical protein (VIMSS-AUTO)	Dde_3297 Orf, hypothetical protein (VIMSS-AUTO)	Dde_3297 393752 Orf, hypothetical protein (VIMSS-AUTO)	0.0920962	0.149954	0.197195	0.199133	0.242619	0.275256	0.184983	0.219353	0.269502	0.192793
393753	Dde_3295	Methyl-accepting chemotaxis protein (VIMSS-AUTO)	Dde_3295 Methyl-accepting chemotaxis protein (VIMSS-AUTO)	Dde_3295 393753 Methyl-accepting chemotaxis protein (VIMSS-AUTO)	0.201531	0.279347	0.226428	0.179346	0.157296	0.246023	0.550246	0.256987	0.124241	0.143974
393754	Dde_3293	Methyl-accepting chemotaxis protein (VIMSS-AUTO)	Dde_3293 Methyl-accepting chemotaxis protein (VIMSS-AUTO)	Dde_3293 393754 Methyl-accepting chemotaxis protein (VIMSS-AUTO)	0.120137	0.0943654	0.0714333	0.100667	0.0911916	0.129601	0.139591	0.0224592	0.134409	0.0469328
393755	Dde_3291	Predicted transcriptional regulators (VIMSS-AUTO)	Dde_3291 Predicted transcriptional regulators (VIMSS-AUTO)	Dde_3291 393755 Predicted transcriptional regulators (VIMSS-AUTO)	-0.118652	-0.0663706	0.0819916	0.0250627	0.23637	0.226019	0.175839	0.307295	0.231769	0.147333
393756	Dde_3289	hypothetical protein	Dde_3289 hypothetical protein	Dde_3289 393756 hypothetical protein	-0.0550527	0.00385912	0.0701849	0.0910512	0.194429	0.327164	0.501511	0.322504	0.0906296	0.212609
393758	Dde_3284	Carbon dioxide concentrating mechanism/carboxysome shell protein (VIMSS-AUTO)	Dde_3284 Carbon dioxide concentrating mechanism/carboxysome shell protein (VIMSS-AUTO)	Dde_3284 393758 Carbon dioxide concentrating mechanism/carboxysome shell protein (VIMSS-AUTO)	0.122849	0.120364	0.144304	0.140997	0.183648	0.144667	0.131129	0.125079	0.137853	0.234747
393759	Dde_3283		Dde_3283	Dde_3283 393759	0.0873465	0.0876312	0.129548	0.103855	0.0907134	0.119078	0.122595	0.0995774	0.0900822	0.107536
393760	Dde_3282	Formate acetyltransferase 2 (VIMSS-AUTO)	Dde_3282 Formate acetyltransferase 2 (VIMSS-AUTO)	Dde_3282 393760 Formate acetyltransferase 2 (VIMSS-AUTO)	0.0923133	0.116751	0.155287	0.116953	0.161373	0.14812	0.121507	0.268035	0.125956	0.143375
393761	Dde_3281		Dde_3281	Dde_3281 393761	-0.28316	-0.194193	-0.073557	-0.248321	-0.330081	-0.0431876	-0.342816	-0.76886	-0.302326	-0.157789
393762	Dde_3280	Carbon dioxide concentrating mechanism/carboxysome shell protein (VIMSS-AUTO)	Dde_3280 Carbon dioxide concentrating mechanism/carboxysome shell protein (VIMSS-AUTO)	Dde_3280 393762 Carbon dioxide concentrating mechanism/carboxysome shell protein (VIMSS-AUTO)	0.0835767	0.116885	0.107155	0.177821	0.194369	0.217664	0.126335	0.218217	0.372432	0.158375
393763	Dde_3279	NAD-dependent aldehyde dehydrogenases (VIMSS-AUTO)	Dde_3279 NAD-dependent aldehyde dehydrogenases (VIMSS-AUTO)	Dde_3279 393763 NAD-dependent aldehyde dehydrogenases (VIMSS-AUTO)	0.151257	0.0709845	0.110776	0.0733685	0.0830867	0.0890161	0.0991643	0.100569	0.112766	0.0795922
393764	Dde_3278	Carbon dioxide concentrating mechanism/carboxysome shell protein (VIMSS-AUTO)	Dde_3278 Carbon dioxide concentrating mechanism/carboxysome shell protein (VIMSS-AUTO)	Dde_3278 393764 Carbon dioxide concentrating mechanism/carboxysome shell protein (VIMSS-AUTO)	0.249995	0.197968	0.254442	0.240433	0.280342	0.239962	0.262962	0.173511	0.128536	0.194045
393765	Dde_3276	Propanediol utilization protein (VIMSS-AUTO)	Dde_3276 Propanediol utilization protein (VIMSS-AUTO)	Dde_3276 393765 Propanediol utilization protein (VIMSS-AUTO)	0.0827793	0.159073	0.173425	0.118114	0.182783	0.165891	0.122119	0.229117	0.229495	0.19552
393766	Dde_3275	Putative shell protein (Natalia Ivanova)	Dde_3275 Putative shell protein (Natalia Ivanova)	Dde_3275 393766 Putative shell protein (Natalia Ivanova)	0.159813	0.0735646	0.15752	0.0712863	0.0525789	0.119855	0.0662333	-0.0296932	-0.024284	0.0185166
393767	Dde_3274	hypothetical protein	Dde_3274 hypothetical protein	Dde_3274 393767 hypothetical protein	-0.0403367	0.145757	-0.110768	-0.176538	-0.0613694	0.00690894	-0.119756	-0.0729066	0.0264481	-0.0454072
393769	Dde_3272	Carbon dioxide concentrating mechanism/carboxysome shell protein (VIMSS-AUTO)	Dde_3272 Carbon dioxide concentrating mechanism/carboxysome shell protein (VIMSS-AUTO)	Dde_3272 393769 Carbon dioxide concentrating mechanism/carboxysome shell protein (VIMSS-AUTO)	0.0654927	-0.0100221	0.0521703	0.0233533	-0.0339413	0.0632119	0.0682173	0.0131882	0.105841	0.0123614
393770	Dde_3271	hypothetical protein	Dde_3271 hypothetical protein	Dde_3271 393770 hypothetical protein	-0.0211755	0.0055827	0.0680915	0.0631506	0.056337	0.120673	0.0547178	-0.00372022	-0.0186314	0.0139026
393772	Dde_3267	Alcohol dehydrogenase, class IV (VIMSS-AUTO)	Dde_3267 Alcohol dehydrogenase, class IV (VIMSS-AUTO)	Dde_3267 393772 Alcohol dehydrogenase, class IV (VIMSS-AUTO)	0.172387	0.174296	0.185877	0.132627	0.162383	0.147399	0.176611	0.213107	0.175213	0.107861
393773	Dde_3266	Predicted NADH:ubiquinone oxidoreductase, subunit RnfC (VIMSS-AUTO)	Dde_3266 Predicted NADH:ubiquinone oxidoreductase, subunit RnfC (VIMSS-AUTO)	Dde_3266 393773 Predicted NADH:ubiquinone oxidoreductase, subunit RnfC (VIMSS-AUTO)	0.081145	0.0777304	0.0652306	0.148488	0.0937059	0.132751	0.0809045	0.141039	0.072628	0.0794792
393774	Dde_3265	Carbon dioxide concentrating mechanism/carboxysome shell protein (VIMSS-AUTO)	Dde_3265 Carbon dioxide concentrating mechanism/carboxysome shell protein (VIMSS-AUTO)	Dde_3265 393774 Carbon dioxide concentrating mechanism/carboxysome shell protein (VIMSS-AUTO)	0.0771275	0.145098	0.136022	0.0294666	0.0575067	0.0618738	0.0933606	0.0800868	0.0678911	0.0958521
393775	Dde_3264	Putative shell protein (Natalia Ivanova)	Dde_3264 Putative shell protein (Natalia Ivanova)	Dde_3264 393775 Putative shell protein (Natalia Ivanova)	0.0753115	-0.00322647	0.159159	0.0315586	0.0417082	0.129712	-0.0463642	0.0666145	0.166405	-0.0160388
393776	Dde_3263	Orf, hypothetical protein (VIMSS-AUTO)	Dde_3263 Orf, hypothetical protein (VIMSS-AUTO)	Dde_3263 393776 Orf, hypothetical protein (VIMSS-AUTO)	0.0776757	0.114014	0.201152	0.100359	0.131561	0.0700011	0.0499881	0.075044	0.0930207	-0.0163544
393777	Dde_3261		Dde_3261	Dde_3261 393777	0.309288	0.176645	0.178915	0.189804	0.143649	0.140256	0.0375747	0.128302	0.185012	0.14281
393778	Dde_3257	Acylneuraminate cytidylyltransferase, putative (VIMSS-AUTO)	Dde_3257 Acylneuraminate cytidylyltransferase, putative (VIMSS-AUTO)	Dde_3257 393778 Acylneuraminate cytidylyltransferase, putative (VIMSS-AUTO)	-0.320735	-0.155055	0.27528	0.073013	-0.0278176	-0.0308873	-0.0847804	0.0215017	-0.0412597	-0.122541
393779	Dde_3256	NeuB protein, putative (VIMSS-AUTO)	Dde_3256 NeuB protein, putative (VIMSS-AUTO)	Dde_3256 393779 NeuB protein, putative (VIMSS-AUTO)	-0.366939	-0.207022	0.170055	0.0270142	-0.126563	0.0215469	0.410559	0.00165994	0.139833	-0.0103275
393780	Dde_3255	UDP-N-acetylglucosamine 2-epimerase	Dde_3255 UDP-N-acetylglucosamine 2-epimerase	Dde_3255 393780 UDP-N-acetylglucosamine 2-epimerase	-1.58265	-0.908029	-0.572311	-1.70669	-1.57756	-0.209329	-2.61917	-2.93972	-0.662423	-0.968151
393781	Dde_3254	Trans-aconitate methyltransferase (VIMSS-AUTO)	Dde_3254 Trans-aconitate methyltransferase (VIMSS-AUTO)	Dde_3254 393781 Trans-aconitate methyltransferase (VIMSS-AUTO)	-0.0421964	-0.0362861	0.181152	0.106892	-0.0663832	0.163086	0.594104	-0.0593553	0.260194	0.195706
393782	Dde_3253		Dde_3253	Dde_3253 393782	-0.3003	-0.177222	0.187022	-0.0534687	-0.184768	0.0473388	0.392564	-0.150779	0.105631	-0.0325251
393783	Dde_3251	hypothetical protein	Dde_3251 hypothetical protein	Dde_3251 393783 hypothetical protein	-0.344409	-0.217376	0.175493	0.0407904	-0.192508	0.0182332	0.647387	-0.104904	0.125482	-0.126798
393784	Dde_3248	Rhodanese-like domain protein (VIMSS-AUTO)	Dde_3248 Rhodanese-like domain protein (VIMSS-AUTO)	Dde_3248 393784 Rhodanese-like domain protein (VIMSS-AUTO)	0.174012	0.178419	0.288586	0.252755	0.273908	0.356829	0.446767	0.313503	0.281467	0.321766
393785	Dde_3247	Conserved hypothetical protein (VIMSS-AUTO)	Dde_3247 Conserved hypothetical protein (VIMSS-AUTO)	Dde_3247 393785 Conserved hypothetical protein (VIMSS-AUTO)	0.191683	0.0118921	0.113342	0.169678	0.0416583	-0.0433406	0.250882	-0.0929035	0.118349	0.0825341
393786	Dde_3246	Methyl-accepting chemotaxis protein, putative (VIMSS-AUTO)	Dde_3246 Methyl-accepting chemotaxis protein, putative (VIMSS-AUTO)	Dde_3246 393786 Methyl-accepting chemotaxis protein, putative (VIMSS-AUTO)	0.135737	0.12476	0.0777733	0.197934	0.173448	0.128558	0.239374	0.164089	0.299803	0.183406
393787	Dde_3245	Iron-sulfur cluster binding protein (VIMSS-AUTO)	Dde_3245 Iron-sulfur cluster binding protein (VIMSS-AUTO)	Dde_3245 393787 Iron-sulfur cluster binding protein (VIMSS-AUTO)	-1.60216	-1.98213	-1.49905	-0.779102	-1.29546	-1.00557	-0.0179764	-1.04194	-0.249423	-1.06137
393788	Dde_3244	Uncharacterized ACR, YkgG family COG1556 family (VIMSS-AUTO)	Dde_3244 Uncharacterized ACR, YkgG family COG1556 family (VIMSS-AUTO)	Dde_3244 393788 Uncharacterized ACR, YkgG family COG1556 family (VIMSS-AUTO)	-1.72293	-1.79728	-1.27774	-0.810916	-1.39665	-0.975284	-0.0288035	-1.0302	-0.374437	-1.3359
393789	Dde_3243	Phosphate acetyltransferase, putative (VIMSS-AUTO)	Dde_3243 Phosphate acetyltransferase, putative (VIMSS-AUTO)	Dde_3243 393789 Phosphate acetyltransferase, putative (VIMSS-AUTO)	-1.18709	-1.59337	-1.59984	-0.875896	-1.24216	-1.28164	-0.191271	-0.579477	-0.565011	-0.834073
393792	Dde_3240	Glycolate oxidase iron-sulfur subunit. {escherichia, putative (VIMSS-AUTO)	Dde_3240 Glycolate oxidase iron-sulfur subunit. {escherichia, putative (VIMSS-AUTO)	Dde_3240 393792 Glycolate oxidase iron-sulfur subunit. {escherichia, putative (VIMSS-AUTO)	-3.66348	-4.43113	-3.83196	-2.77861	-3.41573	-3.88988	-1.06438	-2.29864	-1.79341	-2.97283
393793	Dde_3239	Glycolate oxidase subunit D (VIMSS-AUTO)	Dde_3239 Glycolate oxidase subunit D (VIMSS-AUTO)	Dde_3239 393793 Glycolate oxidase subunit D (VIMSS-AUTO)	-3.458	-3.90935	-3.48269	-2.39158	-3.42352	-3.13854	-0.318097	-1.99638	-0.67582	-2.6831
393794	Dde_3238	L-lactate permease, putative (VIMSS-AUTO)	Dde_3238 L-lactate permease, putative (VIMSS-AUTO)	Dde_3238 393794 L-lactate permease, putative (VIMSS-AUTO)	-3.92858	-4.48302	-4.38861	-2.67712	-3.80258	-4.03194	-0.987422	-2.28773	-1.93834	-2.92483
393796	Dde_3234	Sigma-54 dependent DNA-binding response regulator (atoC) (VIMSS-AUTO)	Dde_3234 Sigma-54 dependent DNA-binding response regulator (atoC) (VIMSS-AUTO)	Dde_3234 393796 Sigma-54 dependent DNA-binding response regulator (atoC) (VIMSS-AUTO)	-2.70029	-3.46646	-3.41961	-2.02273	-3.43871	-3.38933	-1.92383	-2.83703	-4.80195	-0.882056
393798	Dde_3232	hypothetical protein	Dde_3232 hypothetical protein	Dde_3232 393798 hypothetical protein	-0.56694	-0.512884	-0.318134	-1.27554	-1.23453	-0.245162	-1.49653	-1.93806	-0.716579	-0.936432
393799	Dde_3231	Predicted signal transduction protein (VIMSS-AUTO)	Dde_3231 Predicted signal transduction protein (VIMSS-AUTO)	Dde_3231 393799 Predicted signal transduction protein (VIMSS-AUTO)	0.255742	0.180635	0.0479349	-0.156235	-0.0646536	0.0388941	0.351801	0.312513	-0.0586838	-0.204057
393800	Dde_3230	Domain of unknown function domain protein (VIMSS-AUTO)	Dde_3230 Domain of unknown function domain protein (VIMSS-AUTO)	Dde_3230 393800 Domain of unknown function domain protein (VIMSS-AUTO)	-0.00495943	-0.0647868	0.00598215	-0.00960306	0.0719803	0.110477	0.169	0.304548	0.0114633	-0.0328112
393802	Dde_3228	Molybdenum cofactor biosynthesis protein (moeA-1) (VIMSS-AUTO)	Dde_3228 Molybdenum cofactor biosynthesis protein (moeA-1) (VIMSS-AUTO)	Dde_3228 393802 Molybdenum cofactor biosynthesis protein (moeA-1) (VIMSS-AUTO)	-0.621244	-0.298103	-0.315046	-0.193647	-0.125413	-2.07274	-1.31638	-1.06216	-0.697669	-0.0875661
393805	Dde_3225	phage shock protein B (Morgan Price)	Dde_3225 phage shock protein B (Morgan Price)	Dde_3225 393805 phage shock protein B (Morgan Price)	-0.211751	-0.152136	-0.419996	-0.690507	-0.228928	-0.485233	-0.71365	-0.650652	-0.330955	-0.215316
393806	Dde_3224	Phage shock protein C (pspC) (VIMSS-AUTO)	Dde_3224 Phage shock protein C (pspC) (VIMSS-AUTO)	Dde_3224 393806 Phage shock protein C (pspC) (VIMSS-AUTO)	-0.21415	-0.334704	-0.53018	-0.877905	-0.587164	-0.824978	-1.05445	-0.913797	-0.502345	-0.638131
393808	Dde_3222	3-isopropylmalate dehydrogenase	Dde_3222 3-isopropylmalate dehydrogenase	Dde_3222 393808 3-isopropylmalate dehydrogenase	-1.55137	-1.37579	-1.28865	-1.52395	-1.21723	-1.45997	-0.0888862	-0.625032	-0.356692	-1.04813
393809	Dde_3221	Protein of unknown function superfamily (VIMSS-AUTO)	Dde_3221 Protein of unknown function superfamily (VIMSS-AUTO)	Dde_3221 393809 Protein of unknown function superfamily (VIMSS-AUTO)	-3.05664	-3.90213	-2.8071	-3.48515	-3.91748	-3.01731	-0.320144	-1.28406	-1.78172	-3.65417
393811	Dde_3219	3-isopropylmalate isomerase (dehydratase) subunit (VIMSS-AUTO)	Dde_3219 3-isopropylmalate isomerase (dehydratase) subunit (VIMSS-AUTO)	Dde_3219 393811 3-isopropylmalate isomerase (dehydratase) subunit (VIMSS-AUTO)	-2.7973	-2.87113	-2.90618	-2.70426	-2.91594	-3.06212	-0.0720205	-1.24386	-0.464625	-2.86536
393815	Dde_3215	Haloacid dehalogenase-like hydrolase superfamily (VIMSS-AUTO)	Dde_3215 Haloacid dehalogenase-like hydrolase superfamily (VIMSS-AUTO)	Dde_3215 393815 Haloacid dehalogenase-like hydrolase superfamily (VIMSS-AUTO)	-0.173743	-0.121362	-0.0735179	-0.143216	-0.217193	-0.0116051	-0.188954	-0.0117387	0.17248	0.00281984
393816	Dde_3214	Conserved hypothetical protein (VIMSS-AUTO)	Dde_3214 Conserved hypothetical protein (VIMSS-AUTO)	Dde_3214 393816 Conserved hypothetical protein (VIMSS-AUTO)	0.14901	0.1567	0.033782	0.101391	0.169598	0.164007	0.211451	0.136321	0.114466	0.156298
393818	Dde_3212	Chemotaxis protein CheD, putative (VIMSS-AUTO)	Dde_3212 Chemotaxis protein CheD, putative (VIMSS-AUTO)	Dde_3212 393818 Chemotaxis protein CheD, putative (VIMSS-AUTO)	-0.514609	-0.50623	-0.168551	-0.351187	-0.499164	-0.17147	-0.618598	-0.65789	-0.524423	-0.406455
393819	Dde_3211	split soret cytochrome c precursor	Dde_3211 split soret cytochrome c precursor	Dde_3211 393819 split soret cytochrome c precursor	-0.015323	0.0421184	0.03887	0.0405533	0.0684628	0.0115492	0.0707811	-0.0346133	0.0469956	-0.0141036
393820	Dde_3209	Uncharacterized protein conserved in archaea (VIMSS-AUTO)	Dde_3209 Uncharacterized protein conserved in archaea (VIMSS-AUTO)	Dde_3209 393820 Uncharacterized protein conserved in archaea (VIMSS-AUTO)	0.00848986	0.133277	0.187827	0.133318	0.0874437	0.316229	0.389855	0.1082	0.456132	0.194287
393821	Dde_3208		Dde_3208	Dde_3208 393821	0.108246	0.126843	0.178215	0.166263	0.0990333	-0.303259	0.258993	-0.486161	-0.97681	0.153932
393822	Dde_3207	Acetyl-CoA synthetase (VIMSS-AUTO)	Dde_3207 Acetyl-CoA synthetase (VIMSS-AUTO)	Dde_3207 393822 Acetyl-CoA synthetase (VIMSS-AUTO)	-0.570913	-0.807396	-0.356617	-0.149968	-0.238752	-0.442068	-0.261224	0.229242	-0.510133	-0.0720514
393823	Dde_3206		Dde_3206	Dde_3206 393823	-0.0566428	0.0117367	0.0600037	-0.0984524	-0.0566118	-0.14914	-0.360153	-0.628998	-0.159336	0.0614634
393824	Dde_3205	cytochrome d ubiquinol oxidase, subunit II	Dde_3205 cytochrome d ubiquinol oxidase, subunit II	Dde_3205 393824 cytochrome d ubiquinol oxidase, subunit II	-0.0904156	-0.0122634	0.0369062	-0.0959345	-0.0801881	-0.0475619	-0.0884743	-0.0716404	-0.669265	-0.00164415
393825	Dde_3204	Probable third cytochrome oxidase, subunit I (VIMSS-AUTO)	Dde_3204 Probable third cytochrome oxidase, subunit I (VIMSS-AUTO)	Dde_3204 393825 Probable third cytochrome oxidase, subunit I (VIMSS-AUTO)	0.151215	0.260201	0.436	0.195067	0.270563	0.41549	0.118411	0.254596	-0.449521	0.220385
393826	Dde_3202	Mrp protein (mrp) (VIMSS-AUTO)	Dde_3202 Mrp protein (mrp) (VIMSS-AUTO)	Dde_3202 393826 Mrp protein (mrp) (VIMSS-AUTO)	-5.46916	-6.56327	-6.75947	-6.61524	-6.35003	-6.98702	-6.00626	-6.54798	-6.49715	-5.83086
393827	Dde_3201	Iron-sulfur cluster binding protein (VIMSS-AUTO)	Dde_3201 Iron-sulfur cluster binding protein (VIMSS-AUTO)	Dde_3201 393827 Iron-sulfur cluster binding protein (VIMSS-AUTO)	-3.30133	-5.03977	-4.46618	-5.88424	-5.42455	-6.70635	-6.09394	-6.18548	-4.83168	-3.98272
393828	Dde_3200	Iron-sulfur cluster binding protein (VIMSS-AUTO)	Dde_3200 Iron-sulfur cluster binding protein (VIMSS-AUTO)	Dde_3200 393828 Iron-sulfur cluster binding protein (VIMSS-AUTO)	-3.93024	-5.56117	-4.96539	-5.49707	-5.82097	-6.08829	-6.21016	-6.34034	-5.37489	-3.90789
393829	Dde_3199	hypothetical protein	Dde_3199 hypothetical protein	Dde_3199 393829 hypothetical protein	-2.08727	-2.87982	-2.61059	-5.43813	-4.30159	-4.25144	-7.21034	-5.85013	-3.81323	-2.04722
393832	Dde_3195		Dde_3195	Dde_3195 393832	-0.0517586	0.00234056	-0.109774	0.0181724	-0.014627	-0.0950176	0.0189745	-0.0537492	-0.171614	-0.149371
393836	Dde_3190	Domain of unknown function domain protein (VIMSS-AUTO)	Dde_3190 Domain of unknown function domain protein (VIMSS-AUTO)	Dde_3190 393836 Domain of unknown function domain protein (VIMSS-AUTO)	0.0983101	0.15194	0.176525	0.0421181	0.146898	0.128915	-0.13731	0.0820939	0.0718127	0.0897968
393843	Dde_3183	Conserved hypothetical protein (VIMSS-AUTO)	Dde_3183 Conserved hypothetical protein (VIMSS-AUTO)	Dde_3183 393843 Conserved hypothetical protein (VIMSS-AUTO)	-0.142646	-0.482117	-0.32025	-0.359865	-0.404697	-0.193369	-0.637324	-0.359195	-0.245946	-0.274628
393845	Dde_3181	Precorrin-3B methylase (VIMSS-AUTO)	Dde_3181 Precorrin-3B methylase (VIMSS-AUTO)	Dde_3181 393845 Precorrin-3B methylase (VIMSS-AUTO)	-0.731177	-0.758601	-0.864364	-1.32428	-1.23338	-1.24511	-0.813204	-1.1681	-1.57699	-0.974597
393848	Dde_3178	Glycerol-3-phosphate dehydrogenase (NAD+) (VIMSS-AUTO)	Dde_3178 Glycerol-3-phosphate dehydrogenase (NAD+) (VIMSS-AUTO)	Dde_3178 393848 Glycerol-3-phosphate dehydrogenase (NAD+) (VIMSS-AUTO)	-5.26327	-6.28258	-8.04632	-6.20064	-6.75278	-7.75889	-2.04066	-3.65111	-6.12403	-4.30036
393849	Dde_3177	hypothetical protein	Dde_3177 hypothetical protein	Dde_3177 393849 hypothetical protein	0.127389	0.0509463	0.153165	0.0757752	0.107289	0.12374	0.13014	0.103514	0.125843	0.110406
393851	Dde_3175	Conserved hypothetical protein TIGR00149 (VIMSS-AUTO)	Dde_3175 Conserved hypothetical protein TIGR00149 (VIMSS-AUTO)	Dde_3175 393851 Conserved hypothetical protein TIGR00149 (VIMSS-AUTO)	0.0764909	0.0673126	0.136762	0.0458681	0.0540548	0.103442	0.106621	0.11579	0.100274	0.130844
393853	Dde_3173	Selenocysteine-specific translation elongation factor (VIMSS-AUTO)	Dde_3173 Selenocysteine-specific translation elongation factor (VIMSS-AUTO)	Dde_3173 393853 Selenocysteine-specific translation elongation factor (VIMSS-AUTO)	-1.7752	-2.04052	-1.29855	-0.494433	-0.461036	-1.17272	-0.446569	0.809419	-1.49883	-0.367516
393854	Dde_3171	Orf, hypothetical protein (VIMSS-AUTO)	Dde_3171 Orf, hypothetical protein (VIMSS-AUTO)	Dde_3171 393854 Orf, hypothetical protein (VIMSS-AUTO)	-0.605832	-0.478602	-0.242633	-0.596636	-0.776397	-0.133082	-1.17263	-1.53804	-0.625909	-0.407266
393855	Dde_3170		Dde_3170	Dde_3170 393855	0.399766	0.36758	0.249875	0.154163	0.222595	0.148227	-0.324513	-0.542558	-0.220281	0.195861
393856	Dde_3169	hypothetical protein	Dde_3169 hypothetical protein	Dde_3169 393856 hypothetical protein	0.0652087	0.105826	0.190053	0.107299	-0.0155038	0.0184617	-0.0691883	-0.0599674	0.0162842	0.0747164
393860	Dde_3164	DHH family protein, putative (VIMSS-AUTO)	Dde_3164 DHH family protein, putative (VIMSS-AUTO)	Dde_3164 393860 DHH family protein, putative (VIMSS-AUTO)	-0.565873	-0.510952	-0.0998034	-0.329425	-0.26039	0.0354284	0.0257906	-0.173394	0.621538	-0.360885
393863	Dde_3161	Transcription pausing; L factor (VIMSS-AUTO)	Dde_3161 Transcription pausing; L factor (VIMSS-AUTO)	Dde_3161 393863 Transcription pausing; L factor (VIMSS-AUTO)	-1.58455	-2.60709	-1.33534	-2.03398	-1.96833	-1.40206	-0.044908	-0.658541	-1.97451	-1.59961
393865	Dde_3159	Flagellar basal-body rod protein FlgF (flgF) (VIMSS-AUTO)	Dde_3159 Flagellar basal-body rod protein FlgF (flgF) (VIMSS-AUTO)	Dde_3159 393865 Flagellar basal-body rod protein FlgF (flgF) (VIMSS-AUTO)	0.489592	0.982981	0.400102	0.476155	1.2643	0.881753	-0.0535924	2.81562	-0.396372	0.572815
393866	Dde_3158	Flagellar biosynthesis, cell-distal portion of basal-body rod (VIMSS-AUTO)	Dde_3158 Flagellar biosynthesis, cell-distal portion of basal-body rod (VIMSS-AUTO)	Dde_3158 393866 Flagellar biosynthesis, cell-distal portion of basal-body rod (VIMSS-AUTO)	0.496442	0.933284	0.301373	0.523659	1.04427	0.63611	-0.544351	1.5389	-0.360034	0.446947
393867	Dde_3157		Dde_3157	Dde_3157 393867	0.613917	1.09976	0.571464	0.356026	1.19365	1.09712	-0.721967	1.68086	0.148165	0.613403
393868	Dde_3156	Flagellar biosynthesis, basal-body outer-membrane L (lipopolysaccharide layer) ring protein (VIMSS-AUTO)	Dde_3156 Flagellar biosynthesis, basal-body outer-membrane L (lipopolysaccharide layer) ring protein (VIMSS-AUTO)	Dde_3156 393868 Flagellar biosynthesis, basal-body outer-membrane L (lipopolysaccharide layer) ring protein (VIMSS-AUTO)	0.649446	1.08413	0.555189	0.426514	1.32569	1.10552	-0.541906	2.59258	0.0460916	0.624522
393869	Dde_3155	Homolog of Salmonella P-ring of flagella basal body (VIMSS-AUTO)	Dde_3155 Homolog of Salmonella P-ring of flagella basal body (VIMSS-AUTO)	Dde_3155 393869 Homolog of Salmonella P-ring of flagella basal body (VIMSS-AUTO)	0.762325	1.17008	0.506909	0.540384	1.33704	1.10358	-0.17658	2.90488	-0.048542	0.671326
393870	Dde_3154	Membrane proteins related to metalloendopeptidases (VIMSS-AUTO)	Dde_3154 Membrane proteins related to metalloendopeptidases (VIMSS-AUTO)	Dde_3154 393870 Membrane proteins related to metalloendopeptidases (VIMSS-AUTO)	0.504415	0.846315	0.431853	0.423683	0.987512	0.716174	-0.0409119	2.40586	-0.17606	0.507967
393871	Dde_3153	Conserved hypothetical protein (VIMSS-AUTO)	Dde_3153 Conserved hypothetical protein (VIMSS-AUTO)	Dde_3153 393871 Conserved hypothetical protein (VIMSS-AUTO)	0.580148	0.840831	0.357401	0.35011	0.863505	0.681938	-0.138552	1.46208	-0.0944035	0.494619
393872	Dde_3152	Flagellar hook-associated protein FlgM, putative (VIMSS-AUTO)	Dde_3152 Flagellar hook-associated protein FlgM, putative (VIMSS-AUTO)	Dde_3152 393872 Flagellar hook-associated protein FlgM, putative (VIMSS-AUTO)	0.624335	1.03585	0.429257	0.43021	1.14384	0.859102	-0.491473	1.97374	-0.358669	0.459173
393873	Dde_3151	Flagellar hook-associated protein 3, putative (VIMSS-AUTO)	Dde_3151 Flagellar hook-associated protein 3, putative (VIMSS-AUTO)	Dde_3151 393873 Flagellar hook-associated protein 3, putative (VIMSS-AUTO)	0.4623	0.902443	0.372952	0.495379	1.33613	0.876639	-0.582823	2.23185	-0.349817	0.3765
393874	Dde_3150	carbon storage regulator	Dde_3150 carbon storage regulator	Dde_3150 393874 carbon storage regulator	0.0915544	0.00291066	0.0725489	0.00254337	0.0909888	0.0185177	0.0433899	0.0429701	0.0233029	-0.155426
393876	Dde_3148	hypothetical protein	Dde_3148 hypothetical protein	Dde_3148 393876 hypothetical protein	0.0211492	-0.00964878	0.107964	0.0557569	0.0777813	0.073714	0.0845317	0.0290364	0.0851518	0.0228678
393878	Dde_3140	hypothetical protein	Dde_3140 hypothetical protein	Dde_3140 393878 hypothetical protein	0.400269	0.427108	0.490973	0.488644	0.478412	0.447282	0.553567	0.428031	0.556093	0.445122
393879	Dde_3139	Uncharacterized conserved protein, contains double-stranded beta-helix domain (VIMSS-AUTO)	Dde_3139 Uncharacterized conserved protein, contains double-stranded beta-helix domain (VIMSS-AUTO)	Dde_3139 393879 Uncharacterized conserved protein, contains double-stranded beta-helix domain (VIMSS-AUTO)	0.0854266	0.0146184	0.0315044	0.0504447	0.0406353	0.0665293	0.0476916	0.0712019	0.0169883	0.0995087
393880	Dde_3138	Orf, hypothetical protein (VIMSS-AUTO)	Dde_3138 Orf, hypothetical protein (VIMSS-AUTO)	Dde_3138 393880 Orf, hypothetical protein (VIMSS-AUTO)	0.143554	0.00581882	0.133357	0.0593745	0.143284	0.0214787	0.171629	0.0566416	0.113362	0.0854162
393881	Dde_3137	Transcriptional regulator, AraC family (VIMSS-AUTO)	Dde_3137 Transcriptional regulator, AraC family (VIMSS-AUTO)	Dde_3137 393881 Transcriptional regulator, AraC family (VIMSS-AUTO)	0.0152247	-0.0898437	0.00239296	-0.0448236	-0.0348725	-0.0245721	0.0166601	-0.0176857	-0.101775	-0.0196556
393883	Dde_3135		Dde_3135	Dde_3135 393883	-1.4703	-1.10492	-0.787694	-0.856885	-0.669615	-1.03388	-1.72631	-1.79434	-1.14486	-1.33345
393884	Dde_3134	Adenosylhomocysteinase (VIMSS-AUTO)	Dde_3134 Adenosylhomocysteinase (VIMSS-AUTO)	Dde_3134 393884 Adenosylhomocysteinase (VIMSS-AUTO)	-2.21668	-3.01638	-2.73102	-3.11328	-3.68262	-2.65459	-1.79234	-2.42916	-2.92295	-4.67937
393885	Dde_3133	Rhodanese-related sulfurtransferase (VIMSS-AUTO)	Dde_3133 Rhodanese-related sulfurtransferase (VIMSS-AUTO)	Dde_3133 393885 Rhodanese-related sulfurtransferase (VIMSS-AUTO)	-0.322505	-0.478713	-0.418044	-0.329179	-0.0396278	-0.139301	0.0418674	-0.172684	-0.0914758	-0.155756
393886	Dde_3132	hypothetical protein	Dde_3132 hypothetical protein	Dde_3132 393886 hypothetical protein	0.0125215	0.037096	-0.0114374	0.0143666	0.116343	0.0826319	0.132358	0.102841	0.0729347	0.104061
393887	Dde_3130	acetolactate synthase, small subunit	Dde_3130 acetolactate synthase, small subunit	Dde_3130 393887 acetolactate synthase, small subunit	0.241301	0.367518	0.0604549	0.0330759	0.178447	0.214849	0.0468298	0.268919	0.182693	0.114366
393888	Dde_3129	Branched-chain phosphotransacylase (ptb) (VIMSS-AUTO)	Dde_3129 Branched-chain phosphotransacylase (ptb) (VIMSS-AUTO)	Dde_3129 393888 Branched-chain phosphotransacylase (ptb) (VIMSS-AUTO)	0.31176	0.424945	0.218337	0.241255	0.297533	0.266522	0.254267	0.635191	0.198283	0.16984
393889	Dde_3128	Branched-chain carboxylic acid kinase (buk) (VIMSS-AUTO)	Dde_3128 Branched-chain carboxylic acid kinase (buk) (VIMSS-AUTO)	Dde_3128 393889 Branched-chain carboxylic acid kinase (buk) (VIMSS-AUTO)	0.34587	0.514847	0.181527	0.207161	0.330432	0.340105	0.202483	0.560434	0.440718	-0.00519781
393890	Dde_3127	Transcriptional regulator, TetR family, putative (VIMSS-AUTO)	Dde_3127 Transcriptional regulator, TetR family, putative (VIMSS-AUTO)	Dde_3127 393890 Transcriptional regulator, TetR family, putative (VIMSS-AUTO)	-0.0509112	-0.0246473	0.024411	-0.0324139	-0.0435645	-0.0594082	0.141221	-0.167743	0.0269328	-0.0582505
393891	Dde_3126	Alcohol dehydrogenase, iron-containing, putative (VIMSS-AUTO)	Dde_3126 Alcohol dehydrogenase, iron-containing, putative (VIMSS-AUTO)	Dde_3126 393891 Alcohol dehydrogenase, iron-containing, putative (VIMSS-AUTO)	0.148924	0.0983551	0.187566	0.152077	0.0497885	0.0971264	0.00970759	0.102318	-0.00887883	0.126371
393892	Dde_3125	Conserved hypothetical protein (VIMSS-AUTO)	Dde_3125 Conserved hypothetical protein (VIMSS-AUTO)	Dde_3125 393892 Conserved hypothetical protein (VIMSS-AUTO)	-0.0125389	-0.0105155	-0.000387876	0.028823	0.0376666	0.046001	0.19972	-0.0160747	0.0899383	0.042095
393895	Dde_3122	Zinc finger, C2HC type domain protein (VIMSS-AUTO)	Dde_3122 Zinc finger, C2HC type domain protein (VIMSS-AUTO)	Dde_3122 393895 Zinc finger, C2HC type domain protein (VIMSS-AUTO)	-0.0865923	-0.108375	-0.075401	-0.0598317	-0.107245	-0.104876	-0.128197	-0.290195	-0.215939	-0.0367999
393896	Dde_3121	NAD-dependent aldehyde dehydrogenases (VIMSS-AUTO)	Dde_3121 NAD-dependent aldehyde dehydrogenases (VIMSS-AUTO)	Dde_3121 393896 NAD-dependent aldehyde dehydrogenases (VIMSS-AUTO)	0.074892	0.0604062	0.0906852	0.0564971	0.0132242	0.0326562	0.156732	0.0632608	-0.025616	-0.0073902
393897	Dde_3119	Conserved hypothetical protein (VIMSS-AUTO)	Dde_3119 Conserved hypothetical protein (VIMSS-AUTO)	Dde_3119 393897 Conserved hypothetical protein (VIMSS-AUTO)	-0.00578362	0.15671	0.0600835	-0.37638	-0.0264675	0.394043	-1.43962	-0.314489	0.561403	-0.145082
393898	Dde_3118	hypothetical protein	Dde_3118 hypothetical protein	Dde_3118 393898 hypothetical protein	0.0708685	-0.0237134	0.0269567	0.018446	0.0406691	0.0992276	0.141164	0.0243698	0.13408	0.060368
393899	Dde_3117	Conserved hypothetical protein (VIMSS-AUTO)	Dde_3117 Conserved hypothetical protein (VIMSS-AUTO)	Dde_3117 393899 Conserved hypothetical protein (VIMSS-AUTO)	0.201562	0.0992377	0.0582113	-0.0416124	0.0371445	0.00103395	0.0946814	0.036255	0.0469311	0.0149862
393900	Dde_3116	Molybdopterin-guanine dinucleotide biosynthesis protein A (VIMSS-AUTO)	Dde_3116 Molybdopterin-guanine dinucleotide biosynthesis protein A (VIMSS-AUTO)	Dde_3116 393900 Molybdopterin-guanine dinucleotide biosynthesis protein A (VIMSS-AUTO)	-0.00130592	-0.0237342	-0.00480653	-0.0214311	-0.00651012	-0.079849	-0.0824021	-0.185634	-0.108255	0.0500502
393902	Dde_3114	Response regulator (VIMSS-AUTO)	Dde_3114 Response regulator (VIMSS-AUTO)	Dde_3114 393902 Response regulator (VIMSS-AUTO)	0.0734967	0.0664739	0.0417228	0.0433543	0.0631387	0.0318753	0.0715905	0.0553173	0.128806	0.0618666
393904	Dde_3112	Predicted transcriptional regulator (VIMSS-AUTO)	Dde_3112 Predicted transcriptional regulator (VIMSS-AUTO)	Dde_3112 393904 Predicted transcriptional regulator (VIMSS-AUTO)	0.0189415	0.00741816	0.0899266	-0.0207813	0.0112199	0.0825146	0.0434151	-0.106985	0.0243267	0.0595159
393905	Dde_3111	L-serine deaminase (VIMSS-AUTO)	Dde_3111 L-serine deaminase (VIMSS-AUTO)	Dde_3111 393905 L-serine deaminase (VIMSS-AUTO)	0.041757	0.0503812	0.106724	-0.0112218	0.0799428	0.0264927	0.224557	0.0703135	-0.139402	-0.0426865
393906	Dde_3109	Conserved hypothetical protein TIGR00266 (VIMSS-AUTO)	Dde_3109 Conserved hypothetical protein TIGR00266 (VIMSS-AUTO)	Dde_3109 393906 Conserved hypothetical protein TIGR00266 (VIMSS-AUTO)	-0.0946927	-0.0562661	0.00537918	-0.0613915	-0.0612691	-0.037494	-0.054184	-0.100871	-0.0529116	-0.0408991
393907	Dde_3108	Orf, hypothetical protein (VIMSS-AUTO)	Dde_3108 Orf, hypothetical protein (VIMSS-AUTO)	Dde_3108 393907 Orf, hypothetical protein (VIMSS-AUTO)	-0.0137657	-0.0459287	0.0207539	-0.0782839	-0.0251372	0.0299815	0.0346454	-0.0300691	0.0478135	0.0234087
393908	Dde_3107	precorrin-2 C20-methyltransferase (VIMSS-AUTO)	Dde_3107 precorrin-2 C20-methyltransferase (VIMSS-AUTO)	Dde_3107 393908 precorrin-2 C20-methyltransferase (VIMSS-AUTO)	-0.669931	-0.823957	-1.08696	-1.34048	-1.34106	-1.21124	-0.750863	-1.0885	-1.5956	-1.07246
393909	Dde_3106	Iron compound ABC transporter, substrate-binding protein, putative (VIMSS-AUTO)	Dde_3106 Iron compound ABC transporter, substrate-binding protein, putative (VIMSS-AUTO)	Dde_3106 393909 Iron compound ABC transporter, substrate-binding protein, putative (VIMSS-AUTO)	-0.189424	-0.224023	-0.318518	-0.518325	-0.438921	-0.462689	-0.422852	-0.701766	-0.53132	-0.158969
393910	Dde_3105	ATP-binding component of citrate-dependent iron(III) transport protein (VIMSS-AUTO)	Dde_3105 ATP-binding component of citrate-dependent iron(III) transport protein (VIMSS-AUTO)	Dde_3105 393910 ATP-binding component of citrate-dependent iron(III) transport protein (VIMSS-AUTO)	-1.69237	-1.17927	-1.41448	-2.10637	-2.63048	-1.07254	-3.92985	-3.53225	-1.75166	-1.04975
393911	Dde_3104	Citrate-dependent iron transport, membrane-bound protein (VIMSS-AUTO)	Dde_3104 Citrate-dependent iron transport, membrane-bound protein (VIMSS-AUTO)	Dde_3104 393911 Citrate-dependent iron transport, membrane-bound protein (VIMSS-AUTO)	-0.370184	-0.375655	-0.653887	-0.692284	-0.610402	-0.922521	-0.633196	-0.96955	-0.676744	-0.312313
393914	Dde_3101	hypothetical protein	Dde_3101 hypothetical protein	Dde_3101 393914 hypothetical protein	-0.0547704	-0.0431194	0.0060019	-0.0531939	-0.109488	0.0336691	-0.185087	-0.292088	-0.0656088	-0.00174835
393915	Dde_3100	Chemotaxis protein CheV (cheV-1) (VIMSS-AUTO)	Dde_3100 Chemotaxis protein CheV (cheV-1) (VIMSS-AUTO)	Dde_3100 393915 Chemotaxis protein CheV (cheV-1) (VIMSS-AUTO)	0.0972894	0.0413137	0.0575193	0.0330995	0.0131513	0.096634	-0.0713531	-0.0099275	0.0831925	0.0706442
393918	Dde_3096	FOG: CheY-like receiver (VIMSS-AUTO)	Dde_3096 FOG: CheY-like receiver (VIMSS-AUTO)	Dde_3096 393918 FOG: CheY-like receiver (VIMSS-AUTO)	0.276379	0.253528	0.394811	-0.0969349	-0.0080768	0.447396	-0.0333175	-0.12157	0.320874	0.01468
393919	Dde_3095	Orf, hypothetical protein (VIMSS-AUTO)	Dde_3095 Orf, hypothetical protein (VIMSS-AUTO)	Dde_3095 393919 Orf, hypothetical protein (VIMSS-AUTO)	0.226626	0.165176	0.225671	0.0904814	0.0518169	0.137261	-0.078208	0.0827917	0.0832347	0.0170554
393920	Dde_3094	Putative enzymes (VIMSS-AUTO)	Dde_3094 Putative enzymes (VIMSS-AUTO)	Dde_3094 393920 Putative enzymes (VIMSS-AUTO)	0.128806	-0.0447787	0.142421	-0.071898	-0.141334	-0.337248	-0.122328	-0.46652	-0.596119	-0.0561626
393922	Dde_3092	Heat shock protein, class I, putative (VIMSS-AUTO)	Dde_3092 Heat shock protein, class I, putative (VIMSS-AUTO)	Dde_3092 393922 Heat shock protein, class I, putative (VIMSS-AUTO)	-1.6097	-1.44377	-1.19272	-2.20982	-2.40663	-0.96195	-3.65947	-3.28694	-1.8226	-1.47884
393923	Dde_3091	Molecular chaperone (small heat shock protein) (VIMSS-AUTO)	Dde_3091 Molecular chaperone (small heat shock protein) (VIMSS-AUTO)	Dde_3091 393923 Molecular chaperone (small heat shock protein) (VIMSS-AUTO)	-0.250381	-0.473714	-0.374883	-0.122874	-0.0653258	-0.399272	-0.287269	0.350601	-0.625572	-0.505738
393924	Dde_3090	Orf, hypothetical protein (VIMSS-AUTO)	Dde_3090 Orf, hypothetical protein (VIMSS-AUTO)	Dde_3090 393924 Orf, hypothetical protein (VIMSS-AUTO)	0.012192	0.0129513	0.0157396	-0.00355134	-0.0485078	0.0131176	0.0185761	-0.0176715	-0.11867	-0.124393
393925	Dde_3089	Putative dehydrogenase (VIMSS-AUTO)	Dde_3089 Putative dehydrogenase (VIMSS-AUTO)	Dde_3089 393925 Putative dehydrogenase (VIMSS-AUTO)	0.0637635	0.121412	0.170342	0.107489	0.316716	0.31858	0.328618	0.406119	0.360841	0.340451
393926	Dde_3088	Glycogen phosphorylase (VIMSS-AUTO)	Dde_3088 Glycogen phosphorylase (VIMSS-AUTO)	Dde_3088 393926 Glycogen phosphorylase (VIMSS-AUTO)	0.0782835	0.101455	0.143459	0.0432336	0.075015	0.101451	0.0415241	-0.0231175	0.167907	0.0550886
393927	Dde_3087	FOG: GGDEF domain (VIMSS-AUTO)	Dde_3087 FOG: GGDEF domain (VIMSS-AUTO)	Dde_3087 393927 FOG: GGDEF domain (VIMSS-AUTO)	0.046138	-0.0469218	0.049131	0.0656482	0.00670166	0.07958	0.0238589	0.00358311	-0.0110676	0.0658124
393931	Dde_3083	Glyoxalase superfamily (VIMSS-AUTO)	Dde_3083 Glyoxalase superfamily (VIMSS-AUTO)	Dde_3083 393931 Glyoxalase superfamily (VIMSS-AUTO)	0.282161	0.32685	0.306321	0.303236	0.250911	0.345862	0.354743	0.354835	0.371668	0.345673
393934	Dde_3079	Putative aminotransferase (VIMSS-AUTO)	Dde_3079 Putative aminotransferase (VIMSS-AUTO)	Dde_3079 393934 Putative aminotransferase (VIMSS-AUTO)	-0.294196	-0.456296	-0.173907	-0.871479	-0.947024	-0.170438	-0.786765	-1.27938	-0.736861	-0.50545
393935	Dde_3078	Fe-S cluster assembly protein NifU	Dde_3078 Fe-S cluster assembly protein NifU	Dde_3078 393935 Fe-S cluster assembly protein NifU	-0.0288266	-0.0256471	0.0397374	-0.185378	-0.199821	0.0233742	-0.222315	-0.675722	-0.140805	-0.064973
393936	Dde_3077	HD domain, putative (VIMSS-AUTO)	Dde_3077 HD domain, putative (VIMSS-AUTO)	Dde_3077 393936 HD domain, putative (VIMSS-AUTO)	-0.0627648	0.0165413	0.045699	0.000452107	-0.0133026	0.182346	-0.0487463	-0.0235314	-0.015677	0.0199414
393937	Dde_3076	HD-GYP domain (VIMSS-AUTO)	Dde_3076 HD-GYP domain (VIMSS-AUTO)	Dde_3076 393937 HD-GYP domain (VIMSS-AUTO)	0.13887	0.0661886	0.0705548	0.0558019	0.0558695	0.0818028	0.113033	0.0758809	0.0273999	0.130897
393938	Dde_3074	Methyl-accepting chemotaxis protein, putative (VIMSS-AUTO)	Dde_3074 Methyl-accepting chemotaxis protein, putative (VIMSS-AUTO)	Dde_3074 393938 Methyl-accepting chemotaxis protein, putative (VIMSS-AUTO)	-0.104909	-0.0815287	-0.111686	-0.0472206	-0.0669671	-0.10412	0.0151176	-0.189877	-0.127842	-0.231851
393940	Dde_3071	Amino acid ABC transporter, permease protein (VIMSS-AUTO)	Dde_3071 Amino acid ABC transporter, permease protein (VIMSS-AUTO)	Dde_3071 393940 Amino acid ABC transporter, permease protein (VIMSS-AUTO)	0.133463	0.0896983	0.154205	0.0860012	0.129496	0.0749125	0.0900979	0.114509	0.0686081	0.132093
393941	Dde_3070	Amino acid ABC transporter, periplasmic amino acid-binding protein (fliY) (VIMSS-AUTO)	Dde_3070 Amino acid ABC transporter, periplasmic amino acid-binding protein (fliY) (VIMSS-AUTO)	Dde_3070 393941 Amino acid ABC transporter, periplasmic amino acid-binding protein (fliY) (VIMSS-AUTO)	0.0980217	-0.0272411	0.154385	0.0956516	0.0898869	0.0671856	0.206527	0.0633514	0.08585	0.0496935
393942	Dde_3069		Dde_3069	Dde_3069 393942	0.0101741	0.0401553	0.0144692	0.0927332	0.00556762	0.030045	0.0704912	0.0117289	0.0173683	0.0348729
393943	Dde_3068	Chemotaxis signal transduction protein (VIMSS-AUTO)	Dde_3068 Chemotaxis signal transduction protein (VIMSS-AUTO)	Dde_3068 393943 Chemotaxis signal transduction protein (VIMSS-AUTO)	0.0313855	0.0269985	0.0796153	0.123574	-0.0806268	0.0572937	0.0533006	-0.00883863	0.0330243	-0.0664894
393945	Dde_3064		Dde_3064	Dde_3064 393945	-0.0963722	-0.0120339	-0.0652932	-0.144888	-0.0633046	-0.0696657	-0.174551	-0.226542	-0.102014	-0.122027
393947	Dde_3062	Iron containing alcohol dehydrogenase (dhaT) (VIMSS-AUTO)	Dde_3062 Iron containing alcohol dehydrogenase (dhaT) (VIMSS-AUTO)	Dde_3062 393947 Iron containing alcohol dehydrogenase (dhaT) (VIMSS-AUTO)	0.149945	0.0980445	0.114951	0.179618	0.0641893	0.119858	0.0469653	0.131336	0.0411736	0.0883266
393948	Dde_3061	Aminopeptidase, putative (VIMSS-AUTO)	Dde_3061 Aminopeptidase, putative (VIMSS-AUTO)	Dde_3061 393948 Aminopeptidase, putative (VIMSS-AUTO)	-0.0348334	-0.0575573	-0.0265186	-0.115117	-0.125008	-0.0605042	-0.113591	-0.0985742	-0.163384	-0.0288199
393949	Dde_3060	NAD-dependent epimerase/dehydratase family protein	Dde_3060 NAD-dependent epimerase/dehydratase family protein	Dde_3060 393949 NAD-dependent epimerase/dehydratase family protein	0.372361	0.537032	0.428555	0.345457	0.434405	0.446169	-0.741595	0.313238	-0.114218	0.0296851
393950	Dde_3059	L-seryl-tRNA selenium transferase (VIMSS-AUTO)	Dde_3059 L-seryl-tRNA selenium transferase (VIMSS-AUTO)	Dde_3059 393950 L-seryl-tRNA selenium transferase (VIMSS-AUTO)	-1.82399	-1.71248	-1.04854	-0.398841	-0.25017	-0.756818	-0.516601	1.17683	-1.14253	-0.226577
393953	Dde_3054	Pyruvate formate-lyase activating enzyme (pflA) (VIMSS-AUTO)	Dde_3054 Pyruvate formate-lyase activating enzyme (pflA) (VIMSS-AUTO)	Dde_3054 393953 Pyruvate formate-lyase activating enzyme (pflA) (VIMSS-AUTO)	-0.024736	0.029084	0.185715	0.0106942	0.147941	0.128807	0.175807	0.112233	0.127094	0.130093
393955	Dde_3051	Transcriptional regulator containing PAS, AAA-type ATPase, and DNA-binding domains (VIMSS-AUTO)	Dde_3051 Transcriptional regulator containing PAS, AAA-type ATPase, and DNA-binding domains (VIMSS-AUTO)	Dde_3051 393955 Transcriptional regulator containing PAS, AAA-type ATPase, and DNA-binding domains (VIMSS-AUTO)	0.0472982	-0.00556445	0.0404038	0.017314	0.00227071	-0.00415496	0.0723467	-0.050905	0.100351	-0.0364409
393956	Dde_3048	FOG: GGDEF domain (VIMSS-AUTO)	Dde_3048 FOG: GGDEF domain (VIMSS-AUTO)	Dde_3048 393956 FOG: GGDEF domain (VIMSS-AUTO)	0.0877292	0.130312	0.0975595	0.146207	0.156917	0.114713	0.202161	0.121688	0.169416	0.101662
393957	Dde_3047	Serine phosphatase RsbU, regulator of sigma subunit (VIMSS-AUTO)	Dde_3047 Serine phosphatase RsbU, regulator of sigma subunit (VIMSS-AUTO)	Dde_3047 393957 Serine phosphatase RsbU, regulator of sigma subunit (VIMSS-AUTO)	0.0509559	0.110323	0.099097	0.119748	0.119482	0.092744	0.195079	0.0792235	0.149295	0.0353484
393959	Dde_3045	Conserved hypothetical protein (VIMSS-AUTO)	Dde_3045 Conserved hypothetical protein (VIMSS-AUTO)	Dde_3045 393959 Conserved hypothetical protein (VIMSS-AUTO)	0.0499958	0.060539	0.118294	0.0624956	0.0698758	0.0456886	0.0317	-0.0314282	0.119058	-0.0210428
393960	Dde_3044	hypothetical protein	Dde_3044 hypothetical protein	Dde_3044 393960 hypothetical protein	-0.0610814	-0.0248101	0.00381235	0.025843	0.0916058	-0.177117	0.0313832	0.463827	-0.529123	-0.0260934
393961	Dde_3043	D-alanine-D-alanine ligase and related ATP-grasp enzymes (VIMSS-AUTO)	Dde_3043 D-alanine-D-alanine ligase and related ATP-grasp enzymes (VIMSS-AUTO)	Dde_3043 393961 D-alanine-D-alanine ligase and related ATP-grasp enzymes (VIMSS-AUTO)	0.0167006	0.0123027	0.046207	0.00295118	0.0532176	-0.0174412	0.0808814	0.102343	0.000823728	-0.0671839
393962	Dde_3042	D-alanine-D-alanine ligase and related ATP-grasp enzymes (VIMSS-AUTO)	Dde_3042 D-alanine-D-alanine ligase and related ATP-grasp enzymes (VIMSS-AUTO)	Dde_3042 393962 D-alanine-D-alanine ligase and related ATP-grasp enzymes (VIMSS-AUTO)	-0.143047	-0.098912	-0.0612918	-0.0462424	0.00887264	-0.180628	0.141605	0.13263	0.0761222	-0.135094
393964	Dde_3040	Sigma-54 dependent transcriptional regulator family (VIMSS-AUTO)	Dde_3040 Sigma-54 dependent transcriptional regulator family (VIMSS-AUTO)	Dde_3040 393964 Sigma-54 dependent transcriptional regulator family (VIMSS-AUTO)	-0.320556	-0.146122	-0.11586	-0.299188	-0.321024	-0.0295657	-0.630825	-0.652234	-0.0342131	-0.286592
393965	Dde_3039	Pyruvate-formate lyase (VIMSS-AUTO)	Dde_3039 Pyruvate-formate lyase (VIMSS-AUTO)	Dde_3039 393965 Pyruvate-formate lyase (VIMSS-AUTO)	0.0151064	-0.0345913	0.0720736	-0.0659287	-0.0393958	0.0883123	-0.0544516	-0.0506478	-0.0503215	-0.00297838
393966	Dde_3038	Signal transduction histidine kinase, nitrogen specific (VIMSS-AUTO)	Dde_3038 Signal transduction histidine kinase, nitrogen specific (VIMSS-AUTO)	Dde_3038 393966 Signal transduction histidine kinase, nitrogen specific (VIMSS-AUTO)	0.0616383	0.028262	0.0224332	0.00180082	0.00508379	-0.00514984	0.070033	-0.0287613	0.026308	0.0215619
393967	Dde_3036	Putative transport protein (VIMSS-AUTO)	Dde_3036 Putative transport protein (VIMSS-AUTO)	Dde_3036 393967 Putative transport protein (VIMSS-AUTO)	-0.00658813	0.0154888	0.0765709	0.00685486	0.00513262	0.10186	-0.0084313	0.0198144	0.308301	-0.0107022
393968	Dde_3035	methyltransferase FkbM	Dde_3035 methyltransferase FkbM	Dde_3035 393968 methyltransferase FkbM	-0.0639301	-0.0215993	-0.0327347	0.0570399	0.038536	0.103611	0.111467	0.0122014	0.101948	-0.0697006
393969	Dde_3034	L-serine deaminase (VIMSS-AUTO)	Dde_3034 L-serine deaminase (VIMSS-AUTO)	Dde_3034 393969 L-serine deaminase (VIMSS-AUTO)	0.00605941	0.025167	0.0514044	0.1025	0.0952923	0.126785	0.285752	0.137451	0.226818	0.071177
393970	Dde_3033	Metal-dependent amidase/aminoacylase/carboxypeptidase (VIMSS-AUTO)	Dde_3033 Metal-dependent amidase/aminoacylase/carboxypeptidase (VIMSS-AUTO)	Dde_3033 393970 Metal-dependent amidase/aminoacylase/carboxypeptidase (VIMSS-AUTO)	-0.071894	-0.0394416	-0.161213	-0.132404	-0.194592	-0.219747	-0.112075	-0.262784	0.348296	-0.0937204
393971	Dde_3032	hypothetical protein	Dde_3032 hypothetical protein	Dde_3032 393971 hypothetical protein	-0.0444433	-0.0468241	-0.0192032	-0.0346486	-0.113994	-0.0537012	-0.0958208	-0.127489	-0.158115	-0.044104
393973	Dde_3030	hypothetical protein	Dde_3030 hypothetical protein	Dde_3030 393973 hypothetical protein	0.0486747	0.096465	0.0496242	-0.0210908	0.0598194	-0.0875509	0.143533	-0.0826778	0.0922647	0.0362666
393974	Dde_3029	CODH nickel-insertion accessory protein (cooC-2) (VIMSS-AUTO)	Dde_3029 CODH nickel-insertion accessory protein (cooC-2) (VIMSS-AUTO)	Dde_3029 393974 CODH nickel-insertion accessory protein (cooC-2) (VIMSS-AUTO)	0.127065	0.0650246	0.0426509	-0.014065	-0.00485247	0.0188785	-0.00561205	-0.108693	0.0740639	-0.0202719
393975	Dde_3028	carbon-monoxide dehydrogenase, catalytic subunit	Dde_3028 carbon-monoxide dehydrogenase, catalytic subunit	Dde_3028 393975 carbon-monoxide dehydrogenase, catalytic subunit	0.133268	0.107394	0.16823	0.131974	0.153882	0.170693	0.230764	0.0572699	0.289624	0.161799
393976	Dde_3027	Carbon monoxide oxidation system transcription regulator, putative (VIMSS-AUTO)	Dde_3027 Carbon monoxide oxidation system transcription regulator, putative (VIMSS-AUTO)	Dde_3027 393976 Carbon monoxide oxidation system transcription regulator, putative (VIMSS-AUTO)	0.227226	0.240185	0.230897	0.262018	0.397062	0.354554	0.348227	0.261045	0.40572	0.318065
393977	Dde_3026	hypothetical protein	Dde_3026 hypothetical protein	Dde_3026 393977 hypothetical protein	-0.460622	-0.311211	-0.23191	-0.330972	-0.508404	0.0652142	-1.2944	-1.31999	-0.75443	-0.35999
393979	Dde_3024	Orf, hypothetical protein (VIMSS-AUTO)	Dde_3024 Orf, hypothetical protein (VIMSS-AUTO)	Dde_3024 393979 Orf, hypothetical protein (VIMSS-AUTO)	-0.0727318	-0.0647413	-0.0654654	-0.0438145	0.236589	-0.203554	0.266353	0.142107	-0.320121	0.220904
393980	Dde_3023	Dissimilatory sulfite reductase (desulfoviridin), alpha and beta subunits (VIMSS-AUTO)	Dde_3023 Dissimilatory sulfite reductase (desulfoviridin), alpha and beta subunits (VIMSS-AUTO)	Dde_3023 393980 Dissimilatory sulfite reductase (desulfoviridin), alpha and beta subunits (VIMSS-AUTO)	0.106702	0.0395993	0.128903	-0.0417268	0.0161858	0.0176627	-0.0262833	0.170533	-0.00507338	0.112617
393982	Dde_3021	Nitroreductase (VIMSS-AUTO)	Dde_3021 Nitroreductase (VIMSS-AUTO)	Dde_3021 393982 Nitroreductase (VIMSS-AUTO)	-0.0365556	-0.0257598	0.0123889	0.0564498	0.018047	-0.0241516	0.0561673	0.115958	-0.0303281	0.0253009
393983	Dde_3020	Methyl-accepting chemotaxis protein, putative (VIMSS-AUTO)	Dde_3020 Methyl-accepting chemotaxis protein, putative (VIMSS-AUTO)	Dde_3020 393983 Methyl-accepting chemotaxis protein, putative (VIMSS-AUTO)	0.00879435	-0.0327386	-0.0205192	-0.0496273	0.012464	-0.0470313	-0.109599	-0.0344358	-0.0512993	0.00757686
393984	Dde_3019	Putative transmembrane subunit (VIMSS-AUTO)	Dde_3019 Putative transmembrane subunit (VIMSS-AUTO)	Dde_3019 393984 Putative transmembrane subunit (VIMSS-AUTO)	0.118452	0.11701	0.129121	0.0576677	0.0817468	0.109509	0.0319816	-0.199351	0.11948	0.103819
393985	Dde_3018	Flagellin, putative (VIMSS-AUTO)	Dde_3018 Flagellin, putative (VIMSS-AUTO)	Dde_3018 393985 Flagellin, putative (VIMSS-AUTO)	0.0584647	0.0125727	0.0879408	0.0342573	0.0118297	0.109646	0.0108099	-0.0171212	0.0717006	0.0397025
393986	Dde_3016	Anaerobic ribonucleoside-triphosphate reductase (VIMSS-AUTO)	Dde_3016 Anaerobic ribonucleoside-triphosphate reductase (VIMSS-AUTO)	Dde_3016 393986 Anaerobic ribonucleoside-triphosphate reductase (VIMSS-AUTO)	-0.933837	-1.11029	-1.48818	-1.45852	-1.04691	-1.69855	-0.363721	-0.264707	-1.68981	0.171271
393987	Dde_3015	Conserved hypothetical protein (VIMSS-AUTO)	Dde_3015 Conserved hypothetical protein (VIMSS-AUTO)	Dde_3015 393987 Conserved hypothetical protein (VIMSS-AUTO)	-0.0759068	0.00880455	-0.0791857	-0.217671	-0.0398318	-0.0580853	-0.0844227	0.00664839	-0.0883418	-0.0532553
393988	Dde_3014	hypothetical protein	Dde_3014 hypothetical protein	Dde_3014 393988 hypothetical protein	-0.207281	-0.231733	-0.0781171	-0.22574	-0.291195	-0.179965	-0.134744	-0.112542	-0.128233	-0.131307
393995	Dde_3007	Inosine-5''-monophosphate dehydrogenase related protein VIII (VIMSS-AUTO)	Dde_3007 Inosine-5''-monophosphate dehydrogenase related protein VIII (VIMSS-AUTO)	Dde_3007 393995 Inosine-5''-monophosphate dehydrogenase related protein VIII (VIMSS-AUTO)	-1.14844	-1.75849	-2.1203	-2.03379	-2.31348	-1.72536	0.148576	-0.966498	-0.850692	-2.0257
393996	Dde_3006	TPR Domain domain protein (VIMSS-AUTO)	Dde_3006 TPR Domain domain protein (VIMSS-AUTO)	Dde_3006 393996 TPR Domain domain protein (VIMSS-AUTO)	0.02589	-0.0163941	0.105676	0.0356665	0.00494381	0.0111794	-0.101569	-0.103469	-0.00221343	0.150083
393997	Dde_3005	potassium channel protein	Dde_3005 potassium channel protein	Dde_3005 393997 potassium channel protein	-0.217397	-0.11762	-0.139484	-0.297645	-0.418268	-0.0747117	-0.236474	-0.29205	-0.278395	-0.242495
393998	Dde_3004	Phosphoglyceromutase 1 (VIMSS-AUTO)	Dde_3004 Phosphoglyceromutase 1 (VIMSS-AUTO)	Dde_3004 393998 Phosphoglyceromutase 1 (VIMSS-AUTO)	0.0464915	0.0225471	0.0430826	0.0376355	0.0199918	0.052726	0.0143754	-0.13833	-0.00497186	0.0460722
393999	Dde_3003	Nitrogen regulation protein NtrX (ntrX) (VIMSS-AUTO)	Dde_3003 Nitrogen regulation protein NtrX (ntrX) (VIMSS-AUTO)	Dde_3003 393999 Nitrogen regulation protein NtrX (ntrX) (VIMSS-AUTO)	-0.0870752	0.0544698	0.0580861	-0.234888	0.0715673	0.254342	-0.601007	0.735613	0.0874651	-0.036309
394000	Dde_3002	Response regulator (VIMSS-AUTO)	Dde_3002 Response regulator (VIMSS-AUTO)	Dde_3002 394000 Response regulator (VIMSS-AUTO)	0.0145985	0.0147533	0.0640267	-0.0899027	-0.05762	-0.049005	-0.338595	-0.151008	-0.286819	-0.0881549
394001	Dde_3001	Conserved hypothetical protein TIGR01777 (VIMSS-AUTO)	Dde_3001 Conserved hypothetical protein TIGR01777 (VIMSS-AUTO)	Dde_3001 394001 Conserved hypothetical protein TIGR01777 (VIMSS-AUTO)	-0.0495638	-0.00223856	0.045341	-0.143202	-0.0271651	0.0761103	-0.327598	-0.953884	-0.0659296	-0.145102
394002	Dde_3000	Nitrogen regulation protein NtrY, putative (VIMSS-AUTO)	Dde_3000 Nitrogen regulation protein NtrY, putative (VIMSS-AUTO)	Dde_3000 394002 Nitrogen regulation protein NtrY, putative (VIMSS-AUTO)	-1.10496	-1.3334	-1.31576	-1.8966	-1.65724	-1.51545	-1.55559	-0.669118	-1.63557	-1.05143
394017	Dde_2985	Possible protoporphyrinogen oxidase (VIMSS-AUTO)	Dde_2985 Possible protoporphyrinogen oxidase (VIMSS-AUTO)	Dde_2985 394017 Possible protoporphyrinogen oxidase (VIMSS-AUTO)	-2.50012	-5.15803	-3.57017	-4.49667	-5.0692	-5.47192	-5.05889	-6.6105	-4.78367	-5.18141
394021	Dde_2981	hemolysin A	Dde_2981 hemolysin A	Dde_2981 394021 hemolysin A	0.0911623	0.234434	-0.00676956	0.377918	0.48442	-0.101768	-0.0526758	0.577341	-0.519287	0.192538
394023	Dde_2979	Carbonic anhydrase (VIMSS-AUTO)	Dde_2979 Carbonic anhydrase (VIMSS-AUTO)	Dde_2979 394023 Carbonic anhydrase (VIMSS-AUTO)	-0.116179	0.014126	-0.0933297	0.0711892	0.276191	0.0340473	0.228175	0.638553	0.0753285	0.141058
394025	Dde_2977	Transcriptional regulator, MarR family, putative (VIMSS-AUTO)	Dde_2977 Transcriptional regulator, MarR family, putative (VIMSS-AUTO)	Dde_2977 394025 Transcriptional regulator, MarR family, putative (VIMSS-AUTO)	0.117384	0.0823518	0.123344	-0.0393849	0.0157892	0.321706	0.592432	0.248106	1.05864	-0.0600386
394026	Dde_2976	Orf, hypothetical protein (VIMSS-AUTO)	Dde_2976 Orf, hypothetical protein (VIMSS-AUTO)	Dde_2976 394026 Orf, hypothetical protein (VIMSS-AUTO)	-0.113363	-0.21571	-0.283744	0.0209209	0.0184983	-0.741904	0.143614	0.269905	-0.816373	0.1511
394028	Dde_2973		Dde_2973	Dde_2973 394028	0.110026	0.0880093	0.163955	0.124092	0.329503	0.313212	0.257208	0.343767	0.37833	0.282988
394030	Dde_2968	Methyl-accepting chemotaxis protein, putative (VIMSS-AUTO)	Dde_2968 Methyl-accepting chemotaxis protein, putative (VIMSS-AUTO)	Dde_2968 394030 Methyl-accepting chemotaxis protein, putative (VIMSS-AUTO)	0.0833536	0.0868888	0.0792897	0.0504114	0.129611	0.166725	0.176273	0.125871	0.129673	0.0761361
394031	Dde_2967	Radical SAM enzyme, Cfr family (VIMSS-AUTO)	Dde_2967 Radical SAM enzyme, Cfr family (VIMSS-AUTO)	Dde_2967 394031 Radical SAM enzyme, Cfr family (VIMSS-AUTO)	0.0304245	0.00819612	0.0996343	-0.0303666	0.0429126	-0.183575	0.0579089	-0.111563	-0.377486	0.121213
394032	Dde_2966	TRNA nucleotidyltransferase/poly A polymerase family protein (pcnB2) (VIMSS-AUTO)	Dde_2966 TRNA nucleotidyltransferase/poly A polymerase family protein (pcnB2) (VIMSS-AUTO)	Dde_2966 394032 TRNA nucleotidyltransferase/poly A polymerase family protein (pcnB2) (VIMSS-AUTO)	0.0250787	0.158493	0.137082	0.103551	0.169905	0.151944	-0.0129452	0.110013	0.0472558	0.229553
394033	Dde_2965	Putative hydrolase (VIMSS-AUTO)	Dde_2965 Putative hydrolase (VIMSS-AUTO)	Dde_2965 394033 Putative hydrolase (VIMSS-AUTO)	-0.113494	-0.0836254	-0.0429472	-0.138563	-0.0982443	-0.0955897	-0.192337	-0.14578	-0.0185681	-0.115599
394036	Dde_2962	Conserved hypothetical protein (VIMSS-AUTO)	Dde_2962 Conserved hypothetical protein (VIMSS-AUTO)	Dde_2962 394036 Conserved hypothetical protein (VIMSS-AUTO)	0.426584	0.55687	0.251117	0.365017	0.397906	0.370779	-0.343888	0.239524	-0.0997047	0.107868
394037	Dde_2961	Protein of unknown function superfamily (VIMSS-AUTO)	Dde_2961 Protein of unknown function superfamily (VIMSS-AUTO)	Dde_2961 394037 Protein of unknown function superfamily (VIMSS-AUTO)	0.0723163	0.0844141	0.106749	0.117032	0.0832128	0.0362797	0.134895	0.11549	0.101284	0.12518
394038	Dde_2960	TPR Domain domain protein (VIMSS-AUTO)	Dde_2960 TPR Domain domain protein (VIMSS-AUTO)	Dde_2960 394038 TPR Domain domain protein (VIMSS-AUTO)	0.538848	0.91744	0.579446	0.422269	1.25878	1.16909	-0.36142	2.86566	0.314338	0.367828
394039	Dde_2959	Flagellar regulatory protein A (flrA) (VIMSS-AUTO)	Dde_2959 Flagellar regulatory protein A (flrA) (VIMSS-AUTO)	Dde_2959 394039 Flagellar regulatory protein A (flrA) (VIMSS-AUTO)	0.604244	1.03849	0.65693	0.296883	0.995248	1.47766	-0.0104893	1.51095	0.474993	0.611361
394040	Dde_2958	Flagellar basal-body rod protein FlgG (flgG) (VIMSS-AUTO)	Dde_2958 Flagellar basal-body rod protein FlgG (flgG) (VIMSS-AUTO)	Dde_2958 394040 Flagellar basal-body rod protein FlgG (flgG) (VIMSS-AUTO)	0.106033	0.13637	0.0676706	0.109333	0.119629	0.190057	0.173363	0.0928439	0.0759442	0.137778
394042	Dde_2956	Orf, hypothetical protein (VIMSS-AUTO)	Dde_2956 Orf, hypothetical protein (VIMSS-AUTO)	Dde_2956 394042 Orf, hypothetical protein (VIMSS-AUTO)	-0.0527229	-0.0574329	-0.283899	0.0427271	-0.0326666	-0.23255	0.0385881	-0.206663	-0.216149	-0.00265629
394043	Dde_2955	Conserved hypothetical protein (VIMSS-AUTO)	Dde_2955 Conserved hypothetical protein (VIMSS-AUTO)	Dde_2955 394043 Conserved hypothetical protein (VIMSS-AUTO)	0.255685	0.220326	0.189168	0.192759	0.358266	0.309089	0.336502	0.787746	0.0914179	0.138351
394044	Dde_2954	BioY family protein	Dde_2954 BioY family protein	Dde_2954 394044 BioY family protein	0.12453	0.105838	0.0484477	0.0227551	0.0015171	0.00415472	0.0247371	0.0124327	0.0143529	0.116925
394045	Dde_2953	Cobalt transport ATP-binding protein CbiO (VIMSS-AUTO)	Dde_2953 Cobalt transport ATP-binding protein CbiO (VIMSS-AUTO)	Dde_2953 394045 Cobalt transport ATP-binding protein CbiO (VIMSS-AUTO)	-0.00328191	-0.0307871	0.00587882	-0.0674714	-0.0436875	-0.000352112	-0.0709798	-0.0771892	-0.0284522	-0.0935789
394046	Dde_2952	LuxO repressor protein (luxO) (VIMSS-AUTO)	Dde_2952 LuxO repressor protein (luxO) (VIMSS-AUTO)	Dde_2952 394046 LuxO repressor protein (luxO) (VIMSS-AUTO)	0.0062514	-0.0204122	0.00656018	0.0118133	0.0121532	0.0269921	-0.0411349	-0.0105529	0.0761345	0.00553144
394047	Dde_2951	Cell cycle histidine kinase CckA, putative (VIMSS-AUTO)	Dde_2951 Cell cycle histidine kinase CckA, putative (VIMSS-AUTO)	Dde_2951 394047 Cell cycle histidine kinase CckA, putative (VIMSS-AUTO)	0.0529601	0.104613	0.0284328	0.0317008	0.0772864	0.0219135	0.0204439	-0.011429	0.174011	0.0933218
394049	Dde_2949	Conserved hypothetical protein (VIMSS-AUTO)	Dde_2949 Conserved hypothetical protein (VIMSS-AUTO)	Dde_2949 394049 Conserved hypothetical protein (VIMSS-AUTO)	-0.0562516	-0.113251	-0.176637	-0.240689	-0.294782	0.00252931	-0.418086	-0.511318	-0.40511	-0.157639
394050	Dde_2947	HflC protein	Dde_2947 HflC protein	Dde_2947 394050 HflC protein	0.155251	0.275295	0.17312	0.0638733	0.12598	0.330344	-0.0567784	0.152039	0.023784	-0.282555
394051	Dde_2946	HflK protein	Dde_2946 HflK protein	Dde_2946 394051 HflK protein	0.217001	0.22368	0.431147	0.0882152	0.162837	0.523602	0.0581923	0.0783168	0.214844	-0.120216
394052	Dde_2945	Phosphomannomutase / phosphoglucomutase (Natalia Ivanova)	Dde_2945 Phosphomannomutase / phosphoglucomutase (Natalia Ivanova)	Dde_2945 394052 Phosphomannomutase / phosphoglucomutase (Natalia Ivanova)	-3.09501	-3.1199	-2.03021	-2.73153	-2.59788	-2.06509	-3.33404	-0.686952	-2.16088	-2.30043
394053	Dde_2944	Iron-sulfur cluster binding protein (VIMSS-AUTO)	Dde_2944 Iron-sulfur cluster binding protein (VIMSS-AUTO)	Dde_2944 394053 Iron-sulfur cluster binding protein (VIMSS-AUTO)	-0.330988	-0.103386	-0.117494	-0.390634	-0.0838858	-1.64042	-0.478154	-0.0920229	-1.89053	-0.0550269
394054	Dde_2943	Aldehyde ferredoxin oxidoreductase (aor-2) (VIMSS-AUTO)	Dde_2943 Aldehyde ferredoxin oxidoreductase (aor-2) (VIMSS-AUTO)	Dde_2943 394054 Aldehyde ferredoxin oxidoreductase (aor-2) (VIMSS-AUTO)	-0.384027	-0.143798	0.00716978	-0.43642	-0.116381	-1.60638	-0.459475	0.0103999	-1.93287	-0.162979
394058	Dde_2939	Conserved hypothetical protein (VIMSS-AUTO)	Dde_2939 Conserved hypothetical protein (VIMSS-AUTO)	Dde_2939 394058 Conserved hypothetical protein (VIMSS-AUTO)	0.0658997	0.0631175	0.0152981	-0.0173485	0.000881304	0.0273668	-0.00882239	-0.0330144	0.075581	-0.0449896
394059	Dde_2935	Probable ni/fe-hydrogenase 2 b-type cytochrome subunit. {escherichia, putative (VIMSS-AUTO)	Dde_2935 Probable ni/fe-hydrogenase 2 b-type cytochrome subunit. {escherichia, putative (VIMSS-AUTO)	Dde_2935 394059 Probable ni/fe-hydrogenase 2 b-type cytochrome subunit. {escherichia, putative (VIMSS-AUTO)	0.618869	0.30302	0.314979	0.286927	0.442826	0.33286	0.39773	-0.124875	-0.178873	0.158407
394061	Dde_2933		Dde_2933	Dde_2933 394061	0.254711	0.00752443	0.0361697	0.109707	0.0338847	-0.149681	0.0119413	-0.378865	-0.682796	-0.201123
394064	Dde_2930	dTDP-4-dehydrorhamnose 3,5-epimerase	Dde_2930 dTDP-4-dehydrorhamnose 3,5-epimerase	Dde_2930 394064 dTDP-4-dehydrorhamnose 3,5-epimerase	0.466543	0.835379	0.201564	0.317518	1.06681	0.723534	-1.02743	2.06244	-0.453962	0.179949
394065	Dde_2929		Dde_2929	Dde_2929 394065	-0.379813	-0.286669	-0.0807727	-0.646706	-0.68158	-0.4406	0.616819	-0.369912	0.41045	-0.279921
394067	Dde_2922	NorQ protein (norQ) (VIMSS-AUTO)	Dde_2922 NorQ protein (norQ) (VIMSS-AUTO)	Dde_2922 394067 NorQ protein (norQ) (VIMSS-AUTO)	0.213247	0.117708	0.103706	0.113098	0.253361	0.241324	0.132726	0.526157	0.149399	0.371382
394068	Dde_2921	Conserved hypothetical protein (VIMSS-AUTO)	Dde_2921 Conserved hypothetical protein (VIMSS-AUTO)	Dde_2921 394068 Conserved hypothetical protein (VIMSS-AUTO)	-0.096588	-0.0769997	-0.129104	-0.0453253	-0.029077	-0.093359	-0.0308172	-0.0909105	-0.0174603	-0.140392
394069	Dde_2920	Putative porphyrin biosynthetic protein (VIMSS-AUTO)	Dde_2920 Putative porphyrin biosynthetic protein (VIMSS-AUTO)	Dde_2920 394069 Putative porphyrin biosynthetic protein (VIMSS-AUTO)	0.167518	0.176453	-0.013206	0.121224	0.0608274	-0.0209493	0.0825332	0.0713466	-0.263968	-0.0699786
394074	Dde_2908	ISGsu6, transposase OrfB (VIMSS-AUTO)	Dde_2908 ISGsu6, transposase OrfB (VIMSS-AUTO)	Dde_2908 394074 ISGsu6, transposase OrfB (VIMSS-AUTO)	0.116991	0.0686859	0.141165	0.121716	0.125093	0.105992	0.145955	0.122545	-0.0748448	0.028892
394078	Dde_2901	GDP-mannose 4,6-dehydratase	Dde_2901 GDP-mannose 4,6-dehydratase	Dde_2901 394078 GDP-mannose 4,6-dehydratase	0.00684182	0.128333	0.154308	0.079235	0.193524	0.113241	0.293473	0.570128	0.210902	0.157429
394082	Dde_2881	Acetyltransferase (isoleucine patch superfamily) (VIMSS-AUTO)	Dde_2881 Acetyltransferase (isoleucine patch superfamily) (VIMSS-AUTO)	Dde_2881 394082 Acetyltransferase (isoleucine patch superfamily) (VIMSS-AUTO)	0.125343	0.0614128	0.20095	-0.0249508	0.0839047	0.20107	0.119321	0.181233	-0.280152	0.0826038
394085	Dde_2871	IS1557, transposase, putative (VIMSS-AUTO)	Dde_2871 IS1557, transposase, putative (VIMSS-AUTO)	Dde_2871 394085 IS1557, transposase, putative (VIMSS-AUTO)	-0.0101212	-0.070127	0.0606332	0.00456647	0.0406723	-0.32706	0.00495896	-0.171998	-0.532221	-0.0142344
394086	Dde_2870	Type I site-specific restriction-modification system, R (restriction) subunit and related helicases (VIMSS-AUTO)	Dde_2870 Type I site-specific restriction-modification system, R (restriction) subunit and related helicases (VIMSS-AUTO)	Dde_2870 394086 Type I site-specific restriction-modification system, R (restriction) subunit and related helicases (VIMSS-AUTO)	0.0220477	0.036499	0.0879899	0.0461312	0.0916049	-0.0839981	0.0627246	-0.0505693	-0.203538	0.0818429
394088	Dde_2868	Type I restriction-modification system methyltransferase subunit (VIMSS-AUTO)	Dde_2868 Type I restriction-modification system methyltransferase subunit (VIMSS-AUTO)	Dde_2868 394088 Type I restriction-modification system methyltransferase subunit (VIMSS-AUTO)	-0.0370242	-0.0377032	-0.0319983	-0.0164865	-0.00234249	0.0360567	-0.137057	0.0427508	0.125914	-0.025311
394090	Dde_2865	Site-specific recombinase, phage integrase family domain protein (VIMSS-AUTO)	Dde_2865 Site-specific recombinase, phage integrase family domain protein (VIMSS-AUTO)	Dde_2865 394090 Site-specific recombinase, phage integrase family domain protein (VIMSS-AUTO)	0.0948054	-0.0130074	0.0258983	-0.0199706	0.0648419	-0.0715381	-0.0113326	-0.0227119	-0.0141755	0.0140962
394091	Dde_2862	hypothetical protein	Dde_2862 hypothetical protein	Dde_2862 394091 hypothetical protein	0.140593	0.169195	0.114781	0.131737	0.143749	0.159164	0.202615	0.166945	0.0992011	0.159406
394093	Dde_2858	Cytochrome c-554 precursor (VIMSS-AUTO)	Dde_2858 Cytochrome c-554 precursor (VIMSS-AUTO)	Dde_2858 394093 Cytochrome c-554 precursor (VIMSS-AUTO)	0.210502	0.31488	0.501758	0.214055	0.317775	0.503502	-0.185362	0.327386	0.69031	0.258928
394094	Dde_2857	Chemoreceptor protein a (VIMSS-AUTO)	Dde_2857 Chemoreceptor protein a (VIMSS-AUTO)	Dde_2857 394094 Chemoreceptor protein a (VIMSS-AUTO)	0.360501	0.352619	0.332209	0.174416	0.220874	0.0579113	-0.45197	0.0758348	0.168568	-0.010662
394095	Dde_2856	Orf, hypothetical protein (VIMSS-AUTO)	Dde_2856 Orf, hypothetical protein (VIMSS-AUTO)	Dde_2856 394095 Orf, hypothetical protein (VIMSS-AUTO)	0.0322423	-0.0898963	0.059391	0.0337077	-0.101643	-0.12273	-0.140074	-0.0420778	-0.0256023	-0.152197
394096	Dde_2855	Sulfate permease and related transporters (MFS superfamily) (VIMSS-AUTO)	Dde_2855 Sulfate permease and related transporters (MFS superfamily) (VIMSS-AUTO)	Dde_2855 394096 Sulfate permease and related transporters (MFS superfamily) (VIMSS-AUTO)	0.0595156	0.06123	0.0661051	0.0598448	0.0551818	0.0791195	0.0526963	-0.00729344	0.110864	0.0185391
394097	Dde_2854	Conserved hypothetical protein (VIMSS-AUTO)	Dde_2854 Conserved hypothetical protein (VIMSS-AUTO)	Dde_2854 394097 Conserved hypothetical protein (VIMSS-AUTO)	0.125027	0.0778077	0.052436	0.0189561	0.0756837	0.0384688	0.0111069	-0.0469098	-0.109719	-0.00525553
394098	Dde_2853	Conserved hypothetical protein (VIMSS-AUTO)	Dde_2853 Conserved hypothetical protein (VIMSS-AUTO)	Dde_2853 394098 Conserved hypothetical protein (VIMSS-AUTO)	-0.0204	0.0731643	0.0247068	0.0174541	-0.0107957	-0.00836426	0.23878	0.0066667	-0.0545035	-0.00559265
394099	Dde_2852	Sodium/alanine symporter (VIMSS-AUTO)	Dde_2852 Sodium/alanine symporter (VIMSS-AUTO)	Dde_2852 394099 Sodium/alanine symporter (VIMSS-AUTO)	-0.0469113	-0.149825	-0.115584	-0.00688883	-0.166135	-0.0744678	-0.392767	-0.428487	-0.41555	-0.191345
394100	Dde_2850	Highly conserved protein containing a thioredoxin domain (VIMSS-AUTO)	Dde_2850 Highly conserved protein containing a thioredoxin domain (VIMSS-AUTO)	Dde_2850 394100 Highly conserved protein containing a thioredoxin domain (VIMSS-AUTO)	0.0144222	-0.00185288	0.0143228	-0.0124116	-0.0362111	-0.0240559	0.0476592	-0.0363198	-0.0625029	0.01952
394101	Dde_2849	ISPg7, transposase	Dde_2849 ISPg7, transposase	Dde_2849 394101 ISPg7, transposase	0.102949	0.0800574	0.0790447	0.0678233	0.0411233	-0.00118221	0.0444274	0.000111297	-0.027834	0.0447059
394102	Dde_2848	Highly conserved protein containing a thioredoxin domain (VIMSS-AUTO)	Dde_2848 Highly conserved protein containing a thioredoxin domain (VIMSS-AUTO)	Dde_2848 394102 Highly conserved protein containing a thioredoxin domain (VIMSS-AUTO)	-0.061923	-0.0266558	0.0283153	-0.052598	-0.00146146	-0.0187782	0.0187088	-0.102037	-0.0434676	-0.0120389
394103	Dde_2846	Uncharacterized conserved protein (VIMSS-AUTO)	Dde_2846 Uncharacterized conserved protein (VIMSS-AUTO)	Dde_2846 394103 Uncharacterized conserved protein (VIMSS-AUTO)	-0.0665412	0.0264723	-0.0249858	-0.0580513	-0.0116106	0.0452602	-0.0154993	0.056718	-0.028747	-0.0946783
394104	Dde_2844		Dde_2844	Dde_2844 394104	0.049458	0.133902	0.119759	0.319724	0.550006	0.499844	0.755366	0.579479	0.413515	0.443086
394106	Dde_2842	hypothetical protein	Dde_2842 hypothetical protein	Dde_2842 394106 hypothetical protein	-0.253927	-0.12945	-0.0355357	-0.154753	-0.0701114	-0.0720476	-0.160648	-0.115319	0.180395	-0.0734216
394107	Dde_2841	Conserved hypothetical protein (VIMSS-AUTO)	Dde_2841 Conserved hypothetical protein (VIMSS-AUTO)	Dde_2841 394107 Conserved hypothetical protein (VIMSS-AUTO)	0.00366674	-0.0083409	-0.0979793	-0.0350781	-0.101535	-0.129653	-0.0718731	-0.119149	-0.0097422	-0.148719
394112	Dde_2835	phosphoribosylglycinamide formyltransferase	Dde_2835 phosphoribosylglycinamide formyltransferase	Dde_2835 394112 phosphoribosylglycinamide formyltransferase	-0.436074	-0.472007	-0.183829	-0.163542	-0.463946	-0.482242	0.0758864	-0.0478369	-0.0984857	-0.520079
394113	Dde_2834	Putative transcriptional regulator LYSR-type (VIMSS-AUTO)	Dde_2834 Putative transcriptional regulator LYSR-type (VIMSS-AUTO)	Dde_2834 394113 Putative transcriptional regulator LYSR-type (VIMSS-AUTO)	0.0133569	-0.0162288	0.136898	0.0226958	0.0221749	0.116744	0.194595	-0.0523006	0.220267	0.155705
394114	Dde_2833	Putative threonine efflux protein (VIMSS-AUTO)	Dde_2833 Putative threonine efflux protein (VIMSS-AUTO)	Dde_2833 394114 Putative threonine efflux protein (VIMSS-AUTO)	0.0787187	-0.0761806	-0.0487204	-0.0764934	0.0374027	-0.107567	0.120589	-0.0597259	0.0203171	0.0475653
394115	Dde_2832	Cell cycle histidine kinase CckA, putative (VIMSS-AUTO)	Dde_2832 Cell cycle histidine kinase CckA, putative (VIMSS-AUTO)	Dde_2832 394115 Cell cycle histidine kinase CckA, putative (VIMSS-AUTO)	0.0372857	0.0696318	0.0270879	0.0503084	-0.0360028	0.0955892	0.120772	0.0400821	0.0474209	0.0431597
394117	Dde_2830	Conserved hypothetical protein TIGR00296 (VIMSS-AUTO)	Dde_2830 Conserved hypothetical protein TIGR00296 (VIMSS-AUTO)	Dde_2830 394117 Conserved hypothetical protein TIGR00296 (VIMSS-AUTO)	0.023028	0.0578313	0.0206549	0.0583119	-0.0496241	0.0705153	-0.0815083	-0.0887081	0.140164	-0.0555204
394118	Dde_2829	Conserved hypothetical protein (VIMSS-AUTO)	Dde_2829 Conserved hypothetical protein (VIMSS-AUTO)	Dde_2829 394118 Conserved hypothetical protein (VIMSS-AUTO)	0.0589147	0.0477158	0.00611528	0.00681667	-0.076842	0.0253437	-0.0121279	-0.00591594	-0.0951436	-0.00647245
394119	Dde_2828	Conserved hypothetical protein (VIMSS-AUTO)	Dde_2828 Conserved hypothetical protein (VIMSS-AUTO)	Dde_2828 394119 Conserved hypothetical protein (VIMSS-AUTO)	0.285546	0.481952	0.219507	0.285363	0.491939	0.437514	0.179939	0.616926	0.0633807	0.317697
394120	Dde_2827	Conserved hypothetical protein (VIMSS-AUTO)	Dde_2827 Conserved hypothetical protein (VIMSS-AUTO)	Dde_2827 394120 Conserved hypothetical protein (VIMSS-AUTO)	-0.0370441	0.0899453	0.0268973	0.00790781	0.14177	-0.190447	0.0638502	-0.024685	-0.280868	0.0694987
394121	Dde_2826	Signal transduction histidine kinase regulating C4-dicarboxylate transport system (VIMSS-AUTO)	Dde_2826 Signal transduction histidine kinase regulating C4-dicarboxylate transport system (VIMSS-AUTO)	Dde_2826 394121 Signal transduction histidine kinase regulating C4-dicarboxylate transport system (VIMSS-AUTO)	0.0869006	0.0950162	0.0370884	0.181824	0.200127	0.00362144	0.349477	0.301346	0.126126	0.152082
394122	Dde_2825	HydG (VIMSS-AUTO)	Dde_2825 HydG (VIMSS-AUTO)	Dde_2825 394122 HydG (VIMSS-AUTO)	-0.083127	-0.0171009	0.027337	-0.0487529	-0.0324307	0.0420359	-0.197936	-0.219542	-0.0616705	-0.0572476
394123	Dde_2823	Acetyl-CoA synthetase (acs) (VIMSS-AUTO)	Dde_2823 Acetyl-CoA synthetase (acs) (VIMSS-AUTO)	Dde_2823 394123 Acetyl-CoA synthetase (acs) (VIMSS-AUTO)	-0.314801	-0.213404	-0.259955	-0.0338886	-0.147563	-0.123671	0.407459	0.0245999	-0.171863	-0.350921
394124	Dde_2822	Response regulator, putative (VIMSS-AUTO)	Dde_2822 Response regulator, putative (VIMSS-AUTO)	Dde_2822 394124 Response regulator, putative (VIMSS-AUTO)	0.0610377	0.100101	0.102809	0.054981	0.12501	0.0910314	0.0758986	-0.00422447	0.0944735	0.0922959
394125	Dde_2820	Arsenate reductase (arsC) (VIMSS-AUTO)	Dde_2820 Arsenate reductase (arsC) (VIMSS-AUTO)	Dde_2820 394125 Arsenate reductase (arsC) (VIMSS-AUTO)	0.0857878	0.107279	0.139084	0.0709851	0.0805488	0.0244943	0.128763	0.126197	0.109866	0.0476195
394126	Dde_2819	hypothetical protein	Dde_2819 hypothetical protein	Dde_2819 394126 hypothetical protein	-0.0857419	-0.0211197	0.00023176	-0.0534032	-0.0784444	-0.0043665	-0.0239963	-0.00790304	-0.152092	-0.144087
394127	Dde_2817	GTP-binding protein LepA	Dde_2817 GTP-binding protein LepA	Dde_2817 394127 GTP-binding protein LepA	-0.834298	-1.01189	-0.869466	-1.01987	-1.11958	-1.01228	-0.978023	-1.04625	-1.19568	-0.633532
394129	Dde_2814	Methyl-accepting chemotaxis protein (VIMSS-AUTO)	Dde_2814 Methyl-accepting chemotaxis protein (VIMSS-AUTO)	Dde_2814 394129 Methyl-accepting chemotaxis protein (VIMSS-AUTO)	0.508387	0.575282	0.223327	0.0679716	0.113132	-0.351101	0.548639	-0.236262	-0.96471	-0.0613499
394130	Dde_2809	Uncharacterized conserved protein (VIMSS-AUTO)	Dde_2809 Uncharacterized conserved protein (VIMSS-AUTO)	Dde_2809 394130 Uncharacterized conserved protein (VIMSS-AUTO)	0.161819	0.173876	0.193669	0.105508	0.143479	0.166438	0.25652	0.134008	0.19448	0.166481
394131	Dde_2808	Predicted ATPase with chaperone activity (VIMSS-AUTO)	Dde_2808 Predicted ATPase with chaperone activity (VIMSS-AUTO)	Dde_2808 394131 Predicted ATPase with chaperone activity (VIMSS-AUTO)	-0.000884839	-0.00639696	0.0589604	0.0807787	0.0521258	0.0332287	1.3292	0.0542863	0.0157089	0.0132325
394134	Dde_2803	Integrative genetic element Gsu5, resolvase (VIMSS-AUTO)	Dde_2803 Integrative genetic element Gsu5, resolvase (VIMSS-AUTO)	Dde_2803 394134 Integrative genetic element Gsu5, resolvase (VIMSS-AUTO)	0.0495668	0.0159762	0.0755587	0.0573566	-0.00358291	0.0547421	-0.0518854	-0.0306984	0.00190814	-0.0537006
394138	Dde_2795	Prophage antirepressor (VIMSS-AUTO)	Dde_2795 Prophage antirepressor (VIMSS-AUTO)	Dde_2795 394138 Prophage antirepressor (VIMSS-AUTO)	0.202619	0.0661538	-0.0385057	0.127336	0.237338	0.176548	0.197961	0.198671	0.166805	0.267865
394141	Dde_2791	arsenical-resistance protein	Dde_2791 arsenical-resistance protein	Dde_2791 394141 arsenical-resistance protein	0.149457	0.105967	0.0237803	0.105364	0.0743881	-0.0121195	0.0616543	0.0577746	0.327645	0.108484
394142	Dde_2782	Cytochrome c-type biogenesis protein CcdA, putative (VIMSS-AUTO)	Dde_2782 Cytochrome c-type biogenesis protein CcdA, putative (VIMSS-AUTO)	Dde_2782 394142 Cytochrome c-type biogenesis protein CcdA, putative (VIMSS-AUTO)	0.107158	0.153997	0.10024	0.119799	0.254152	0.238461	0.29867	0.277949	0.298159	0.136045
394143	Dde_2781		Dde_2781	Dde_2781 394143	0.173453	0.190821	0.118544	0.084093	0.176211	0.154898	0.231479	0.222565	0.280424	0.205184
394148	Dde_2773	Predicted ATPase with chaperone activity (VIMSS-AUTO)	Dde_2773 Predicted ATPase with chaperone activity (VIMSS-AUTO)	Dde_2773 394148 Predicted ATPase with chaperone activity (VIMSS-AUTO)	-0.0641707	-0.0993142	-0.16735	-0.00466157	-0.0326568	-0.11418	-0.0364759	-0.127151	-0.045001	-0.0993713
394149	Dde_2772	hypothetical protein	Dde_2772 hypothetical protein	Dde_2772 394149 hypothetical protein	0.00611553	0.0278043	-0.0225385	-0.00725214	-0.0801751	-0.0847437	-0.0890862	-0.062336	-0.0684336	-0.0477313
394150	Dde_2771	Na+/H+ antiporter NhaA	Dde_2771 Na+/H+ antiporter NhaA	Dde_2771 394150 Na+/H+ antiporter NhaA	0.130239	0.135564	0.0835574	0.148573	0.22025	0.203239	0.179946	0.172017	0.198299	0.207255
394151	Dde_2770	Conserved hypothetical protein (VIMSS-AUTO)	Dde_2770 Conserved hypothetical protein (VIMSS-AUTO)	Dde_2770 394151 Conserved hypothetical protein (VIMSS-AUTO)	-0.621434	-0.481976	-0.255543	-0.883392	-0.835409	-0.21071	-1.38706	-1.65312	-0.841671	-0.448849
394152	Dde_2769	Signal transduction histidine kinase (VIMSS-AUTO)	Dde_2769 Signal transduction histidine kinase (VIMSS-AUTO)	Dde_2769 394152 Signal transduction histidine kinase (VIMSS-AUTO)	0.130314	0.178021	0.0193509	0.125244	0.130452	0.261328	0.435699	0.221115	0.447964	0.118682
394153	Dde_2768	ABC-type branched-chain amino acid transport systems, periplasmic component (VIMSS-AUTO)	Dde_2768 ABC-type branched-chain amino acid transport systems, periplasmic component (VIMSS-AUTO)	Dde_2768 394153 ABC-type branched-chain amino acid transport systems, periplasmic component (VIMSS-AUTO)	0.130899	0.0784579	0.0412708	0.102012	0.120325	0.172304	0.358827	0.20474	0.336417	0.105628
394154	Dde_2767	phosphoribosylglycinamide formyltransferase 2	Dde_2767 phosphoribosylglycinamide formyltransferase 2	Dde_2767 394154 phosphoribosylglycinamide formyltransferase 2	0.118266	0.0653126	0.0706185	0.0272499	0.0278569	0.139821	0.0476062	0.0855297	-0.0800675	-0.0263267
394155	Dde_2766	Glycosyl transferase, group 1 family protein (VIMSS-AUTO)	Dde_2766 Glycosyl transferase, group 1 family protein (VIMSS-AUTO)	Dde_2766 394155 Glycosyl transferase, group 1 family protein (VIMSS-AUTO)	0.133712	0.0858614	0.0862943	0.111235	0.356994	0.30197	0.353062	0.282842	0.303705	0.23977
394156	Dde_2765	Glutamine-binding periplasmic protein/glutamine transport system permease protein (VIMSS-AUTO)	Dde_2765 Glutamine-binding periplasmic protein/glutamine transport system permease protein (VIMSS-AUTO)	Dde_2765 394156 Glutamine-binding periplasmic protein/glutamine transport system permease protein (VIMSS-AUTO)	0.103632	0.116436	0.0702038	0.112977	0.032812	-0.0333138	0.138292	0.0898089	0.12088	0.165196
394158	Dde_2763	Amino acid ABC transporter, ATP-binding protein (VIMSS-AUTO)	Dde_2763 Amino acid ABC transporter, ATP-binding protein (VIMSS-AUTO)	Dde_2763 394158 Amino acid ABC transporter, ATP-binding protein (VIMSS-AUTO)	0.0108292	-0.0867473	-0.0103033	-0.0592671	-0.0621391	-0.0571721	-0.01294	-0.00584053	-0.0567495	0.0771108
394159	Dde_2762		Dde_2762	Dde_2762 394159	0.353103	0.256464	0.0828667	-0.00481471	0.158994	-0.0116422	0.714259	0.144818	-0.00914353	0.128085
394160	Dde_2761	TPR repeat-containing protein	Dde_2761 TPR repeat-containing protein	Dde_2761 394160 TPR repeat-containing protein	-0.013002	-0.338708	-0.178974	-0.164776	-0.249712	-0.334766	-0.0812123	-0.434947	-0.34892	-0.232557
394161	Dde_2760	Conserved hypothetical protein (VIMSS-AUTO)	Dde_2760 Conserved hypothetical protein (VIMSS-AUTO)	Dde_2760 394161 Conserved hypothetical protein (VIMSS-AUTO)	0.366947	0.682535	0.5221	0.409311	0.75273	0.6515	0.126773	0.867468	0.63548	0.667126
394162	Dde_2759	hypothetical protein	Dde_2759 hypothetical protein	Dde_2759 394162 hypothetical protein	0.0656684	0.0327499	0.0865626	0.0183664	0.0612393	0.0433036	0.0438217	-0.0214432	0.0877458	-0.000351418
394163	Dde_2758	Aminopeptidase (VIMSS-AUTO)	Dde_2758 Aminopeptidase (VIMSS-AUTO)	Dde_2758 394163 Aminopeptidase (VIMSS-AUTO)	-0.181873	-0.251484	-0.195342	-0.416971	-0.408048	-0.319794	-0.501357	-0.396428	-0.0677701	-0.267182
394164	Dde_2755	TPR Domain domain protein (VIMSS-AUTO)	Dde_2755 TPR Domain domain protein (VIMSS-AUTO)	Dde_2755 394164 TPR Domain domain protein (VIMSS-AUTO)	-0.0168103	-0.026905	0.0103705	-0.00948217	0.0384827	0.00959104	0.0100443	-0.0778258	0.154966	0.0519499
394166	Dde_2753	Transcriptional regulator, AraC family, putative (VIMSS-AUTO)	Dde_2753 Transcriptional regulator, AraC family, putative (VIMSS-AUTO)	Dde_2753 394166 Transcriptional regulator, AraC family, putative (VIMSS-AUTO)	-0.0506769	-0.029486	-0.159242	-0.0485865	-0.0879175	-0.121016	-0.141572	-0.217964	-0.2458	-0.172251
394167	Dde_2752	DNA-binding protein HU-beta, NS1 (HU-1) (VIMSS-AUTO)	Dde_2752 DNA-binding protein HU-beta, NS1 (HU-1) (VIMSS-AUTO)	Dde_2752 394167 DNA-binding protein HU-beta, NS1 (HU-1) (VIMSS-AUTO)	0.65363	0.379208	0.240435	-0.199869	0.104913	0.0881424	-0.542326	0.389375	0.358473	0.498154
394169	Dde_2750	transport-associated protein	Dde_2750 transport-associated protein	Dde_2750 394169 transport-associated protein	0.306347	0.285388	0.301925	0.35164	0.316368	0.359694	0.22381	0.368074	0.454053	0.204689
394171	Dde_2747	Conserved hypothetical protein TIGR00238 (VIMSS-AUTO)	Dde_2747 Conserved hypothetical protein TIGR00238 (VIMSS-AUTO)	Dde_2747 394171 Conserved hypothetical protein TIGR00238 (VIMSS-AUTO)	0.0823768	0.0228336	0.0930455	0.0627817	0.0378247	-0.0103735	0.0931736	-0.0198617	-0.0286543	-0.0115661
394172	Dde_2744	Aminotransferase, class V, putative (VIMSS-AUTO)	Dde_2744 Aminotransferase, class V, putative (VIMSS-AUTO)	Dde_2744 394172 Aminotransferase, class V, putative (VIMSS-AUTO)	0.0260208	0.0198995	-0.0020546	0.000761512	-0.039854	-0.0323189	-0.0305694	0.00199348	-0.0141456	-0.0404704
394175	Dde_2741	Translation elongation factor G (fusA) (VIMSS-AUTO)	Dde_2741 Translation elongation factor G (fusA) (VIMSS-AUTO)	Dde_2741 394175 Translation elongation factor G (fusA) (VIMSS-AUTO)	0.091807	-0.0777678	-0.0700944	0.120278	-0.115623	-0.0943227	0.741243	0.241343	-0.0198261	-0.0826856
394176	Dde_2740	Conserved hypothetical protein (VIMSS-AUTO)	Dde_2740 Conserved hypothetical protein (VIMSS-AUTO)	Dde_2740 394176 Conserved hypothetical protein (VIMSS-AUTO)	0.000550411	0.00455984	0.0255767	-0.021634	0.00648275	-0.0623352	0.18376	0.0539585	-0.272522	0.118442
394177	Dde_2739	Glutaredoxin and related proteins (VIMSS-AUTO)	Dde_2739 Glutaredoxin and related proteins (VIMSS-AUTO)	Dde_2739 394177 Glutaredoxin and related proteins (VIMSS-AUTO)	-0.00241228	0.0669517	0.000983657	-0.0505819	-0.0487727	-0.0997529	0.129865	-0.00579089	0.0366677	-0.169151
394179	Dde_2736	Conserved hypothetical protein (VIMSS-AUTO)	Dde_2736 Conserved hypothetical protein (VIMSS-AUTO)	Dde_2736 394179 Conserved hypothetical protein (VIMSS-AUTO)	0.202626	0.161934	0.062539	0.152793	0.148892	0.126474	0.00561338	0.0652247	0.0924365	0.103227
394181	Dde_2734	Methyl-accepting chemotaxis protein, putative (VIMSS-AUTO)	Dde_2734 Methyl-accepting chemotaxis protein, putative (VIMSS-AUTO)	Dde_2734 394181 Methyl-accepting chemotaxis protein, putative (VIMSS-AUTO)	-0.0789735	-0.117369	-0.106997	-0.0878307	-0.147694	-0.0432055	-0.0205966	-0.072933	-0.0787352	-0.137568
394182	Dde_2733		Dde_2733	Dde_2733 394182	-0.10874	-0.0287467	0.0140811	-0.0180319	-0.0319031	0.0774206	0.121006	0.189637	-0.208541	-0.120501
394183	Dde_2732	Phosphonopyruvate decarboxylase-related protein (VIMSS-AUTO)	Dde_2732 Phosphonopyruvate decarboxylase-related protein (VIMSS-AUTO)	Dde_2732 394183 Phosphonopyruvate decarboxylase-related protein (VIMSS-AUTO)	-0.404984	-0.312617	-0.467608	-0.546143	-0.428677	-0.624635	-0.352603	-0.523487	-0.790388	-0.215254
394184	Dde_2731	Homoserine dehydrogenase (hom) (VIMSS-AUTO)	Dde_2731 Homoserine dehydrogenase (hom) (VIMSS-AUTO)	Dde_2731 394184 Homoserine dehydrogenase (hom) (VIMSS-AUTO)	-2.78038	-2.79778	-3.3022	-5.6734	-3.56744	-4.17674	-3.59498	-3.27602	-3.49948	-3.56499
394185	Dde_2730	Putative aminotransferase (VIMSS-AUTO)	Dde_2730 Putative aminotransferase (VIMSS-AUTO)	Dde_2730 394185 Putative aminotransferase (VIMSS-AUTO)	-0.59388	-0.93729	-0.793409	-1.00214	-1.19301	-1.14751	-0.358751	-0.621454	-0.87682	-0.604652
394186	Dde_2729	Putative transport protein (VIMSS-AUTO)	Dde_2729 Putative transport protein (VIMSS-AUTO)	Dde_2729 394186 Putative transport protein (VIMSS-AUTO)	-0.166907	-0.0465424	-0.0323932	-0.0861795	-0.0268491	-0.0667705	0.0369271	0.117617	0.00410501	-0.0111213
394188	Dde_2727	Universal stress protein family family (VIMSS-AUTO)	Dde_2727 Universal stress protein family family (VIMSS-AUTO)	Dde_2727 394188 Universal stress protein family family (VIMSS-AUTO)	-0.668629	-0.883425	-0.97035	-0.755863	-0.902287	-0.812492	0.468998	-0.601794	-0.629034	-1.00147
394190	Dde_2725	Helicase, RecD/TraA family (VIMSS-AUTO)	Dde_2725 Helicase, RecD/TraA family (VIMSS-AUTO)	Dde_2725 394190 Helicase, RecD/TraA family (VIMSS-AUTO)	-0.458765	-0.407413	-0.443408	-0.529875	-0.424563	-0.556243	-0.491171	-0.693357	-0.771328	-0.529453
394191	Dde_2724	NLP/P60 family family (VIMSS-AUTO)	Dde_2724 NLP/P60 family family (VIMSS-AUTO)	Dde_2724 394191 NLP/P60 family family (VIMSS-AUTO)	-0.0594113	0.0550458	-0.0508201	-0.0212339	0.0110733	-0.00932487	-0.0198107	-0.0667642	0.0694377	-0.0796543
394192	Dde_2722	Uncharacterized protein family UPF0004, putative (VIMSS-AUTO)	Dde_2722 Uncharacterized protein family UPF0004, putative (VIMSS-AUTO)	Dde_2722 394192 Uncharacterized protein family UPF0004, putative (VIMSS-AUTO)	-0.102394	0.0125858	0.0199635	-0.000733603	0.0977055	0.354799	0.0527939	0.150374	0.459461	0.0625686
394193	Dde_2721	Putative alpha helix protein (VIMSS-AUTO)	Dde_2721 Putative alpha helix protein (VIMSS-AUTO)	Dde_2721 394193 Putative alpha helix protein (VIMSS-AUTO)	0.0165456	-0.0310549	0.205548	-0.331222	-0.259145	-0.233685	-1.0975	0.290155	-0.741779	0.0325044
394194	Dde_2720	Conserved hypothetical protein (VIMSS-AUTO)	Dde_2720 Conserved hypothetical protein (VIMSS-AUTO)	Dde_2720 394194 Conserved hypothetical protein (VIMSS-AUTO)	1.24699	0.745233	0.489698	-0.308786	0.655825	0.53488	-2.53281	0.47426	0.668729	0.142248
394197	Dde_2717	TPR Domain domain protein (VIMSS-AUTO)	Dde_2717 TPR Domain domain protein (VIMSS-AUTO)	Dde_2717 394197 TPR Domain domain protein (VIMSS-AUTO)	0.252264	0.601172	0.209129	0.231394	0.628546	0.363501	-0.451701	0.6591	0.301607	0.402952
394198	Dde_2716		Dde_2716	Dde_2716 394198	-0.121109	-0.0473874	-0.0114667	0.0851336	0.0131897	-0.0683129	-0.188766	-0.109821	-0.0504373	0.0401266
394199	Dde_2715	single-stranded-DNA-specific exonuclease RecJ	Dde_2715 single-stranded-DNA-specific exonuclease RecJ	Dde_2715 394199 single-stranded-DNA-specific exonuclease RecJ	-0.235774	-0.368856	-0.692121	-0.625637	-0.495941	-0.525128	-0.99323	-0.23032	-1.20552	-0.333841
394200	Dde_2714	Lipoic acid synthetase (VIMSS-AUTO)	Dde_2714 Lipoic acid synthetase (VIMSS-AUTO)	Dde_2714 394200 Lipoic acid synthetase (VIMSS-AUTO)	0.0799153	0.0456172	-0.0642935	-0.276538	-0.195546	0.0255603	-0.333084	-0.211551	0.109238	0.0273582
394201	Dde_2713	lipoate-protein ligase B	Dde_2713 lipoate-protein ligase B	Dde_2713 394201 lipoate-protein ligase B	-0.0561143	0.0496219	-0.0130134	-0.291847	-0.145108	0.00946622	-0.185707	-0.257401	0.0992677	0.0930335
394202	Dde_2712	Predicted rRNA methylase (VIMSS-AUTO)	Dde_2712 Predicted rRNA methylase (VIMSS-AUTO)	Dde_2712 394202 Predicted rRNA methylase (VIMSS-AUTO)	-0.112875	-0.14422	-0.142683	-0.119352	-0.160835	-0.0966775	0.217559	0.0960157	0.403654	-0.0797089
394203	Dde_2711	2Fe-2S iron-sulfur cluster binding domains protein (VIMSS-AUTO)	Dde_2711 2Fe-2S iron-sulfur cluster binding domains protein (VIMSS-AUTO)	Dde_2711 394203 2Fe-2S iron-sulfur cluster binding domains protein (VIMSS-AUTO)	-1.34421	-1.83819	-2.09632	-2.23452	-2.45897	-1.77397	-0.674458	-1.27385	-0.558953	-1.80558
394205	Dde_2710	hypothetical protein	Dde_2710 hypothetical protein	Dde_2710 394205 hypothetical protein	0.0576055	0.010596	-0.0143362	0.0770887	0.0652702	0.00901186	0.0690908	0.0418863	-0.0501385	0.0404206
394207	Dde_2707	tRNA pseudouridine synthase A	Dde_2707 tRNA pseudouridine synthase A	Dde_2707 394207 tRNA pseudouridine synthase A	-0.00533951	-0.105912	-0.159419	0.013361	-0.0791949	-0.359354	-0.0588195	-0.0577455	-1.09055	-0.133074
394208	Dde_2706		Dde_2706	Dde_2706 394208	0.559802	1.0782	0.454537	0.486409	1.20862	0.951914	-0.181457	2.8769	-0.00875203	0.199349
394210	Dde_2704	Cobalamin 5'-phosphate synthase (VIMSS-AUTO)	Dde_2704 Cobalamin 5'-phosphate synthase (VIMSS-AUTO)	Dde_2704 394210 Cobalamin 5'-phosphate synthase (VIMSS-AUTO)	-0.750593	-0.826689	-0.996414	-1.4347	-1.26379	-1.22255	-0.821222	-1.29771	-1.67177	-0.923616
394211	Dde_2703	Protein of unknown function superfamily (VIMSS-AUTO)	Dde_2703 Protein of unknown function superfamily (VIMSS-AUTO)	Dde_2703 394211 Protein of unknown function superfamily (VIMSS-AUTO)	0.11619	0.00333136	-0.0634242	0.209049	-0.0426149	-0.194302	0.0431273	-0.745207	-0.35806	0.18606
394217	Dde_2695	RNA methyltransferase, TrmA family (VIMSS-AUTO)	Dde_2695 RNA methyltransferase, TrmA family (VIMSS-AUTO)	Dde_2695 394217 RNA methyltransferase, TrmA family (VIMSS-AUTO)	0.0237778	0.00566295	0.0973336	0.018971	0.0386014	0.00489121	0.00886484	0.015968	-0.139873	0.099132
394224	Dde_2687	Histidine kinase-, DNA gyrase B-, phytochrome-like ATPase family (VIMSS-AUTO)	Dde_2687 Histidine kinase-, DNA gyrase B-, phytochrome-like ATPase family (VIMSS-AUTO)	Dde_2687 394224 Histidine kinase-, DNA gyrase B-, phytochrome-like ATPase family (VIMSS-AUTO)	0.0131197	0.121024	0.0794667	0.00969727	0.0916095	0.126278	0.0870502	0.136156	-0.138806	0.192711
394225	Dde_2685	Conserved hypothetical protein (VIMSS-AUTO)	Dde_2685 Conserved hypothetical protein (VIMSS-AUTO)	Dde_2685 394225 Conserved hypothetical protein (VIMSS-AUTO)	0.0161117	0.0204301	-0.0274005	-0.0147858	-0.0104107	-0.0400823	-0.0482236	-0.101398	-0.0139791	-0.0787367
394226	Dde_2684	Conserved hypothetical protein (VIMSS-AUTO)	Dde_2684 Conserved hypothetical protein (VIMSS-AUTO)	Dde_2684 394226 Conserved hypothetical protein (VIMSS-AUTO)	0.0407482	-0.0251845	-0.142786	-0.0465853	0.0532962	-0.244941	0.0252292	-0.132868	-0.273784	-0.098865
394228	Dde_2681	Conserved hypothetical protein (VIMSS-AUTO)	Dde_2681 Conserved hypothetical protein (VIMSS-AUTO)	Dde_2681 394228 Conserved hypothetical protein (VIMSS-AUTO)	0.0493288	-0.0842468	-0.000557374	0.000725564	0.00229443	-0.464357	-0.144738	-0.205135	-0.820163	-0.0146911
394229	Dde_2680	Stalked-cell differentiation controlling protein (pleD) (VIMSS-AUTO)	Dde_2680 Stalked-cell differentiation controlling protein (pleD) (VIMSS-AUTO)	Dde_2680 394229 Stalked-cell differentiation controlling protein (pleD) (VIMSS-AUTO)	-0.0929396	-0.0912878	-0.0390568	-0.128849	0.0632674	-0.653381	-0.267771	-0.267715	-0.846679	-0.0935332
394230	Dde_2679	hypothetical protein	Dde_2679 hypothetical protein	Dde_2679 394230 hypothetical protein	0.0400888	0.153203	0.123592	0.115785	0.278037	0.176594	0.115805	0.373613	0.0723544	0.237798
394231	Dde_2677		Dde_2677	Dde_2677 394231	0.124946	0.0649033	-0.0957312	-0.055786	-0.0983437	-0.217578	-0.122967	-0.572692	-1.26051	0.0747011
394232	Dde_2676	ferric uptake regulation protein (Dmitry Rodionov)	Dde_2676 ferric uptake regulation protein (Dmitry Rodionov)	Dde_2676 394232 ferric uptake regulation protein (Dmitry Rodionov)	-1.7372	-4.05322	-3.57845	-4.39228	-4.81528	-5.11863	-5.77026	-6.04468	-3.4748	-4.22862
394234	Dde_2674	Transcriptional regulator, LuxR family (VIMSS-AUTO)	Dde_2674 Transcriptional regulator, LuxR family (VIMSS-AUTO)	Dde_2674 394234 Transcriptional regulator, LuxR family (VIMSS-AUTO)	0.0070176	0.0823683	-0.142689	-0.0606797	0.0316903	0.0651494	0.0858657	-0.406468	-0.288515	0.053028
394235	Dde_2673	ferrous iron transporter component feoA (Dmitry Rodionov)	Dde_2673 ferrous iron transporter component feoA (Dmitry Rodionov)	Dde_2673 394235 ferrous iron transporter component feoA (Dmitry Rodionov)	-3.39799	-5.451	-4.13994	-4.1786	-5.0066	-6.04247	-5.62359	-6.44231	-3.59492	-1.73987
394237	Dde_2669	ferrous iron transport protein B	Dde_2669 ferrous iron transport protein B	Dde_2669 394237 ferrous iron transport protein B	-4.97178	-6.57385	-6.45257	-5.99312	-6.02211	-6.28846	-7.41281	-6.64411	-5.59771	-5.2644
394238	Dde_2668	Probable FKBX-type 16KD peptidyl-prolyl cis-trans isomerase (a rotamase) (VIMSS-AUTO)	Dde_2668 Probable FKBX-type 16KD peptidyl-prolyl cis-trans isomerase (a rotamase) (VIMSS-AUTO)	Dde_2668 394238 Probable FKBX-type 16KD peptidyl-prolyl cis-trans isomerase (a rotamase) (VIMSS-AUTO)	0.200808	0.143206	0.192513	0.0790811	0.217642	0.202101	0.312444	0.327226	0.302461	0.144261
394239	Dde_2667	Putative aminohydrolase (EC 3.5.1.14) (VIMSS-AUTO)	Dde_2667 Putative aminohydrolase (EC 3.5.1.14) (VIMSS-AUTO)	Dde_2667 394239 Putative aminohydrolase (EC 3.5.1.14) (VIMSS-AUTO)	-0.0847445	-0.0832375	-0.0621948	-0.113742	-0.0327543	0.0916201	0.0336584	0.0667711	0.0322356	0.0266417
394240	Dde_2665	predicted transcriptional regulator for lysine biosynthesis and transport (Dmitry Rodionov)	Dde_2665 predicted transcriptional regulator for lysine biosynthesis and transport (Dmitry Rodionov)	Dde_2665 394240 predicted transcriptional regulator for lysine biosynthesis and transport (Dmitry Rodionov)	0.119496	-0.0430565	-0.170157	-0.0864061	0.00216918	-0.356887	-0.094668	-0.419347	-0.580309	-0.0312483
394241	Dde_2664	diaminopimelate decarboxylase	Dde_2664 diaminopimelate decarboxylase	Dde_2664 394241 diaminopimelate decarboxylase	-0.10174	-0.1268	-0.292366	-0.0595989	-0.0184654	-0.351842	0.082102	0.105025	-0.103277	-0.0371364
394243	Dde_2662	8-amino-7-oxononanoate synthase	Dde_2662 8-amino-7-oxononanoate synthase	Dde_2662 394243 8-amino-7-oxononanoate synthase	-0.104377	-0.0130868	-0.14832	-0.00620496	-0.0778087	-0.0681926	-0.167608	-0.14955	-0.116285	-0.22889
394246	Dde_2659	Conserved hypothetical protein (VIMSS-AUTO)	Dde_2659 Conserved hypothetical protein (VIMSS-AUTO)	Dde_2659 394246 Conserved hypothetical protein (VIMSS-AUTO)	0.0930786	0.201263	0.0652568	0.0194439	0.113926	0.150356	0.153715	0.0269825	-0.0236411	0.18533
394247	Dde_2658	3-oxoacyl-(acyl-carrier protein) reductase (VIMSS-AUTO)	Dde_2658 3-oxoacyl-(acyl-carrier protein) reductase (VIMSS-AUTO)	Dde_2658 394247 3-oxoacyl-(acyl-carrier protein) reductase (VIMSS-AUTO)	-0.125593	0.00039967	-0.166155	-0.174547	-0.0350105	0.0208854	-0.026107	-0.0164541	-0.0319027	-0.0695093
394248	Dde_2656	adenosylmethionine-8-amino-7-oxononanoate aminotransferase	Dde_2656 adenosylmethionine-8-amino-7-oxononanoate aminotransferase	Dde_2656 394248 adenosylmethionine-8-amino-7-oxononanoate aminotransferase	-0.00579216	-0.0480749	-0.097525	-0.0632566	-0.00748708	0.0832739	0.00385167	-0.0204107	-0.0805951	-0.0429569
394249	Dde_2655	biotin synthase	Dde_2655 biotin synthase	Dde_2655 394249 biotin synthase	-1.10552	-0.934735	-1.04481	-1.51586	-1.62153	-0.250572	-2.72558	-2.45734	-0.635271	-1.04551
394250	Dde_2654	Biotin-[acetylCoA carboxylase] holoenzyme synthetase and biotin operon repressor (VIMSS-AUTO)	Dde_2654 Biotin-[acetylCoA carboxylase] holoenzyme synthetase and biotin operon repressor (VIMSS-AUTO)	Dde_2654 394250 Biotin-[acetylCoA carboxylase] holoenzyme synthetase and biotin operon repressor (VIMSS-AUTO)	-0.0520626	-0.0137894	-0.0811017	-0.0392283	-0.0363888	-0.0809487	-0.0662587	-0.147418	-0.133115	-0.0967216
394252	Dde_2651	MATE efflux family protein subfamily (VIMSS-AUTO)	Dde_2651 MATE efflux family protein subfamily (VIMSS-AUTO)	Dde_2651 394252 MATE efflux family protein subfamily (VIMSS-AUTO)	-0.00942009	-0.113254	-0.257477	0.0858336	0.038448	-0.205384	0.100076	0.0171772	-0.245125	0.0178318
394253	Dde_2650	Conserved hypothetical protein (VIMSS-AUTO)	Dde_2650 Conserved hypothetical protein (VIMSS-AUTO)	Dde_2650 394253 Conserved hypothetical protein (VIMSS-AUTO)	-0.31371	-0.58635	-0.139523	-0.157036	-0.0782951	-0.26743	0.0893903	0.296362	-0.718494	-0.140079
394256	Dde_2646	Conserved hypothetical protein TIGR00104 (VIMSS-AUTO)	Dde_2646 Conserved hypothetical protein TIGR00104 (VIMSS-AUTO)	Dde_2646 394256 Conserved hypothetical protein TIGR00104 (VIMSS-AUTO)	0.149346	0.00740777	-0.0792644	-0.00997967	-0.163768	-0.202664	-0.443173	-0.580729	-0.254144	0.0354844
394258	Dde_2644		Dde_2644	Dde_2644 394258	-0.0291298	-0.0447568	0.0777835	0.0135561	-0.00274682	0.0346517	0.140021	0.0811529	0.180613	0.0228272
394260	Dde_2642		Dde_2642	Dde_2642 394260	0.0170548	0.0388789	0.0599532	0.0947368	0.00206492	0.104561	-0.0583178	0.110969	0.15328	0.118767
394261	Dde_2641		Dde_2641	Dde_2641 394261	0.126445	0.0685076	0.0714872	0.0266431	0.0745066	0.0755711	0.19491	0.101263	0.12085	0.135448
394268	Dde_2633	Conserved hypothetical protein (VIMSS-AUTO)	Dde_2633 Conserved hypothetical protein (VIMSS-AUTO)	Dde_2633 394268 Conserved hypothetical protein (VIMSS-AUTO)	-0.704002	-0.659015	-0.365789	-0.615882	-0.523281	-0.219664	-0.734355	-0.999097	-0.444678	-0.98731
394273	Dde_2627	Conserved hypothetical protein (VIMSS-AUTO)	Dde_2627 Conserved hypothetical protein (VIMSS-AUTO)	Dde_2627 394273 Conserved hypothetical protein (VIMSS-AUTO)	-0.0167318	0.0051482	-0.00894407	-0.047588	-0.0284253	0.0659372	0.0573143	0.0522418	-0.0270723	-0.0884737
394274	Dde_2626	ATP-dependent protease, putative	Dde_2626 ATP-dependent protease, putative	Dde_2626 394274 ATP-dependent protease, putative	0.57895	0.531661	0.0220347	0.291947	0.0520817	0.275131	0.625168	-0.168815	0.289687	-0.0527869
394275	Dde_2625	Glycosyl transferases, putative (VIMSS-AUTO)	Dde_2625 Glycosyl transferases, putative (VIMSS-AUTO)	Dde_2625 394275 Glycosyl transferases, putative (VIMSS-AUTO)	-0.0112314	0.0511319	0.010873	0.0781007	-0.0161734	0.00142661	0.0732794	-0.0187791	0.0292102	0.0419546
394276	Dde_2624		Dde_2624	Dde_2624 394276	-0.108072	-0.0631895	-0.0175078	0.0249324	-0.0407156	-0.0642886	-0.137548	-0.105087	0.0100304	-0.0700412
394277	Dde_2623	Uncharacterized protein conserved in bacteria (VIMSS-AUTO)	Dde_2623 Uncharacterized protein conserved in bacteria (VIMSS-AUTO)	Dde_2623 394277 Uncharacterized protein conserved in bacteria (VIMSS-AUTO)	-0.232305	-0.264385	-0.356289	-0.0168312	-0.0991271	-0.488749	0.670917	0.16537	-1.29891	0.00619268
394278	Dde_2622	hypothetical protein	Dde_2622 hypothetical protein	Dde_2622 394278 hypothetical protein	-0.00605209	-0.00166277	0.00893031	0.0174886	-0.0144887	-0.0928556	0.10556	-0.0272808	-0.0646	0.0316151
394283	Dde_2617	Protein of unknown function family (VIMSS-AUTO)	Dde_2617 Protein of unknown function family (VIMSS-AUTO)	Dde_2617 394283 Protein of unknown function family (VIMSS-AUTO)	0.0270384	0.0502455	0.0807942	0.00463494	0.0525919	0.34885	-0.00505124	0.032012	0.536863	0.0790853
394287	Dde_2611	Conserved hypothetical protein (VIMSS-AUTO)	Dde_2611 Conserved hypothetical protein (VIMSS-AUTO)	Dde_2611 394287 Conserved hypothetical protein (VIMSS-AUTO)	-0.0426663	-0.105873	-0.203815	-0.0125933	-0.133189	-0.31063	-0.0294009	-0.388325	-0.250294	0.0064173
394288	Dde_2610	Conserved hypothetical protein (VIMSS-AUTO)	Dde_2610 Conserved hypothetical protein (VIMSS-AUTO)	Dde_2610 394288 Conserved hypothetical protein (VIMSS-AUTO)	0.0456431	-0.00373062	-0.0114939	0.0489837	-0.0241868	-0.150014	-0.0419715	-0.290036	-0.108284	-0.0740004
394292	Dde_2605	Conserved hypothetical protein (VIMSS-AUTO)	Dde_2605 Conserved hypothetical protein (VIMSS-AUTO)	Dde_2605 394292 Conserved hypothetical protein (VIMSS-AUTO)	-0.407144	-0.312866	-0.318751	-0.367355	-0.431071	-0.213282	-0.733892	-0.718902	-0.269849	-0.329418
394293	Dde_2604	CBS domain protein protein (VIMSS-AUTO)	Dde_2604 CBS domain protein protein (VIMSS-AUTO)	Dde_2604 394293 CBS domain protein protein (VIMSS-AUTO)	0.0827959	0.0574908	0.00943719	0.115076	0.0498555	0.129076	0.23462	0.0480944	-0.152761	-0.0484635
394294	Dde_2603	Conserved hypothetical protein (VIMSS-AUTO)	Dde_2603 Conserved hypothetical protein (VIMSS-AUTO)	Dde_2603 394294 Conserved hypothetical protein (VIMSS-AUTO)	-0.16348	0.00488133	0.0468937	-0.185961	-0.0289787	-0.506322	-0.686094	-1.23536	-0.296108	-0.0469603
394295	Dde_2602	Conserved hypothetical protein (VIMSS-AUTO)	Dde_2602 Conserved hypothetical protein (VIMSS-AUTO)	Dde_2602 394295 Conserved hypothetical protein (VIMSS-AUTO)	-0.116643	0.030042	-0.0160629	-0.0765847	0.0386469	-0.00710923	-0.0435711	-0.0240635	-0.0585539	-0.0890336
394296	Dde_2601	Orf, hypothetical protein (VIMSS-AUTO)	Dde_2601 Orf, hypothetical protein (VIMSS-AUTO)	Dde_2601 394296 Orf, hypothetical protein (VIMSS-AUTO)	-0.144868	-0.173632	-0.0212152	-0.103909	-0.15034	-0.238271	-0.332864	0.0642963	-0.223283	-0.276092
394298	Dde_2598	Putative enzyme (VIMSS-AUTO)	Dde_2598 Putative enzyme (VIMSS-AUTO)	Dde_2598 394298 Putative enzyme (VIMSS-AUTO)	0.415183	0.72246	0.371747	0.175242	0.172491	0.633791	0.240987	-0.431513	0.64027	0.151993
394299	Dde_2597	Conserved hypothetical protein (VIMSS-AUTO)	Dde_2597 Conserved hypothetical protein (VIMSS-AUTO)	Dde_2597 394299 Conserved hypothetical protein (VIMSS-AUTO)	-0.156587	-0.157353	-0.0804583	-0.221244	-0.249719	-0.0648657	-0.287976	-0.337631	-0.0853581	-0.178122
394300	Dde_2596	Protein used in recombination and DNA repair (VIMSS-AUTO)	Dde_2596 Protein used in recombination and DNA repair (VIMSS-AUTO)	Dde_2596 394300 Protein used in recombination and DNA repair (VIMSS-AUTO)	-0.240493	-0.287453	-0.29186	-0.234313	-0.189122	-0.276285	-0.238665	-0.266117	-0.278278	-0.253805
394301	Dde_2594	Binding-protein-dependent transport systems inner membrane component domain protein (VIMSS-AUTO)	Dde_2594 Binding-protein-dependent transport systems inner membrane component domain protein (VIMSS-AUTO)	Dde_2594 394301 Binding-protein-dependent transport systems inner membrane component domain protein (VIMSS-AUTO)	-0.0444054	-0.0212356	0.0790521	0.0341648	0.0753003	0.0483329	0.0924016	0.0700184	0.0248061	0.015764
394302	Dde_2593	Oligopeptide transport permease protein appb (appB) (VIMSS-AUTO)	Dde_2593 Oligopeptide transport permease protein appb (appB) (VIMSS-AUTO)	Dde_2593 394302 Oligopeptide transport permease protein appb (appB) (VIMSS-AUTO)	0.0170932	0.00248116	-0.0016553	-0.0466434	-0.00164631	-0.0406955	0.0658671	0.00100223	-0.0123868	-0.0242671
394304	Dde_2591	hypothetical protein	Dde_2591 hypothetical protein	Dde_2591 394304 hypothetical protein	0.100874	0.100909	-0.0451032	-0.0808788	0.00563647	-0.143557	-0.40802	-0.316234	-0.516241	-0.00860717
394305	Dde_2585	Methyl-accepting chemotaxis protein (VIMSS-AUTO)	Dde_2585 Methyl-accepting chemotaxis protein (VIMSS-AUTO)	Dde_2585 394305 Methyl-accepting chemotaxis protein (VIMSS-AUTO)	0.0133903	-0.0412741	-0.109313	0.0536808	-0.0321608	-0.000709149	-0.119468	-0.0195008	0.126559	-0.00225852
394306	Dde_2584	Conserved hypothetical protein (VIMSS-AUTO)	Dde_2584 Conserved hypothetical protein (VIMSS-AUTO)	Dde_2584 394306 Conserved hypothetical protein (VIMSS-AUTO)	0.210088	0.1267	0.116211	0.117822	0.11058	0.133471	0.0770033	0.182289	0.155804	0.0762617
394308	Dde_2581	Putative 1-aminocyclopropane-1-carboxylate deaminase (VIMSS-AUTO)	Dde_2581 Putative 1-aminocyclopropane-1-carboxylate deaminase (VIMSS-AUTO)	Dde_2581 394308 Putative 1-aminocyclopropane-1-carboxylate deaminase (VIMSS-AUTO)	0.055219	-0.0527027	0.0311335	0.0112275	-0.0208453	-0.0514893	-0.00105576	0.0630644	0.0280972	-0.00306222
394309	Dde_2580	Na+/H+ antiporter, putative (VIMSS-AUTO)	Dde_2580 Na+/H+ antiporter, putative (VIMSS-AUTO)	Dde_2580 394309 Na+/H+ antiporter, putative (VIMSS-AUTO)	-0.0767123	-0.0397252	0.0166648	-0.20179	-0.0515153	0.265388	0.00103389	0.128317	-0.0319084	0.00833174
394315	Dde_2573	Conserved hypothetical protein (VIMSS-AUTO)	Dde_2573 Conserved hypothetical protein (VIMSS-AUTO)	Dde_2573 394315 Conserved hypothetical protein (VIMSS-AUTO)	0.0579844	0.492786	0.314796	-0.00283875	0.690705	0.858413	-0.808669	0.997155	-0.031298	0.49476
394316	Dde_2572	hypothetical protein	Dde_2572 hypothetical protein	Dde_2572 394316 hypothetical protein	0.204805	0.167365	0.200892	-0.0183671	0.0721735	-0.0329016	-0.121144	-0.0157317	-0.00323699	-0.0995092
394317	Dde_2569	hypothetical protein	Dde_2569 hypothetical protein	Dde_2569 394317 hypothetical protein	0.040235	0.0405934	0.0625683	-0.0024165	0.0168403	-0.0261756	0.0324389	0.0173034	0.0187111	-0.0424095
394319	Dde_2568		Dde_2568	Dde_2568 394319	-0.0282172	0.103183	-0.0466281	-0.00207319	0.0887165	-0.0399564	0.125416	0.0415198	-0.0430406	0.0118645
394320	Dde_2567	hypothetical protein	Dde_2567 hypothetical protein	Dde_2567 394320 hypothetical protein	-0.111022	-0.0934265	-0.0619823	-0.11973	-0.128068	-0.0529289	-0.105722	-0.0841852	-0.14298	-0.0512148
394322	Dde_2565	Putative transport protein (VIMSS-AUTO)	Dde_2565 Putative transport protein (VIMSS-AUTO)	Dde_2565 394322 Putative transport protein (VIMSS-AUTO)	-0.033572	0.0316447	-0.00379358	-0.0751841	-0.0344159	-0.128807	-0.0772832	-0.134026	0.0153541	-0.0683289
394323	Dde_2564	Conserved hypothetical protein (VIMSS-AUTO)	Dde_2564 Conserved hypothetical protein (VIMSS-AUTO)	Dde_2564 394323 Conserved hypothetical protein (VIMSS-AUTO)	0.017588	-0.026781	0.0229132	0.0469332	0.00701618	0.0173995	0.0264442	0.00170242	-0.0379159	0.0363111
394324	Dde_2563	HD-GYP domain (VIMSS-AUTO)	Dde_2563 HD-GYP domain (VIMSS-AUTO)	Dde_2563 394324 HD-GYP domain (VIMSS-AUTO)	0.00407494	0.0370733	0.00525568	0.0682105	-0.0159857	-0.00404181	0.0483726	0.033997	-0.0592068	-0.0240448
394325	Dde_2562	Pyridine nucleotide-disulphide oxidoreductase family (VIMSS-AUTO)	Dde_2562 Pyridine nucleotide-disulphide oxidoreductase family (VIMSS-AUTO)	Dde_2562 394325 Pyridine nucleotide-disulphide oxidoreductase family (VIMSS-AUTO)	-0.0263306	-0.12061	-0.0150356	-0.0638417	-0.119792	-0.0777963	-0.0287325	-0.00249679	0.00902024	0.0025616
394326	Dde_2561	Rhodanese-like domain protein (VIMSS-AUTO)	Dde_2561 Rhodanese-like domain protein (VIMSS-AUTO)	Dde_2561 394326 Rhodanese-like domain protein (VIMSS-AUTO)	0.00446025	0.0650047	0.050071	0.163794	0.0285851	0.0574503	0.17451	-0.0132026	-0.109316	0.0388254
394327	Dde_2560	Thioredoxin peroxidase (VIMSS-AUTO)	Dde_2560 Thioredoxin peroxidase (VIMSS-AUTO)	Dde_2560 394327 Thioredoxin peroxidase (VIMSS-AUTO)	-0.153487	-0.128508	-0.0585496	-0.0346347	0.0325144	0.0696652	0.0651275	0.101168	0.22249	0.116914
394328	Dde_2559	Orf, hypothetical protein (VIMSS-AUTO)	Dde_2559 Orf, hypothetical protein (VIMSS-AUTO)	Dde_2559 394328 Orf, hypothetical protein (VIMSS-AUTO)	0.0656777	0.0159389	0.060619	0.0829132	0.0888142	0.0850496	0.0441742	0.0400049	0.0684442	0.0481609
394329	Dde_2558	Predicted signal transduction protein containing a membrane domain, an EAL and a GGDEF domain (VIMSS-AUTO)	Dde_2558 Predicted signal transduction protein containing a membrane domain, an EAL and a GGDEF domain (VIMSS-AUTO)	Dde_2558 394329 Predicted signal transduction protein containing a membrane domain, an EAL and a GGDEF domain (VIMSS-AUTO)	0.0153507	0.0749832	-0.0412889	-0.0282483	0.0234922	-0.000364406	0.0389353	0.000904294	-0.0685231	-0.0277867
394330	Dde_2557	hypothetical protein	Dde_2557 hypothetical protein	Dde_2557 394330 hypothetical protein	0.214505	0.183908	0.204512	0.276873	0.364635	0.383967	0.394101	0.34642	0.267137	0.282868
394331	Dde_2556	Conserved hypothetical protein (VIMSS-AUTO)	Dde_2556 Conserved hypothetical protein (VIMSS-AUTO)	Dde_2556 394331 Conserved hypothetical protein (VIMSS-AUTO)	0.00516763	-0.0183754	0.0445159	0.0166651	-0.0171154	0.0492148	0.0158316	0.0549136	0.0299676	0.0278389
394332	Dde_2552	Transglycosylase, Slt family, putative (VIMSS-AUTO)	Dde_2552 Transglycosylase, Slt family, putative (VIMSS-AUTO)	Dde_2552 394332 Transglycosylase, Slt family, putative (VIMSS-AUTO)	0.0076785	-0.00637681	0.00966343	0.10042	0.0166368	0.0175617	-0.0329885	0.0746986	-0.139944	-0.0360752
394333	Dde_2550	Conserved hypothetical protein (VIMSS-AUTO)	Dde_2550 Conserved hypothetical protein (VIMSS-AUTO)	Dde_2550 394333 Conserved hypothetical protein (VIMSS-AUTO)	0.0985222	0.0558203	0.0594103	0.120251	0.105734	0.0757381	0.102707	0.0533439	0.00238934	0.113079
394334	Dde_2549	hypothetical protein	Dde_2549 hypothetical protein	Dde_2549 394334 hypothetical protein	-0.0582398	-0.022292	-0.0384121	0.0368676	-0.0454606	0.00169978	0.0161681	-0.0482257	-0.113473	-0.109257
394335	Dde_2548	Conserved hypothetical protein (VIMSS-AUTO)	Dde_2548 Conserved hypothetical protein (VIMSS-AUTO)	Dde_2548 394335 Conserved hypothetical protein (VIMSS-AUTO)	-0.0313656	0.000783333	0.00522322	0.0100779	-0.00797332	0.00706073	0.0359876	-0.0259198	-0.0146854	-0.017356
394336	Dde_2547	Conserved hypothetical protein (VIMSS-AUTO)	Dde_2547 Conserved hypothetical protein (VIMSS-AUTO)	Dde_2547 394336 Conserved hypothetical protein (VIMSS-AUTO)	0.0456677	0.0914272	0.125224	0.122249	0.157889	0.173971	0.172354	0.13877	0.0930995	0.113638
394338	Dde_2546		Dde_2546	Dde_2546 394338	-0.0950985	-0.129514	-0.0126686	-0.0840416	-0.144532	0.00188943	-0.0613246	-0.0492337	-0.062013	-0.0314475
394339	Dde_2545	Conserved hypothetical protein (VIMSS-AUTO)	Dde_2545 Conserved hypothetical protein (VIMSS-AUTO)	Dde_2545 394339 Conserved hypothetical protein (VIMSS-AUTO)	0.0795388	0.00925097	0.0834331	0.0438387	0.203788	0.219148	0.226244	0.193006	0.201827	0.107771
394340	Dde_2544	hypothetical protein	Dde_2544 hypothetical protein	Dde_2544 394340 hypothetical protein	-0.0445567	0.0157581	0.0563782	-0.0208172	-0.00842135	0.0334169	0.0697818	0.0150545	0.0777188	0.0112914
394341	Dde_2543	hypothetical protein	Dde_2543 hypothetical protein	Dde_2543 394341 hypothetical protein	0.331946	0.321283	0.314348	0.326857	0.335208	0.368958	0.350546	0.400473	0.291664	0.348257
394342	Dde_2542	hypothetical protein	Dde_2542 hypothetical protein	Dde_2542 394342 hypothetical protein	-0.101071	-0.0627195	-0.0688687	-0.0473178	-0.155605	-0.0885463	-0.0558359	-0.0698177	-0.0712674	-0.0633923
394343	Dde_2538	hypothetical protein	Dde_2538 hypothetical protein	Dde_2538 394343 hypothetical protein	0.068277	-0.0492435	-0.0640673	0.0682477	-0.0548978	0.0640985	-0.113737	-0.0337914	-0.0300969	-0.0306233
394344	Dde_2537	Transcriptional regulator (VIMSS-AUTO)	Dde_2537 Transcriptional regulator (VIMSS-AUTO)	Dde_2537 394344 Transcriptional regulator (VIMSS-AUTO)	-0.0150341	-0.0148045	0.0198085	0.0896533	-0.00484326	-0.0186588	-0.00544897	-0.0170354	-0.0168384	-0.0441911
394345	Dde_2536	hypothetical protein	Dde_2536 hypothetical protein	Dde_2536 394345 hypothetical protein	0.0911718	0.0713098	-0.00673438	0.10193	0.0908891	0.0590665	0.0805963	0.0470602	0.0791427	0.0697167
394347	Dde_2534	Glycosyltransferases involved in cell wall biogenesis (VIMSS-AUTO)	Dde_2534 Glycosyltransferases involved in cell wall biogenesis (VIMSS-AUTO)	Dde_2534 394347 Glycosyltransferases involved in cell wall biogenesis (VIMSS-AUTO)	0.149274	0.0855689	0.0370903	0.123549	0.0814513	0.0654114	-0.0480408	-0.115427	-0.0966154	0.0115639
394353	Dde_2527	hypothetical protein	Dde_2527 hypothetical protein	Dde_2527 394353 hypothetical protein	0.0748025	0.0869714	0.0718485	0.0582739	0.0717781	0.0685398	0.0317479	0.0298982	0.0724864	0.0656582
394355	Dde_2524	Putative enzyme (VIMSS-AUTO)	Dde_2524 Putative enzyme (VIMSS-AUTO)	Dde_2524 394355 Putative enzyme (VIMSS-AUTO)	0.0760213	0.0721931	0.0169756	0.0565478	0.0478807	-0.065561	0.124893	-0.0494423	-0.0962209	-0.0616806
394357	Dde_2522	Putative kinase (VIMSS-AUTO)	Dde_2522 Putative kinase (VIMSS-AUTO)	Dde_2522 394357 Putative kinase (VIMSS-AUTO)	-0.65362	-0.438866	-0.203486	-0.721088	-0.716723	-0.0560357	-0.975087	-1.45525	-0.435545	-0.376786
394358	Dde_2521	ABC-type sugar transport system, auxiliary component (VIMSS-AUTO)	Dde_2521 ABC-type sugar transport system, auxiliary component (VIMSS-AUTO)	Dde_2521 394358 ABC-type sugar transport system, auxiliary component (VIMSS-AUTO)	0.0606118	0.0366474	0.0380164	0.0377151	0.110385	0.128707	0.0838953	0.079726	0.142764	0.0551723
394362	Dde_2516	Putative peptidoglycan enzyme (VIMSS-AUTO)	Dde_2516 Putative peptidoglycan enzyme (VIMSS-AUTO)	Dde_2516 394362 Putative peptidoglycan enzyme (VIMSS-AUTO)	0.0285517	-0.075792	0.0623957	-0.00230789	-0.0670478	-0.124194	-0.0162535	-0.046804	0.00538122	-0.0641821
394363	Dde_2515	Membrane protein, putative (VIMSS-AUTO)	Dde_2515 Membrane protein, putative (VIMSS-AUTO)	Dde_2515 394363 Membrane protein, putative (VIMSS-AUTO)	-0.00990642	-0.0195948	-0.0460002	0.057407	0.0311484	-0.0449831	0.0529499	-0.0379742	-0.0977222	-0.0521478
394365	Dde_2512		Dde_2512	Dde_2512 394365	0.341356	0.14627	-0.611102	0.344535	0.172183	-1.04136	0.885281	0.863982	-2.42463	0.130611
394366	Dde_2510	hypothetical protein	Dde_2510 hypothetical protein	Dde_2510 394366 hypothetical protein	0.0658965	0.06346	0.0471776	0.0871972	0.119132	0.078117	0.124939	0.105486	0.0414818	0.0463993
394367	Dde_2509	hypothetical protein	Dde_2509 hypothetical protein	Dde_2509 394367 hypothetical protein	-0.0274492	0.0557044	0.0932711	0.0763993	0.0400475	0.00143896	0.0472898	0.02694	0.0523457	0.00965577
394368	Dde_2507	hypothetical protein	Dde_2507 hypothetical protein	Dde_2507 394368 hypothetical protein	0.0896649	0.129196	0.102485	0.105161	0.0572308	0.0516031	0.123504	0.111919	0.114269	0.111772
394369	Dde_2506	Orf, hypothetical protein (VIMSS-AUTO)	Dde_2506 Orf, hypothetical protein (VIMSS-AUTO)	Dde_2506 394369 Orf, hypothetical protein (VIMSS-AUTO)	0.121858	0.172084	0.0851225	0.126359	0.181527	0.15811	0.162108	0.198118	0.102762	0.183235
394370	Dde_2502	Uncharacterized protein conserved in bacteria (VIMSS-AUTO)	Dde_2502 Uncharacterized protein conserved in bacteria (VIMSS-AUTO)	Dde_2502 394370 Uncharacterized protein conserved in bacteria (VIMSS-AUTO)	0.150404	0.165722	0.12182	0.051074	0.221993	0.134652	0.234016	0.163724	-0.0723485	0.158566
394371	Dde_2501	hypothetical protein	Dde_2501 hypothetical protein	Dde_2501 394371 hypothetical protein	-0.116401	-0.11	0.0399212	0.0467194	0.0167281	-0.067049	0.0211451	-0.0429738	-0.065511	-0.0115415
394373	Dde_2499	Type I site-specific restriction-modification system, R (restriction) subunit and related helicases (VIMSS-AUTO)	Dde_2499 Type I site-specific restriction-modification system, R (restriction) subunit and related helicases (VIMSS-AUTO)	Dde_2499 394373 Type I site-specific restriction-modification system, R (restriction) subunit and related helicases (VIMSS-AUTO)	0.106869	0.0746192	0.0587769	0.132482	0.19745	0.15626	0.218006	0.248745	0.097984	0.191153
394374	Dde_2498	Host modification; DNA methylase M (VIMSS-AUTO)	Dde_2498 Host modification; DNA methylase M (VIMSS-AUTO)	Dde_2498 394374 Host modification; DNA methylase M (VIMSS-AUTO)	0.0669824	0.0147268	0.0306476	0.0964029	0.0481982	0.0291231	0.0749665	0.204817	0.0534395	0.015086
394375	Dde_2497	Conserved hypothetical protein (VIMSS-AUTO)	Dde_2497 Conserved hypothetical protein (VIMSS-AUTO)	Dde_2497 394375 Conserved hypothetical protein (VIMSS-AUTO)	0.140191	0.062563	0.0333221	0.0551622	0.0391635	-0.0684589	-0.020294	-0.0826395	0.0480671	0.0346001
394376	Dde_2496	Specificity determinant for hsdM and hsdR (VIMSS-AUTO)	Dde_2496 Specificity determinant for hsdM and hsdR (VIMSS-AUTO)	Dde_2496 394376 Specificity determinant for hsdM and hsdR (VIMSS-AUTO)	0.05946	-0.0150237	0.0301508	-0.0233179	0.0112068	-0.0586271	-0.0467931	0.116575	0.0439695	-0.0359813
394377	Dde_2495	Recombinational DNA repair ATPase (RecF pathway) (VIMSS-AUTO)	Dde_2495 Recombinational DNA repair ATPase (RecF pathway) (VIMSS-AUTO)	Dde_2495 394377 Recombinational DNA repair ATPase (RecF pathway) (VIMSS-AUTO)	-0.891635	-1.22602	-1.16227	-0.948019	-1.16103	-1.3073	-1.02331	-1.2206	-1.39126	-1.47081
394378	Dde_2494	Uncharacterized conserved protein (VIMSS-AUTO)	Dde_2494 Uncharacterized conserved protein (VIMSS-AUTO)	Dde_2494 394378 Uncharacterized conserved protein (VIMSS-AUTO)	0.0676153	0.266224	0.207537	0.275825	0.923014	0.989157	0.873888	0.868819	0.735465	0.68816
394379	Dde_2493	Uncharacterized protein conserved in bacteria (VIMSS-AUTO)	Dde_2493 Uncharacterized protein conserved in bacteria (VIMSS-AUTO)	Dde_2493 394379 Uncharacterized protein conserved in bacteria (VIMSS-AUTO)	0.0237445	0.0294432	0.0441	-0.00199329	0.0739598	0.0139792	0.102887	0.0596267	-0.0271453	-0.0152702
394381	Dde_2491	Conserved hypothetical protein (VIMSS-AUTO)	Dde_2491 Conserved hypothetical protein (VIMSS-AUTO)	Dde_2491 394381 Conserved hypothetical protein (VIMSS-AUTO)	0.0158542	0.0361941	-0.00231116	0.0214766	0.0212711	0.0106335	0.0474466	0.145842	0.0208592	0.0963148
394382	Dde_2490		Dde_2490	Dde_2490 394382	0.271774	0.21068	0.235677	0.257145	0.239427	0.217338	0.314286	0.240738	0.139029	0.21921
394383	Dde_2488	Putative transport protein (VIMSS-AUTO)	Dde_2488 Putative transport protein (VIMSS-AUTO)	Dde_2488 394383 Putative transport protein (VIMSS-AUTO)	-0.471947	-0.40067	-0.147558	-0.718034	-0.924463	-0.17977	-1.71367	-1.82691	-0.638137	-0.433123
394384	Dde_2486	Excinuclease ABC, A subunit (VIMSS-AUTO)	Dde_2486 Excinuclease ABC, A subunit (VIMSS-AUTO)	Dde_2486 394384 Excinuclease ABC, A subunit (VIMSS-AUTO)	-0.0543045	-0.0905719	-0.115946	-0.12234	-0.0946426	-0.0362187	-0.110874	-0.21745	-0.102158	-0.114805
394385	Dde_2484	Conserved hypothetical protein (VIMSS-AUTO)	Dde_2484 Conserved hypothetical protein (VIMSS-AUTO)	Dde_2484 394385 Conserved hypothetical protein (VIMSS-AUTO)	0.245539	0.190917	-0.0227714	-0.104596	-0.0971008	-0.185747	9.68804e-05	-0.597842	-0.336696	-0.203446
394386	Dde_2482	peptide methionine sulfoxide reductase	Dde_2482 peptide methionine sulfoxide reductase	Dde_2482 394386 peptide methionine sulfoxide reductase	0.089358	-0.0688761	0.20669	0.178765	-0.0290802	-0.0320505	0.759268	0.758871	0.0638393	0.064376
394387	Dde_2481	Conserved hypothetical protein (VIMSS-AUTO)	Dde_2481 Conserved hypothetical protein (VIMSS-AUTO)	Dde_2481 394387 Conserved hypothetical protein (VIMSS-AUTO)	0.109775	0.0931814	0.0453657	0.059365	0.0686335	0.0502157	0.0717803	0.0239241	0.0973613	0.0476118
394388	Dde_2480		Dde_2480	Dde_2480 394388	-0.227668	-0.139536	-0.0619537	-0.100802	-0.136107	-0.176972	-0.293935	-0.345346	-0.287203	-0.136829
394389	Dde_2479	Orf, hypothetical protein (VIMSS-AUTO)	Dde_2479 Orf, hypothetical protein (VIMSS-AUTO)	Dde_2479 394389 Orf, hypothetical protein (VIMSS-AUTO)	0.0388291	-0.0782712	-0.130957	0.0296959	-0.0128163	-0.246301	0.0570947	-0.0527588	-0.243904	-0.093517
394391	Dde_2477	Putative ATP-binding component of a transport system (VIMSS-AUTO)	Dde_2477 Putative ATP-binding component of a transport system (VIMSS-AUTO)	Dde_2477 394391 Putative ATP-binding component of a transport system (VIMSS-AUTO)	-0.132827	-0.0983738	0.11557	0.00813442	0.0665136	0.0559685	0.0279676	-0.0190047	-0.0355508	0.0479161
394392	Dde_2476	methionine transporter from the Na+/H+ antiporter superfamily (Dmitry Rodionov)	Dde_2476 methionine transporter from the Na+/H+ antiporter superfamily (Dmitry Rodionov)	Dde_2476 394392 methionine transporter from the Na+/H+ antiporter superfamily (Dmitry Rodionov)	0.23929	0.219138	0.214771	0.0751285	0.0238669	0.0431899	-0.750918	-0.679323	-0.0786787	0.348867
394395	Dde_2471	Conserved hypothetical protein (VIMSS-AUTO)	Dde_2471 Conserved hypothetical protein (VIMSS-AUTO)	Dde_2471 394395 Conserved hypothetical protein (VIMSS-AUTO)	0.0568717	0.0818066	0.0312893	0.021947	-0.0141367	-0.0669136	0.0821581	0.0068446	-0.110181	0.0452199
394398	Dde_2466	Conserved hypothetical protein (VIMSS-AUTO)	Dde_2466 Conserved hypothetical protein (VIMSS-AUTO)	Dde_2466 394398 Conserved hypothetical protein (VIMSS-AUTO)	0.0353986	0.0707954	0.0183012	0.0972315	0.0818908	-0.0412763	0.00720914	-0.0263082	-0.216099	0.0941735
394402	Dde_2461	Conserved hypothetical protein (VIMSS-AUTO)	Dde_2461 Conserved hypothetical protein (VIMSS-AUTO)	Dde_2461 394402 Conserved hypothetical protein (VIMSS-AUTO)	0.103242	0.419657	0.185453	-0.00600339	0.656214	0.551283	0.105138	1.07078	0.459732	0.336418
394403	Dde_2460	Ferredoxin oxidoreductase (aor-4) (VIMSS-AUTO)	Dde_2460 Ferredoxin oxidoreductase (aor-4) (VIMSS-AUTO)	Dde_2460 394403 Ferredoxin oxidoreductase (aor-4) (VIMSS-AUTO)	0.22685	0.202227	0.0842842	-0.00500892	0.0840222	0.0762866	-0.707442	-0.704577	2.17942	0.109788
394404	Dde_2459	Molybdopterin biosynthesis (VIMSS-AUTO)	Dde_2459 Molybdopterin biosynthesis (VIMSS-AUTO)	Dde_2459 394404 Molybdopterin biosynthesis (VIMSS-AUTO)	0.0356868	-0.121171	0.0704495	-0.0628998	-0.136604	0.10965	-0.155753	0.122991	-0.0869797	-0.184003
394406	Dde_2457	Response regulator, putative (VIMSS-AUTO)	Dde_2457 Response regulator, putative (VIMSS-AUTO)	Dde_2457 394406 Response regulator, putative (VIMSS-AUTO)	-0.393916	-0.427326	-0.24804	-0.336688	0.279002	0.320477	0.208542	0.259104	0.336407	0.105047
394407	Dde_2456	PAS domain protein (VIMSS-AUTO)	Dde_2456 PAS domain protein (VIMSS-AUTO)	Dde_2456 394407 PAS domain protein (VIMSS-AUTO)	0.141789	-0.0109355	0.0481745	0.0734994	0.0628072	0.0506377	0.0350193	0.137998	0.0771742	-0.080928
394409	Dde_2454	Colicin V production protein superfamily (VIMSS-AUTO)	Dde_2454 Colicin V production protein superfamily (VIMSS-AUTO)	Dde_2454 394409 Colicin V production protein superfamily (VIMSS-AUTO)	-0.0483265	-0.391902	-0.553449	-0.0941951	-0.320211	-0.425397	0.0101625	-0.211982	0.234297	-0.136571
394411	Dde_2452	Conserved hypothetical protein (VIMSS-AUTO)	Dde_2452 Conserved hypothetical protein (VIMSS-AUTO)	Dde_2452 394411 Conserved hypothetical protein (VIMSS-AUTO)	0.0892246	0.0288143	0.0522504	0.0191091	-0.031367	0.0386531	0.126767	-0.029638	-0.00177866	0.0682317
394416	Dde_2447	Sensory box/GGDEF family protein (VIMSS-AUTO)	Dde_2447 Sensory box/GGDEF family protein (VIMSS-AUTO)	Dde_2447 394416 Sensory box/GGDEF family protein (VIMSS-AUTO)	0.0495526	0.0877225	0.0223843	0.115655	0.100854	0.0741648	0.188621	0.0554241	0.0709199	0.0115525
394417	Dde_2446	ATP-dependent DNA helicase RecQ	Dde_2446 ATP-dependent DNA helicase RecQ	Dde_2446 394417 ATP-dependent DNA helicase RecQ	0.0883213	0.066903	0.0118404	0.103481	0.0996538	0.0356532	0.127861	0.0521424	0.0607729	0.0584806
394419	Dde_2444		Dde_2444	Dde_2444 394419	-3.00629	-2.62294	-2.89261	-3.66199	-3.51909	-3.3725	-2.61247	-2.96657	-2.32267	-3.06545
394421	Dde_2442	DNA repair protein (VIMSS-AUTO)	Dde_2442 DNA repair protein (VIMSS-AUTO)	Dde_2442 394421 DNA repair protein (VIMSS-AUTO)	0.0911987	0.0432237	0.0709027	0.0969142	0.179518	0.192431	0.123041	0.295721	0.0833019	0.131156
394438	Dde_2426	Uncharacterized ACR, COG1399 superfamily (VIMSS-AUTO)	Dde_2426 Uncharacterized ACR, COG1399 superfamily (VIMSS-AUTO)	Dde_2426 394438 Uncharacterized ACR, COG1399 superfamily (VIMSS-AUTO)	-0.640833	-2.09677	-2.6451	-3.48903	-2.75054	-3.83801	-5.00441	-3.9217	-4.42344	-1.48255
394440	Dde_2424	hypothetical protein	Dde_2424 hypothetical protein	Dde_2424 394440 hypothetical protein	-0.168629	-0.052106	0.131246	-0.193112	-0.0501913	0.0667829	-0.345507	-0.670561	0.141271	-0.254095
394442	Dde_2421	Rhomboid family family (VIMSS-AUTO)	Dde_2421 Rhomboid family family (VIMSS-AUTO)	Dde_2421 394442 Rhomboid family family (VIMSS-AUTO)	-0.0951423	-0.033161	-0.0491945	-0.00596551	-0.0774974	-0.016929	0.00806582	-0.144327	-0.047295	-0.120698
394443	Dde_2420	Conserved hypothetical protein (VIMSS-AUTO)	Dde_2420 Conserved hypothetical protein (VIMSS-AUTO)	Dde_2420 394443 Conserved hypothetical protein (VIMSS-AUTO)	-0.954024	-0.979165	-0.853219	-1.04155	-1.04105	-1.49431	-1.38523	-1.12802	-1.73495	-0.521374
394444	Dde_2419	PAP2 superfamily family (VIMSS-AUTO)	Dde_2419 PAP2 superfamily family (VIMSS-AUTO)	Dde_2419 394444 PAP2 superfamily family (VIMSS-AUTO)	-0.88805	-1.07613	-0.938855	-0.997492	-1.10216	-1.24079	-1.10876	-1.20342	-1.42726	-0.663184
394445	Dde_2418	Putative transport protein (VIMSS-AUTO)	Dde_2418 Putative transport protein (VIMSS-AUTO)	Dde_2418 394445 Putative transport protein (VIMSS-AUTO)	-1.06606	-0.678468	-0.0831156	-1.43775	-0.182388	-0.370154	0.302973	-1.73297	-1.08457	-0.676636
394446	Dde_2417	Conserved hypothetical protein TIGR00106 (VIMSS-AUTO)	Dde_2417 Conserved hypothetical protein TIGR00106 (VIMSS-AUTO)	Dde_2417 394446 Conserved hypothetical protein TIGR00106 (VIMSS-AUTO)	-0.0222486	-0.104541	-0.0413034	-0.0173532	-0.14383	-0.0742836	-0.173243	-0.281158	-0.252709	-0.0829996
394449	Dde_2413	Nitroreductase family protein family (VIMSS-AUTO)	Dde_2413 Nitroreductase family protein family (VIMSS-AUTO)	Dde_2413 394449 Nitroreductase family protein family (VIMSS-AUTO)	0.0461696	0.034606	-0.0110058	0.0716956	0.0285989	0.0679778	0.343765	0.0856693	0.0636073	-0.0263701
394450	Dde_2412	Predicted phosphohydrolases (VIMSS-AUTO)	Dde_2412 Predicted phosphohydrolases (VIMSS-AUTO)	Dde_2412 394450 Predicted phosphohydrolases (VIMSS-AUTO)	-0.0419859	0.0131226	-0.00342967	0.0651215	-0.0163514	-0.0384023	0.0536156	-0.0171345	-0.051266	0.0143419
394451	Dde_2411	Chemoreceptor protein a (VIMSS-AUTO)	Dde_2411 Chemoreceptor protein a (VIMSS-AUTO)	Dde_2411 394451 Chemoreceptor protein a (VIMSS-AUTO)	0.071543	0.00410731	-0.104157	0.0065938	0.0722385	0.102181	0.233298	0.105978	-0.126136	-0.000634178
394452	Dde_2410	hypothetical protein	Dde_2410 hypothetical protein	Dde_2410 394452 hypothetical protein	0.029927	0.167635	0.189822	0.165884	0.036991	0.102116	0.0375699	0.0253214	0.165263	-0.0307644
394453	Dde_2409	K+-dependent Na+/Ca+ exchanger related-protein	Dde_2409 K+-dependent Na+/Ca+ exchanger related-protein	Dde_2409 394453 K+-dependent Na+/Ca+ exchanger related-protein	0.0582045	0.0949904	0.0777164	0.105303	0.0639436	0.0441679	0.107706	0.147636	0.107354	0.0859222
394455	Dde_2406	Possible chaperone (VIMSS-AUTO)	Dde_2406 Possible chaperone (VIMSS-AUTO)	Dde_2406 394455 Possible chaperone (VIMSS-AUTO)	0.0370685	0.0854761	0.0854719	0.0844137	0.0304042	0.109319	0.0247539	0.0645736	0.0969388	0.0933298
394456	Dde_2405	Possible chaperone (VIMSS-AUTO)	Dde_2405 Possible chaperone (VIMSS-AUTO)	Dde_2405 394456 Possible chaperone (VIMSS-AUTO)	0.0743905	0.128618	0.116074	0.10494	0.117617	0.126224	0.135976	0.114253	0.144804	0.140622
394458	Dde_2402	endonuclease IV	Dde_2402 endonuclease IV	Dde_2402 394458 endonuclease IV	0.0600039	0.0757676	-0.00201209	0.0534165	-0.020543	0.0855254	0.027198	-0.161648	-0.127882	0.0245526
394459	Dde_2401	hypothetical protein	Dde_2401 hypothetical protein	Dde_2401 394459 hypothetical protein	0.113692	0.157373	0.0827727	0.142353	0.075706	0.0513895	0.141937	0.147388	0.0818217	0.152968
394461	Dde_2399	Conserved hypothetical protein (VIMSS-AUTO)	Dde_2399 Conserved hypothetical protein (VIMSS-AUTO)	Dde_2399 394461 Conserved hypothetical protein (VIMSS-AUTO)	0.0463776	-0.0952643	0.0032691	0.0538025	0.0616608	-0.16218	0.0958263	0.055091	-0.0144385	-0.184963
394462	Dde_2398	hypothetical protein	Dde_2398 hypothetical protein	Dde_2398 394462 hypothetical protein	-0.00449134	-0.234075	-0.0558301	-0.173214	-0.237382	-0.286479	0.0114561	-0.209931	0.107979	-0.259036
394467	Dde_2393	-identity, putative (VIMSS-AUTO)	Dde_2393 -identity, putative (VIMSS-AUTO)	Dde_2393 394467 -identity, putative (VIMSS-AUTO)	0.0611946	-0.705764	-0.663856	-0.504777	-0.675452	-0.861762	-0.708194	-1.20533	-1.70961	-0.58093
394468	Dde_2392	tRNA modification GTPase TrmE	Dde_2392 tRNA modification GTPase TrmE	Dde_2392 394468 tRNA modification GTPase TrmE	-1.07677	-1.71913	-1.59906	-0.783289	-1.32598	-1.68189	-1.1738	-1.33781	-1.59261	-0.88659
394469	Dde_2390	4Fe-4S binding domain protein (VIMSS-AUTO)	Dde_2390 4Fe-4S binding domain protein (VIMSS-AUTO)	Dde_2390 394469 4Fe-4S binding domain protein (VIMSS-AUTO)	0.0373292	-0.0375297	0.204474	-0.0264864	-0.0431754	0.189534	-0.0541476	-0.0358312	0.261765	0.0461304
394470	Dde_2389	4Fe-4S binding domain protein (VIMSS-AUTO)	Dde_2389 4Fe-4S binding domain protein (VIMSS-AUTO)	Dde_2389 394470 4Fe-4S binding domain protein (VIMSS-AUTO)	-0.0216625	0.0744835	0.0267464	0.0933338	0.130535	0.0771112	0.0720731	0.0838854	0.131301	-0.0224598
394473	Dde_2386	ATP-binding component of high-affinity phosphate-specific transport system (VIMSS-AUTO)	Dde_2386 ATP-binding component of high-affinity phosphate-specific transport system (VIMSS-AUTO)	Dde_2386 394473 ATP-binding component of high-affinity phosphate-specific transport system (VIMSS-AUTO)	-0.776529	-0.685052	-0.145299	-0.768023	-1.40705	0.28392	-3.67862	-4.3185	0.108442	-3.09219
394474	Dde_2385	Negative regulator for pho regulon and putative enzyme in phosphate metabolism (VIMSS-AUTO)	Dde_2385 Negative regulator for pho regulon and putative enzyme in phosphate metabolism (VIMSS-AUTO)	Dde_2385 394474 Negative regulator for pho regulon and putative enzyme in phosphate metabolism (VIMSS-AUTO)	-0.724842	-0.166477	0.211318	0.295235	0.359597	-0.0183094	7.97225	3.37564	-0.128665	-0.199188
394475	Dde_2384	Response regulator receiver domain protein (VIMSS-AUTO)	Dde_2384 Response regulator receiver domain protein (VIMSS-AUTO)	Dde_2384 394475 Response regulator receiver domain protein (VIMSS-AUTO)	0.498027	0.575324	0.286673	0.367752	0.532695	0.422086	0.130784	0.939853	0.127946	0.0908148
394478	Dde_2380	PHP domain N-terminal region family (VIMSS-AUTO)	Dde_2380 PHP domain N-terminal region family (VIMSS-AUTO)	Dde_2380 394478 PHP domain N-terminal region family (VIMSS-AUTO)	0.0393695	0.0479719	0.0799509	0.157302	0.202961	0.12513	0.237254	0.0847605	0.111599	0.1661
394479	Dde_2379	Uncharacterized ACR, COG1259 family (VIMSS-AUTO)	Dde_2379 Uncharacterized ACR, COG1259 family (VIMSS-AUTO)	Dde_2379 394479 Uncharacterized ACR, COG1259 family (VIMSS-AUTO)	0.0412839	0.0246178	-0.0881674	0.153596	0.0806557	0.0172247	0.216236	-0.196644	-0.309672	0.0285662
394483	Dde_2374	alanyl-tRNA synthetase	Dde_2374 alanyl-tRNA synthetase	Dde_2374 394483 alanyl-tRNA synthetase	0.131335	0.0767938	0.0341514	0.139219	0.401676	0.351701	0.439124	0.329076	0.263187	0.503
394484	Dde_2373	RecA protein (VIMSS-AUTO)	Dde_2373 RecA protein (VIMSS-AUTO)	Dde_2373 394484 RecA protein (VIMSS-AUTO)	-0.406434	-0.383518	-0.324319	-0.262028	-0.368456	-0.33965	-0.716437	-0.702408	-0.894316	-0.294628
394485	Dde_2372	Conserved hypothetical protein (VIMSS-AUTO)	Dde_2372 Conserved hypothetical protein (VIMSS-AUTO)	Dde_2372 394485 Conserved hypothetical protein (VIMSS-AUTO)	-0.160924	0.00599975	-0.292648	-0.253512	0.0302646	-0.184353	-0.551448	0.0703171	-0.192065	-0.15218
394486	Dde_2371	Sodium-dependent transporter (VIMSS-AUTO)	Dde_2371 Sodium-dependent transporter (VIMSS-AUTO)	Dde_2371 394486 Sodium-dependent transporter (VIMSS-AUTO)	0.923852	0.892862	0.55773	0.368039	0.400882	0.62539	-0.1254	-0.268796	-0.00978248	0.339291
394488	Dde_2369	Conserved hypothetical protein (VIMSS-AUTO)	Dde_2369 Conserved hypothetical protein (VIMSS-AUTO)	Dde_2369 394488 Conserved hypothetical protein (VIMSS-AUTO)	-0.0416435	-0.0846541	0.00540358	0.06766	-0.0445666	-0.010119	-0.00312262	-0.0464617	-0.0522875	0.0206389
394489	Dde_2368	Conserved hypothetical protein (VIMSS-AUTO)	Dde_2368 Conserved hypothetical protein (VIMSS-AUTO)	Dde_2368 394489 Conserved hypothetical protein (VIMSS-AUTO)	0.0539099	-0.00978361	0.0841487	0.0182085	0.0940726	-0.0178605	0.0175867	0.132332	0.154057	-0.0522779
394491	Dde_2366	Flp pilus assembly protein TadD, contains TPR repeats (VIMSS-AUTO)	Dde_2366 Flp pilus assembly protein TadD, contains TPR repeats (VIMSS-AUTO)	Dde_2366 394491 Flp pilus assembly protein TadD, contains TPR repeats (VIMSS-AUTO)	-0.78447	-0.248542	0.169883	-0.241012	-0.647544	0.963133	3.0414	0.0647124	3.42867	0.200449
394492	Dde_2365	Conserved hypothetical protein (VIMSS-AUTO)	Dde_2365 Conserved hypothetical protein (VIMSS-AUTO)	Dde_2365 394492 Conserved hypothetical protein (VIMSS-AUTO)	0.0342591	0.0519443	0.0397539	0.0588764	0.0740393	0.0730374	0.0595332	0.0663053	0.0452666	0.119487
394493	Dde_2364	Conserved hypothetical protein (VIMSS-AUTO)	Dde_2364 Conserved hypothetical protein (VIMSS-AUTO)	Dde_2364 394493 Conserved hypothetical protein (VIMSS-AUTO)	0.0298527	-0.0157748	-0.000504447	0.0360262	0.0150855	0.0442234	0.0564286	-0.0568249	-0.0754291	-0.0220206
394495	Dde_2362	Pilus assembly protein CpaE, putative (VIMSS-AUTO)	Dde_2362 Pilus assembly protein CpaE, putative (VIMSS-AUTO)	Dde_2362 394495 Pilus assembly protein CpaE, putative (VIMSS-AUTO)	-0.0128501	0.0618445	0.0991446	0.136675	0.0587834	0.0513837	0.11012	0.0400767	0.0941556	0.0534871
394496	Dde_2361	hypothetical protein	Dde_2361 hypothetical protein	Dde_2361 394496 hypothetical protein	0.10094	0.00400381	0.0676235	0.0268241	0.000733571	0.0330567	0.0332899	0.050525	-0.133985	0.0215243
394497	Dde_2360	Pilus assembly protein CpaC (cpaC) (VIMSS-AUTO)	Dde_2360 Pilus assembly protein CpaC (cpaC) (VIMSS-AUTO)	Dde_2360 394497 Pilus assembly protein CpaC (cpaC) (VIMSS-AUTO)	-0.0297425	0.0362153	0.0303617	0.0886721	0.144471	0.141572	0.0959584	0.26282	0.103663	0.109027
394498	Dde_2359	Conserved hypothetical protein (VIMSS-AUTO)	Dde_2359 Conserved hypothetical protein (VIMSS-AUTO)	Dde_2359 394498 Conserved hypothetical protein (VIMSS-AUTO)	-0.0765482	-0.0440539	-0.00578936	-0.041079	-0.010997	-0.00595817	-0.0397861	-0.0441335	0.011044	-0.0395828
394499	Dde_2358	Type III leader peptidase family domain protein (VIMSS-AUTO)	Dde_2358 Type III leader peptidase family domain protein (VIMSS-AUTO)	Dde_2358 394499 Type III leader peptidase family domain protein (VIMSS-AUTO)	-0.0267405	-0.0377294	-0.0454555	-0.0413513	-0.0300154	-0.0399305	-0.00795985	-0.0497621	-0.0586793	-0.124315
394500	Dde_2357	Conserved hypothetical protein (VIMSS-AUTO)	Dde_2357 Conserved hypothetical protein (VIMSS-AUTO)	Dde_2357 394500 Conserved hypothetical protein (VIMSS-AUTO)	-0.0500421	-0.0511897	-0.0309377	-0.0167546	-0.0409165	-0.0307348	0.0453619	-0.0260978	0.0246021	-0.02867
394501	Dde_2355	Sigma-54 dependent response regulator (atoC) (VIMSS-AUTO)	Dde_2355 Sigma-54 dependent response regulator (atoC) (VIMSS-AUTO)	Dde_2355 394501 Sigma-54 dependent response regulator (atoC) (VIMSS-AUTO)	-0.0690031	-0.123397	0.0162215	-0.0759233	-0.0928766	-0.0715763	-0.0200534	0.020876	-0.00678576	0.00145359
394503	Dde_2353	Trehalose synthase (Natalia Ivanova)	Dde_2353 Trehalose synthase (Natalia Ivanova)	Dde_2353 394503 Trehalose synthase (Natalia Ivanova)	-0.27658	-0.144647	0.0316402	-0.549038	-0.331056	0.000136218	-0.770559	-1.29026	-0.0624772	-0.306304
394504	Dde_2352	Molydopterin converting factor subunit 2 superfamily (VIMSS-AUTO)	Dde_2352 Molydopterin converting factor subunit 2 superfamily (VIMSS-AUTO)	Dde_2352 394504 Molydopterin converting factor subunit 2 superfamily (VIMSS-AUTO)	0.128629	0.127852	-0.0876767	0.272647	0.288949	-0.14409	-0.572717	-0.423994	-0.335068	0.186402
394505	Dde_2351		Dde_2351	Dde_2351 394505	0.752755	1.01936	0.503092	0.691364	1.13775	0.72231	-0.304739	2.35942	-0.00101163	0.465147
394506	Dde_2350	Methylviologen resistance (VIMSS-AUTO)	Dde_2350 Methylviologen resistance (VIMSS-AUTO)	Dde_2350 394506 Methylviologen resistance (VIMSS-AUTO)	0.114699	0.157121	-0.0029404	0.131344	-0.030836	-0.0716635	0.0639784	-0.0499573	-0.0667682	0.000842566
394508	Dde_2348	Uncharacterized ACR, COG1944 family (VIMSS-AUTO)	Dde_2348 Uncharacterized ACR, COG1944 family (VIMSS-AUTO)	Dde_2348 394508 Uncharacterized ACR, COG1944 family (VIMSS-AUTO)	0.0770463	0.0695433	-0.0530479	0.0331569	-0.0141029	0.0228151	0.00455283	0.0423315	0.160431	0.0342293
394510	Dde_2344	Conserved hypothetical protein (VIMSS-AUTO)	Dde_2344 Conserved hypothetical protein (VIMSS-AUTO)	Dde_2344 394510 Conserved hypothetical protein (VIMSS-AUTO)	-0.228945	-0.222896	-0.273544	-0.0880262	-0.1562	-0.233703	0.225442	0.0685078	-0.14555	-0.149224
394511	Dde_2343	Conserved hypothetical protein (VIMSS-AUTO)	Dde_2343 Conserved hypothetical protein (VIMSS-AUTO)	Dde_2343 394511 Conserved hypothetical protein (VIMSS-AUTO)	0.220701	0.17862	0.112786	0.161581	0.158999	0.166127	0.21935	0.231903	0.20564	0.202266
394512	Dde_2342	Glyceraldehyde-3-phosphate dehydrogenase, type I (VIMSS-AUTO)	Dde_2342 Glyceraldehyde-3-phosphate dehydrogenase, type I (VIMSS-AUTO)	Dde_2342 394512 Glyceraldehyde-3-phosphate dehydrogenase, type I (VIMSS-AUTO)	-5.13619	-5.75764	-5.13382	-6.47959	-6.11164	-5.07627	-7.44659	-7.28683	-4.52927	-6.01208
394514	Dde_2340	Stationary-phase survival protein SurE (VIMSS-AUTO)	Dde_2340 Stationary-phase survival protein SurE (VIMSS-AUTO)	Dde_2340 394514 Stationary-phase survival protein SurE (VIMSS-AUTO)	-0.202819	-0.239713	-0.255492	-0.0127584	-0.424815	-0.249747	0.894929	0.0687228	-0.542182	-0.263474
394515	Dde_2339	DNA-binding-factor, putative (VIMSS-AUTO)	Dde_2339 DNA-binding-factor, putative (VIMSS-AUTO)	Dde_2339 394515 DNA-binding-factor, putative (VIMSS-AUTO)	-0.207053	-0.216981	-0.0550475	-0.254534	-0.240588	-0.242145	-0.326817	-0.315328	-0.365574	-0.149918
394517	Dde_2337	Acetylpolyamine aminohydrolase (aphA) (VIMSS-AUTO)	Dde_2337 Acetylpolyamine aminohydrolase (aphA) (VIMSS-AUTO)	Dde_2337 394517 Acetylpolyamine aminohydrolase (aphA) (VIMSS-AUTO)	0.143416	0.0128793	0.0405853	0.0157693	-0.0459323	0.0628834	0.0197744	-0.321711	-0.0329958	0.0380686
394518	Dde_2336	Lipoprotein NlpI, contains TPR repeats (VIMSS-AUTO)	Dde_2336 Lipoprotein NlpI, contains TPR repeats (VIMSS-AUTO)	Dde_2336 394518 Lipoprotein NlpI, contains TPR repeats (VIMSS-AUTO)	-0.366011	-0.324403	-0.223608	-0.159638	-0.256427	-0.0440878	-0.0282733	-0.504517	-0.14736	-0.136944
394519	Dde_2335	Conserved hypothetical protein (VIMSS-AUTO)	Dde_2335 Conserved hypothetical protein (VIMSS-AUTO)	Dde_2335 394519 Conserved hypothetical protein (VIMSS-AUTO)	0.0679147	0.160279	0.0716649	0.0214202	0.148701	0.0237928	0.111245	0.128881	0.229804	0.0877669
394520	Dde_2334	Succinyl-CoA synthetase, alpha/beta subunit (sucCD) (Chris Hemme)	Dde_2334 Succinyl-CoA synthetase, alpha/beta subunit (sucCD) (Chris Hemme)	Dde_2334 394520 Succinyl-CoA synthetase, alpha/beta subunit (sucCD) (Chris Hemme)	0.0176928	0.0842317	0.10868	0.066296	0.00417709	0.0941421	0.10127	0.064973	0.171816	-0.00804859
394521	Dde_2331	Pyruvate decarboxylase and related thiamine pyrophosphate-requiring enzymes (VIMSS-AUTO)	Dde_2331 Pyruvate decarboxylase and related thiamine pyrophosphate-requiring enzymes (VIMSS-AUTO)	Dde_2331 394521 Pyruvate decarboxylase and related thiamine pyrophosphate-requiring enzymes (VIMSS-AUTO)	-0.801368	-0.580127	-0.111463	-0.23859	-0.194594	-0.0616764	0.0112027	0.0850826	0.153461	-0.210103
394522	Dde_2330	FKBP-type peptidyl-prolyl cis-trans isomerases 2 (VIMSS-AUTO)	Dde_2330 FKBP-type peptidyl-prolyl cis-trans isomerases 2 (VIMSS-AUTO)	Dde_2330 394522 FKBP-type peptidyl-prolyl cis-trans isomerases 2 (VIMSS-AUTO)	-0.0271537	0.0373123	0.023871	-0.0114935	0.00225807	0.0721544	0.0228477	0.0209526	-0.00565926	0.0286451
394523	Dde_2328	5-methyltetrahydropteroyltriglutamate--homocysteine S-methyltransferase (VIMSS-AUTO)	Dde_2328 5-methyltetrahydropteroyltriglutamate--homocysteine S-methyltransferase (VIMSS-AUTO)	Dde_2328 394523 5-methyltetrahydropteroyltriglutamate--homocysteine S-methyltransferase (VIMSS-AUTO)	0.0919779	0.13126	0.0777833	0.0579096	0.129085	0.0870826	0.177249	0.17147	0.0982849	0.193835
394525	Dde_2326	Cell division protein (VIMSS-AUTO)	Dde_2326 Cell division protein (VIMSS-AUTO)	Dde_2326 394525 Cell division protein (VIMSS-AUTO)	0.0412576	-0.109516	0.0634886	0.222809	0.142262	0.0587694	0.19918	0.0168895	-0.0615066	0.0758192
394527	Dde_2324	Crossover junction endodeoxyribonuclease RuvC (VIMSS-AUTO)	Dde_2324 Crossover junction endodeoxyribonuclease RuvC (VIMSS-AUTO)	Dde_2324 394527 Crossover junction endodeoxyribonuclease RuvC (VIMSS-AUTO)	-1.4438	-1.70136	-1.80568	-1.72773	-1.68651	-1.96977	-1.74298	-1.78157	-1.8393	-1.78566
394528	Dde_2323	Holliday junction DNA helicase RuvA (VIMSS-AUTO)	Dde_2323 Holliday junction DNA helicase RuvA (VIMSS-AUTO)	Dde_2323 394528 Holliday junction DNA helicase RuvA (VIMSS-AUTO)	-1.71441	-1.64324	-1.84424	-1.48925	-1.67574	-1.98589	-1.88635	-1.68231	-2.157	-1.61577
394532	Dde_2318	Transcriptional regulator, HTH_3 family, putative (VIMSS-AUTO)	Dde_2318 Transcriptional regulator, HTH_3 family, putative (VIMSS-AUTO)	Dde_2318 394532 Transcriptional regulator, HTH_3 family, putative (VIMSS-AUTO)	-0.135951	-0.380766	-0.00178552	-0.00803966	-0.0238184	-0.255986	0.18858	0.276474	0.208609	0.0420119
394533	Dde_2317	Acetyl-CoA synthetase, putative (VIMSS-AUTO)	Dde_2317 Acetyl-CoA synthetase, putative (VIMSS-AUTO)	Dde_2317 394533 Acetyl-CoA synthetase, putative (VIMSS-AUTO)	-0.27282	-0.485383	-0.0749117	-0.165741	-0.23933	-0.555259	-0.00655643	-0.179686	-0.147332	-0.0442142
394535	Dde_2315		Dde_2315	Dde_2315 394535	0.160724	0.0524528	0.124182	0.273994	0.27472	0.0685414	0.135568	0.0672639	0.108455	0.176009
394536	Dde_2314	Conserved hypothetical protein (VIMSS-AUTO)	Dde_2314 Conserved hypothetical protein (VIMSS-AUTO)	Dde_2314 394536 Conserved hypothetical protein (VIMSS-AUTO)	-0.0108934	0.018863	-0.0264584	0.0749562	0.144608	0.0571651	0.176779	0.140994	0.154818	0.0147259
394538	Dde_2311	ammonium transporter	Dde_2311 ammonium transporter	Dde_2311 394538 ammonium transporter	0.0581092	0.0336039	0.0937473	0.0601361	0.0345065	0.0012204	0.0269306	0.0326506	-0.00485929	0.052798
394539	Dde_2310	Regulatory protein P-II for glutamine synthetase (VIMSS-AUTO)	Dde_2310 Regulatory protein P-II for glutamine synthetase (VIMSS-AUTO)	Dde_2310 394539 Regulatory protein P-II for glutamine synthetase (VIMSS-AUTO)	0.242379	0.248706	0.308518	0.243243	0.312393	0.258938	0.365236	0.181786	0.0313631	0.268418
394540	Dde_2309	uridylyltransferase acts on P II, which is a regulator of glnA (Katherine Huang)	Dde_2309 uridylyltransferase acts on P II, which is a regulator of glnA (Katherine Huang)	Dde_2309 394540 uridylyltransferase acts on P II, which is a regulator of glnA (Katherine Huang)	-0.239917	-0.0744513	0.0314958	-0.0141503	0.0267455	-0.360276	0.499649	-0.0287785	-0.819599	-0.0541894
394541	Dde_2308	Amino acid ABC transporter, ATP-binding protein (VIMSS-AUTO)	Dde_2308 Amino acid ABC transporter, ATP-binding protein (VIMSS-AUTO)	Dde_2308 394541 Amino acid ABC transporter, ATP-binding protein (VIMSS-AUTO)	-0.125208	-0.0842928	-0.10125	-0.105681	-0.0949105	-0.129505	-0.102909	-0.0955678	-0.0290204	-0.242851
394542	Dde_2307	Amino acid ABC transporter, permease protein (glnP) (VIMSS-AUTO)	Dde_2307 Amino acid ABC transporter, permease protein (glnP) (VIMSS-AUTO)	Dde_2307 394542 Amino acid ABC transporter, permease protein (glnP) (VIMSS-AUTO)	-0.00472155	-0.128174	-0.060751	-0.0965925	-0.0875777	-0.239406	0.0183831	-0.0550835	-0.192514	-0.0285843
394543	Dde_2306	Arginine ABC transporter, periplasmic arginine-binding protein, putative (VIMSS-AUTO)	Dde_2306 Arginine ABC transporter, periplasmic arginine-binding protein, putative (VIMSS-AUTO)	Dde_2306 394543 Arginine ABC transporter, periplasmic arginine-binding protein, putative (VIMSS-AUTO)	0.135115	0.098537	0.0357246	0.00659935	0.360798	0.335087	0.463851	0.577257	0.0931393	0.263318
394545	Dde_2304	hypothetical protein	Dde_2304 hypothetical protein	Dde_2304 394545 hypothetical protein	-0.116956	-0.0567816	-0.0544688	-0.059014	-0.120215	-0.0511767	0.0523003	-0.063247	-0.028691	0.0690959
394546	Dde_2303		Dde_2303	Dde_2303 394546	-0.016043	0.0574654	0.0879247	0.0747218	0.00992536	-0.0469886	0.109743	0.0771494	-0.192326	-0.00223174
394547	Dde_2301	Surface lipoprotein (VIMSS-AUTO)	Dde_2301 Surface lipoprotein (VIMSS-AUTO)	Dde_2301 394547 Surface lipoprotein (VIMSS-AUTO)	-1.3473	-0.888031	-0.791235	-1.80349	-1.62208	-0.261952	-2.76775	-2.92306	-0.720436	-1.08819
394548	Dde_2300	Orf, hypothetical protein (VIMSS-AUTO)	Dde_2300 Orf, hypothetical protein (VIMSS-AUTO)	Dde_2300 394548 Orf, hypothetical protein (VIMSS-AUTO)	-1.12508	-0.805335	-0.557429	-1.48878	-1.70159	-0.292568	-2.48807	-2.84909	-0.677962	-0.809459
394549	Dde_2299	Orf, hypothetical protein (VIMSS-AUTO)	Dde_2299 Orf, hypothetical protein (VIMSS-AUTO)	Dde_2299 394549 Orf, hypothetical protein (VIMSS-AUTO)	-1.32616	-1.3026	-0.624017	-1.63268	-1.91618	-0.490819	-2.39038	-3.11402	-0.790847	-1.09285
394551	Dde_2297	Orf, hypothetical protein (VIMSS-AUTO)	Dde_2297 Orf, hypothetical protein (VIMSS-AUTO)	Dde_2297 394551 Orf, hypothetical protein (VIMSS-AUTO)	-1.38035	-1.19112	-0.85581	-2.34303	-2.75831	-0.681371	-4.5627	-4.17334	-1.43787	-1.38516
394552	Dde_2296	Conserved hypothetical protein (VIMSS-AUTO)	Dde_2296 Conserved hypothetical protein (VIMSS-AUTO)	Dde_2296 394552 Conserved hypothetical protein (VIMSS-AUTO)	-0.569632	-0.577547	-0.680094	-0.659511	-0.572761	-0.696748	-0.77061	-0.51557	-0.600443	-0.744947
394555	Dde_2293	Glucose inhibited division protein B (gidB) (VIMSS-AUTO)	Dde_2293 Glucose inhibited division protein B (gidB) (VIMSS-AUTO)	Dde_2293 394555 Glucose inhibited division protein B (gidB) (VIMSS-AUTO)	0.198659	0.30357	0.0345536	0.174427	0.387359	-0.208784	-0.18199	0.256817	-0.622731	0.198043
394557	Dde_2291	Orf, hypothetical protein (VIMSS-AUTO)	Dde_2291 Orf, hypothetical protein (VIMSS-AUTO)	Dde_2291 394557 Orf, hypothetical protein (VIMSS-AUTO)	0.034017	0.063646	-0.012241	0.0455611	0.1339	0.0190286	0.063307	0.0267273	-0.0543146	0.0508277
394559	Dde_2287	mutT/nudix family protein	Dde_2287 mutT/nudix family protein	Dde_2287 394559 mutT/nudix family protein	0.183097	0.18489	0.370023	0.100434	0.184042	0.103664	0.245054	-0.00219242	-0.279989	0.146821
394560	Dde_2286	Glycogen synthase (VIMSS-AUTO)	Dde_2286 Glycogen synthase (VIMSS-AUTO)	Dde_2286 394560 Glycogen synthase (VIMSS-AUTO)	0.557126	0.538517	0.146019	-0.147949	0.130604	-0.473393	0.139596	-1.49784	-0.368118	0.0969539
394561	Dde_2285	1,4-alpha-glucan branching enzyme (VIMSS-AUTO)	Dde_2285 1,4-alpha-glucan branching enzyme (VIMSS-AUTO)	Dde_2285 394561 1,4-alpha-glucan branching enzyme (VIMSS-AUTO)	-0.263053	-0.142614	0.08444	-2.64387	-3.00111	-0.755672	-3.91038	-3.41017	-0.900962	-1.35121
394562	Dde_2284	Putative asparaginase (VIMSS-AUTO)	Dde_2284 Putative asparaginase (VIMSS-AUTO)	Dde_2284 394562 Putative asparaginase (VIMSS-AUTO)	0.0493088	0.0439748	0.0905949	0.0744306	0.0906736	0.0975189	0.10484	0.146726	0.0734949	0.140271
394563	Dde_2283	4-hydroxythreonine-4-phosphate dehydrogenase	Dde_2283 4-hydroxythreonine-4-phosphate dehydrogenase	Dde_2283 394563 4-hydroxythreonine-4-phosphate dehydrogenase	-0.0880757	-0.092067	-0.00536147	0.108121	-0.0461222	0.0274862	0.138065	0.0426937	0.160064	-0.0118555
394564	Dde_2282	N-methylhydantoinase, putative (VIMSS-AUTO)	Dde_2282 N-methylhydantoinase, putative (VIMSS-AUTO)	Dde_2282 394564 N-methylhydantoinase, putative (VIMSS-AUTO)	0.195244	0.142652	0.0576803	0.0883193	0.0881289	-0.000107321	0.116678	-0.026016	0.0863948	0.191416
394565	Dde_2281	Iron only hydrogenase large subunit, C-terminal domain (VIMSS-AUTO)	Dde_2281 Iron only hydrogenase large subunit, C-terminal domain (VIMSS-AUTO)	Dde_2281 394565 Iron only hydrogenase large subunit, C-terminal domain (VIMSS-AUTO)	0.0393104	0.100941	0.0881841	0.0578161	0.11699	0.114965	0.177861	0.0957527	0.0787857	0.0680532
394567	Dde_2279	Conserved hypothetical protein (VIMSS-AUTO)	Dde_2279 Conserved hypothetical protein (VIMSS-AUTO)	Dde_2279 394567 Conserved hypothetical protein (VIMSS-AUTO)	0.23846	-0.454875	-1.03315	-0.53379	-0.470773	-0.574537	-0.73673	-0.546651	-0.443314	0.109938
394571	Dde_2275	Integral membrane protein (Shelley Haveman)	Dde_2275 Integral membrane protein (Shelley Haveman)	Dde_2275 394571 Integral membrane protein (Shelley Haveman)	-0.0102084	-0.247467	-0.991369	-0.204554	-0.471137	-0.712844	-0.0628651	0.232728	-0.179995	-0.813245
394577	Dde_2268	hypothetical protein	Dde_2268 hypothetical protein	Dde_2268 394577 hypothetical protein	0.0903908	-0.0614928	-0.0623111	-0.153733	-0.138751	-0.213402	0.0681714	0.0460496	0.180542	0.0084539
394578	Dde_2267	Protein of unknown function superfamily (VIMSS-AUTO)	Dde_2267 Protein of unknown function superfamily (VIMSS-AUTO)	Dde_2267 394578 Protein of unknown function superfamily (VIMSS-AUTO)	0.0969243	0.0792533	0.184706	0.0239216	0.147284	0.00795683	-0.0080872	-0.00484024	0.313536	0.0351263
394612	Dde_2226	Putative transcriptional regulator LYSR-type (VIMSS-AUTO)	Dde_2226 Putative transcriptional regulator LYSR-type (VIMSS-AUTO)	Dde_2226 394612 Putative transcriptional regulator LYSR-type (VIMSS-AUTO)	0.228675	0.0532007	0.161507	0.049887	0.12576	-0.0516184	0.0532116	0.38103	-0.302094	0.111447
394613	Dde_2225	Selenide, water dikinase (VIMSS-AUTO)	Dde_2225 Selenide, water dikinase (VIMSS-AUTO)	Dde_2225 394613 Selenide, water dikinase (VIMSS-AUTO)	-1.95352	-1.76066	-1.00448	-0.508803	-0.220725	-1.09054	-0.456955	0.85291	-1.79438	-0.44254
394614	Dde_2224	hypothetical protein	Dde_2224 hypothetical protein	Dde_2224 394614 hypothetical protein	0.156284	0.192066	0.478922	0.186474	0.146057	0.244164	0.0283999	0.0836069	0.0245136	0.338346
394616	Dde_2220	ATP-dependent Clp protease, proteolytic subunit ClpP (VIMSS-AUTO)	Dde_2220 ATP-dependent Clp protease, proteolytic subunit ClpP (VIMSS-AUTO)	Dde_2220 394616 ATP-dependent Clp protease, proteolytic subunit ClpP (VIMSS-AUTO)	-0.48915	-1.46581	-0.428048	-1.09005	-1.32892	-1.16541	0.195373	-0.669218	-1.0533	-0.53877
394617	Dde_2219	ATP-dependent Clp protease, ATP-binding subunit ClpX (VIMSS-AUTO)	Dde_2219 ATP-dependent Clp protease, ATP-binding subunit ClpX (VIMSS-AUTO)	Dde_2219 394617 ATP-dependent Clp protease, ATP-binding subunit ClpX (VIMSS-AUTO)	-1.28034	-1.92284	-0.706392	-1.36141	-2.24948	-1.5933	-3.17266e-05	-0.862546	-1.56503	-1.47293
394618	Dde_2218	ATP-dependent protease La (VIMSS-AUTO)	Dde_2218 ATP-dependent protease La (VIMSS-AUTO)	Dde_2218 394618 ATP-dependent protease La (VIMSS-AUTO)	0.791945	0.29671	0.244612	0.0445441	-0.0391865	0.1487	-0.529274	-0.16903	0.0878309	0.3918
394619	Dde_2217	Transcriptional regulator (VIMSS-AUTO)	Dde_2217 Transcriptional regulator (VIMSS-AUTO)	Dde_2217 394619 Transcriptional regulator (VIMSS-AUTO)	-0.176215	-0.111586	-0.0307341	-0.0607836	-0.162617	-0.160073	-0.146032	-0.0858979	-0.345852	-0.160016
394620	Dde_2216		Dde_2216	Dde_2216 394620	0.103243	0.0547064	0.0368686	0.00162428	0.00318716	0.0201951	-0.067781	-0.056101	0.147455	-0.0534416
394621	Dde_2215		Dde_2215	Dde_2215 394621	0.142697	0.119682	0.0590543	0.121117	0.0934824	0.129485	0.0905697	0.131718	0.00707834	0.0492819
394622	Dde_2214		Dde_2214	Dde_2214 394622	0.195793	0.282814	0.250026	0.213587	0.762893	0.640559	0.65257	0.750078	0.601043	0.555886
394626	Dde_2211	Zinc uptake transcriptional regulator ZUR (Fur family) (Dmitry Rodionov)	Dde_2211 Zinc uptake transcriptional regulator ZUR (Fur family) (Dmitry Rodionov)	Dde_2211 394626 Zinc uptake transcriptional regulator ZUR (Fur family) (Dmitry Rodionov)	-0.139197	-0.106438	-0.267716	-0.0272302	-0.10603	-0.293404	-0.137421	-0.364885	-0.302669	-0.186091
394627	Dde_2210	permease component of zinc ABC transporter (Dmitry Rodionov)	Dde_2210 permease component of zinc ABC transporter (Dmitry Rodionov)	Dde_2210 394627 permease component of zinc ABC transporter (Dmitry Rodionov)	-1.6838	-2.42678	-0.987001	-3.93046	-3.72285	-1.61466	-4.72488	-3.78322	-2.37587	-5.30002
394628	Dde_2209	ATPase component of zinc ABC transporter (Dmitry Rodionov)	Dde_2209 ATPase component of zinc ABC transporter (Dmitry Rodionov)	Dde_2209 394628 ATPase component of zinc ABC transporter (Dmitry Rodionov)	0.158119	0.167637	0.175995	0.158194	0.147172	0.334876	0.723955	0.873194	0.732837	0.0373868
394629	Dde_2208	periplasmic component of zinc ABC transporter (Dmitry Rodionov)	Dde_2208 periplasmic component of zinc ABC transporter (Dmitry Rodionov)	Dde_2208 394629 periplasmic component of zinc ABC transporter (Dmitry Rodionov)	-0.435424	-0.360913	-0.256834	-0.613212	-0.482126	0.10708	-0.561873	-0.828201	0.399576	-0.450236
394632	Dde_2204	Exodeoxyribonuclease VII, large subunit (VIMSS-AUTO)	Dde_2204 Exodeoxyribonuclease VII, large subunit (VIMSS-AUTO)	Dde_2204 394632 Exodeoxyribonuclease VII, large subunit (VIMSS-AUTO)	-0.0676737	-0.0859426	-0.0839665	-0.066049	-0.0821141	-0.0122947	0.0574623	0.0358934	0.25208	-0.136984
394633	Dde_2203	Peptidase, M23/M37 family (VIMSS-AUTO)	Dde_2203 Peptidase, M23/M37 family (VIMSS-AUTO)	Dde_2203 394633 Peptidase, M23/M37 family (VIMSS-AUTO)	0.0143816	-0.0874726	0.110414	0.01442	0.137466	0.182174	0.0875532	0.197281	0.0680699	-0.0607516
394634	Dde_2202	Exodeoxyribonuclease VII, small subunit (xseB) (VIMSS-AUTO)	Dde_2202 Exodeoxyribonuclease VII, small subunit (xseB) (VIMSS-AUTO)	Dde_2202 394634 Exodeoxyribonuclease VII, small subunit (xseB) (VIMSS-AUTO)	0.070894	0.167144	0.231291	0.183352	0.27542	0.448338	0.518727	0.40119	0.866589	0.233126
394635	Dde_2201	Geranyltranstransferase (farnesyldiphosphate synthase) (VIMSS-AUTO)	Dde_2201 Geranyltranstransferase (farnesyldiphosphate synthase) (VIMSS-AUTO)	Dde_2201 394635 Geranyltranstransferase (farnesyldiphosphate synthase) (VIMSS-AUTO)	-2.4248	-2.23559	-1.57362	-2.80786	-2.13177	-1.25022	-2.66279	-1.86434	0.0620636	-2.86247
394637	Dde_2199	NAD(P)H-flavin oxidoreductase (VIMSS-AUTO)	Dde_2199 NAD(P)H-flavin oxidoreductase (VIMSS-AUTO)	Dde_2199 394637 NAD(P)H-flavin oxidoreductase (VIMSS-AUTO)	-0.00254017	0.0559553	-0.00299828	0.0646858	-0.00983542	-0.0213957	0.046117	0.174598	0.0261879	0.114786
394638	Dde_2198	Conserved hypothetical protein TIGR00427 (VIMSS-AUTO)	Dde_2198 Conserved hypothetical protein TIGR00427 (VIMSS-AUTO)	Dde_2198 394638 Conserved hypothetical protein TIGR00427 (VIMSS-AUTO)	0.241842	0.0154442	0.104638	-0.00248431	0.0820692	-0.017244	0.0181217	-0.0380663	-0.110479	0.119233
394642	Dde_2193	HD domain protein (VIMSS-AUTO)	Dde_2193 HD domain protein (VIMSS-AUTO)	Dde_2193 394642 HD domain protein (VIMSS-AUTO)	-0.00861882	0.155831	0.124702	0.067752	-0.00607191	-0.0571106	0.0964801	-0.0909333	-0.0311592	0.0450507
394643	Dde_2192	Aspartate/tyrosine/aromatic aminotransferase (VIMSS-AUTO)	Dde_2192 Aspartate/tyrosine/aromatic aminotransferase (VIMSS-AUTO)	Dde_2192 394643 Aspartate/tyrosine/aromatic aminotransferase (VIMSS-AUTO)	-0.646532	-0.912227	-0.719174	-0.653156	-0.91542	-0.741658	-1.00047	-1.42224	0.212094	-0.60092
394644	Dde_2191	Methlytransferase, UbiE/COQ5 family superfamily (VIMSS-AUTO)	Dde_2191 Methlytransferase, UbiE/COQ5 family superfamily (VIMSS-AUTO)	Dde_2191 394644 Methlytransferase, UbiE/COQ5 family superfamily (VIMSS-AUTO)	-0.0862556	-0.414159	-0.279065	-0.330804	-0.610418	-0.24063	-0.780939	-1.10596	0.450335	-0.0904063
394645	Dde_2190	Probable hydrolase, putative (VIMSS-AUTO)	Dde_2190 Probable hydrolase, putative (VIMSS-AUTO)	Dde_2190 394645 Probable hydrolase, putative (VIMSS-AUTO)	-0.196191	-0.0616841	-0.0482611	-0.0982453	-0.089696	0.0426073	-0.0412133	-0.0578296	0.0729291	0.0201473
394646	Dde_2189	Flavoprotein; electron transport (VIMSS-AUTO)	Dde_2189 Flavoprotein; electron transport (VIMSS-AUTO)	Dde_2189 394646 Flavoprotein; electron transport (VIMSS-AUTO)	0.0461022	0.0625759	-0.0441974	0.03698	0.193671	0.118592	0.163641	0.150017	0.14131	0.0401468
394648	Dde_2187	UDP-glucose 4-epimerase (VIMSS-AUTO)	Dde_2187 UDP-glucose 4-epimerase (VIMSS-AUTO)	Dde_2187 394648 UDP-glucose 4-epimerase (VIMSS-AUTO)	0.741664	0.917568	0.119207	0.648294	1.026	0.50743	0.645913	3.01846	-0.60327	0.145589
394650	Dde_2184	Conserved hypothetical protein (VIMSS-AUTO)	Dde_2184 Conserved hypothetical protein (VIMSS-AUTO)	Dde_2184 394650 Conserved hypothetical protein (VIMSS-AUTO)	-0.102332	-0.0236827	0.0944065	0.0116567	-0.115998	-0.223684	0.217013	0.163173	0.0259619	-0.0423699
394651	Dde_2183	dTDP-4-dehydrorhamnose reductase	Dde_2183 dTDP-4-dehydrorhamnose reductase	Dde_2183 394651 dTDP-4-dehydrorhamnose reductase	-0.296701	0.0523159	-0.507935	-0.163248	0.483263	-0.0528347	-1.56408	2.1649	-1.04004	-0.700203
394654	Dde_2180	hypothetical protein	Dde_2180 hypothetical protein	Dde_2180 394654 hypothetical protein	-0.111502	-0.0583261	-0.0322731	0.0352885	-0.0190308	-0.0222013	0.0493011	0.008626	-0.133109	-0.0611973
394655	Dde_2179	hypothetical protein	Dde_2179 hypothetical protein	Dde_2179 394655 hypothetical protein	-0.0974209	-0.180404	-0.0973731	-0.121368	-0.0990992	-0.184648	-0.0399651	-0.111997	-0.114122	-0.117653
394658	Dde_2176	NADH oxidase, putative (VIMSS-AUTO)	Dde_2176 NADH oxidase, putative (VIMSS-AUTO)	Dde_2176 394658 NADH oxidase, putative (VIMSS-AUTO)	-0.189676	-0.211932	-0.101186	-0.0166563	-0.0934083	-0.0344926	0.0694207	-0.0700458	-0.195002	0.00738312
394659	Dde_2175	Conserved hypothetical protein (VIMSS-AUTO)	Dde_2175 Conserved hypothetical protein (VIMSS-AUTO)	Dde_2175 394659 Conserved hypothetical protein (VIMSS-AUTO)	-0.340378	-0.556167	-0.387536	-0.309208	-0.323203	-0.45203	-0.0549817	-0.287292	-0.531635	-0.125915
394660	Dde_2174	Conserved hypothetical protein (VIMSS-AUTO)	Dde_2174 Conserved hypothetical protein (VIMSS-AUTO)	Dde_2174 394660 Conserved hypothetical protein (VIMSS-AUTO)	-0.553179	-0.521561	-0.403166	-0.338563	-0.209291	-0.404414	-0.207693	-0.100022	-0.622443	-0.0881671
394661	Dde_2173	Hydrolase, haloacid dehalogenase-like family, putative (VIMSS-AUTO)	Dde_2173 Hydrolase, haloacid dehalogenase-like family, putative (VIMSS-AUTO)	Dde_2173 394661 Hydrolase, haloacid dehalogenase-like family, putative (VIMSS-AUTO)	-0.314294	-0.282471	-0.502899	-0.303072	-0.0972171	-0.408897	-0.177938	-0.247993	0.159451	-0.211576
394662	Dde_2172	YGGT family superfamily (VIMSS-AUTO)	Dde_2172 YGGT family superfamily (VIMSS-AUTO)	Dde_2172 394662 YGGT family superfamily (VIMSS-AUTO)	-2.78265	-3.21059	-2.11515	-2.36304	-1.87058	-2.44933	-1.58355	-1.81255	-1.95629	-2.18661
394666	Dde_2168	Acetolactate synthase, large subunit, biosynthetic type (VIMSS-AUTO)	Dde_2168 Acetolactate synthase, large subunit, biosynthetic type (VIMSS-AUTO)	Dde_2168 394666 Acetolactate synthase, large subunit, biosynthetic type (VIMSS-AUTO)	-5.65607	-6.88274	-7.73704	-6.13004	-6.20193	-7.08138	-0.119846	-1.16258	-3.46399	-5.98909
394667	Dde_2167	Acetolactate synthase, small subunit (VIMSS-AUTO)	Dde_2167 Acetolactate synthase, small subunit (VIMSS-AUTO)	Dde_2167 394667 Acetolactate synthase, small subunit (VIMSS-AUTO)	1.15913	-0.0121772	-0.0333943	-0.618115	-1.02157	0.000816779	0.136023	-0.238094	0.650467	-0.721903
394671	Dde_2162	DNA-damage-inducible protein F (VIMSS-AUTO)	Dde_2162 DNA-damage-inducible protein F (VIMSS-AUTO)	Dde_2162 394671 DNA-damage-inducible protein F (VIMSS-AUTO)	-0.301638	-0.30235	-0.3977	-0.035715	-0.14492	-0.375067	0.364731	-0.146208	-0.34934	-0.148353
394672	Dde_2161	Heat shock protein HtpX, putative (VIMSS-AUTO)	Dde_2161 Heat shock protein HtpX, putative (VIMSS-AUTO)	Dde_2161 394672 Heat shock protein HtpX, putative (VIMSS-AUTO)	-0.0103527	-0.0572448	-0.0166377	-0.0371762	-0.067655	-0.0196774	-0.0112261	-0.0756145	-0.0670804	-0.0278022
394674	Dde_2159	Methyl-accepting chemotaxis protein (VIMSS-AUTO)	Dde_2159 Methyl-accepting chemotaxis protein (VIMSS-AUTO)	Dde_2159 394674 Methyl-accepting chemotaxis protein (VIMSS-AUTO)	-0.158059	0.314649	0.126619	0.457302	0.421815	0.088503	0.700902	0.661003	0.41656	0.327779
394675	Dde_2157	TPR repeat-containing protein	Dde_2157 TPR repeat-containing protein	Dde_2157 394675 TPR repeat-containing protein	-0.142768	-0.104608	-0.0570762	-0.110795	-0.150656	-0.0863791	-0.128096	-0.111387	-0.132277	-0.139083
394677	Dde_2155	Biopolymer transport protein (VIMSS-AUTO)	Dde_2155 Biopolymer transport protein (VIMSS-AUTO)	Dde_2155 394677 Biopolymer transport protein (VIMSS-AUTO)	-0.0748713	8.51482e-05	-0.0397827	-0.0422761	-0.0171441	0.0152025	0.10562	0.0949779	0.0735999	0.0906422
394678	Dde_2154	Biopolymer transport proteins (VIMSS-AUTO)	Dde_2154 Biopolymer transport proteins (VIMSS-AUTO)	Dde_2154 394678 Biopolymer transport proteins (VIMSS-AUTO)	0.0308319	-0.0316465	0.0117449	0.0295931	0.163276	-0.0335497	0.0604593	0.0855926	-0.186051	0.0380096
394679	Dde_2153	Biopolymer transport proteins (VIMSS-AUTO)	Dde_2153 Biopolymer transport proteins (VIMSS-AUTO)	Dde_2153 394679 Biopolymer transport proteins (VIMSS-AUTO)	0.230652	0.241468	0.238792	0.0561087	0.00318302	0.221348	-0.049245	-0.0142909	0.182198	0.0249995
394681	Dde_2151	Thioredoxin reductase (trxB) (VIMSS-AUTO)	Dde_2151 Thioredoxin reductase (trxB) (VIMSS-AUTO)	Dde_2151 394681 Thioredoxin reductase (trxB) (VIMSS-AUTO)	-0.0356656	0.16425	-0.0504625	0.152748	0.0511374	-0.732679	-1.75163	-0.48477	-1.4339	0.0638348
394682	Dde_2148	CheY Protein Phosphatase (Christopher Rao)	Dde_2148 CheY Protein Phosphatase (Christopher Rao)	Dde_2148 394682 CheY Protein Phosphatase (Christopher Rao)	0.0872549	0.0629802	-0.0347641	0.102292	0.0865776	0.0129188	0.155477	0.0980601	0.0180038	0.121965
394685	Dde_2145	Periplasmic protein, putative (VIMSS-AUTO)	Dde_2145 Periplasmic protein, putative (VIMSS-AUTO)	Dde_2145 394685 Periplasmic protein, putative (VIMSS-AUTO)	-0.42417	-0.889873	-0.440642	-1.06718	-0.55194	-0.650377	-1.01025	-1.12566	-0.84564	-1.31237
394690	Dde_2141	Acyl-CoA thioesterase I (tesA) (VIMSS-AUTO)	Dde_2141 Acyl-CoA thioesterase I (tesA) (VIMSS-AUTO)	Dde_2141 394690 Acyl-CoA thioesterase I (tesA) (VIMSS-AUTO)	0.140025	0.055738	-0.0681349	-0.029178	0.055095	-0.0164806	0.155407	-0.0437087	0.122804	-0.0278655
394693	Dde_2138	Probable large subunit, hydrogenase-2 (VIMSS-AUTO)	Dde_2138 Probable large subunit, hydrogenase-2 (VIMSS-AUTO)	Dde_2138 394693 Probable large subunit, hydrogenase-2 (VIMSS-AUTO)	0.139534	0.143309	0.0538801	0.122313	0.162956	0.0646218	0.0709677	0.195489	0.057671	0.0495249
394694	Dde_2137	periplasmic [NiFe] hydrogenase, small subunit, isozyme 1 (Sean Caffrey)	Dde_2137 periplasmic [NiFe] hydrogenase, small subunit, isozyme 1 (Sean Caffrey)	Dde_2137 394694 periplasmic [NiFe] hydrogenase, small subunit, isozyme 1 (Sean Caffrey)	0.149694	-0.0577241	0.126895	0.177065	0.397373	0.351284	0.370431	0.288093	0.315128	0.275765
394695	Dde_2136	Hydrogenase expression/formation protein (VIMSS-AUTO)	Dde_2136 Hydrogenase expression/formation protein (VIMSS-AUTO)	Dde_2136 394695 Hydrogenase expression/formation protein (VIMSS-AUTO)	-0.183471	-0.125364	0.510972	0.00165815	0.0263218	0.399357	0.192772	0.19446	0.321049	0.173064
394696	Dde_2135	periplasmic [NiFeSe] hydrogenase, large subunit, selenocysteine-containing (Sean Caffrey)	Dde_2135 periplasmic [NiFeSe] hydrogenase, large subunit, selenocysteine-containing (Sean Caffrey)	Dde_2135 394696 periplasmic [NiFeSe] hydrogenase, large subunit, selenocysteine-containing (Sean Caffrey)	-0.0472219	0.0116609	0.646383	0.105242	0.243416	0.849116	0.194188	0.355289	0.912855	0.486821
394705	Dde_2123	Putative polyprotein (VIMSS-AUTO)	Dde_2123 Putative polyprotein (VIMSS-AUTO)	Dde_2123 394705 Putative polyprotein (VIMSS-AUTO)	0.135603	0.0605543	0.0845917	0.000418739	0.0541833	0.0869138	-0.0131049	0.104173	0.248566	-0.104852
394713	Dde_2115		Dde_2115	Dde_2115 394713	-1.52764	-2.16111	-3.19511	-2.33959	-2.721	-2.51199	-1.35615	-2.04442	0.527093	-2.16426
394714	Dde_2114	Disulfide interchange protein helx precursor (ccmG) (VIMSS-AUTO)	Dde_2114 Disulfide interchange protein helx precursor (ccmG) (VIMSS-AUTO)	Dde_2114 394714 Disulfide interchange protein helx precursor (ccmG) (VIMSS-AUTO)	0.132068	0.0390384	-0.321545	-0.175154	-0.142001	0.120157	-0.499255	-0.646054	1.40859	-0.131643
394715	Dde_2113	Acetyltransferase, GNAT family, putative (VIMSS-AUTO)	Dde_2113 Acetyltransferase, GNAT family, putative (VIMSS-AUTO)	Dde_2113 394715 Acetyltransferase, GNAT family, putative (VIMSS-AUTO)	-2.0441	-2.0283	-2.16428	-2.14169	-2.0939	-2.17439	-0.16016	-1.14488	-1.35419	-2.17621
394717	Dde_2111	Conserved hypothetical protein (VIMSS-AUTO)	Dde_2111 Conserved hypothetical protein (VIMSS-AUTO)	Dde_2111 394717 Conserved hypothetical protein (VIMSS-AUTO)	-0.0913325	-0.221889	-0.214619	-0.33532	-0.271611	-0.189109	-0.734963	-0.221869	0.0890739	-0.10999
394718	Dde_2110	DNA repair protein RadA	Dde_2110 DNA repair protein RadA	Dde_2110 394718 DNA repair protein RadA	0.0266999	-0.00679486	-0.0338124	-0.0193571	0.0111832	-0.00944492	-0.0317226	0.0565318	-0.0634232	-0.00222976
394719	Dde_2108	Methyl-accepting chemotaxis protein (MCP) signaling domain protein (VIMSS-AUTO)	Dde_2108 Methyl-accepting chemotaxis protein (MCP) signaling domain protein (VIMSS-AUTO)	Dde_2108 394719 Methyl-accepting chemotaxis protein (MCP) signaling domain protein (VIMSS-AUTO)	0.148663	0.36623	0.350799	0.231732	0.429516	0.303654	0.390665	0.261991	0.391343	0.299714
394720	Dde_2107	Chemotaxis protein CheY (cheY-4) (VIMSS-AUTO)	Dde_2107 Chemotaxis protein CheY (cheY-4) (VIMSS-AUTO)	Dde_2107 394720 Chemotaxis protein CheY (cheY-4) (VIMSS-AUTO)	-0.0861627	-0.125702	0.139333	0.0423137	0.0501696	0.145495	0.0799192	0.0211596	0.102319	-0.00428299
394721	Dde_2106		Dde_2106	Dde_2106 394721	-0.0741044	0.053146	-0.000627435	0.0385594	0.0562642	-0.0203698	0.170886	0.153226	-0.0484003	0.0398882
394722	Dde_2105	Response regulator for chemotaxis; protein glutamate methyltransferase (VIMSS-AUTO)	Dde_2105 Response regulator for chemotaxis; protein glutamate methyltransferase (VIMSS-AUTO)	Dde_2105 394722 Response regulator for chemotaxis; protein glutamate methyltransferase (VIMSS-AUTO)	0.31682	0.318906	0.564475	0.364297	0.400652	0.50443	0.5745	0.505536	0.380598	0.531686
394723	Dde_2104	Response regulator for chemotaxis (cheA sensor); protein methylesterase (VIMSS-AUTO)	Dde_2104 Response regulator for chemotaxis (cheA sensor); protein methylesterase (VIMSS-AUTO)	Dde_2104 394723 Response regulator for chemotaxis (cheA sensor); protein methylesterase (VIMSS-AUTO)	0.139569	0.0775877	-0.0632552	0.0727432	0.00988305	-0.0299088	-0.0122988	-0.0264099	-0.252859	-0.0518365
394724	Dde_2103	Uncharacterized ACR, COG1993 superfamily (VIMSS-AUTO)	Dde_2103 Uncharacterized ACR, COG1993 superfamily (VIMSS-AUTO)	Dde_2103 394724 Uncharacterized ACR, COG1993 superfamily (VIMSS-AUTO)	0.0219845	0.0185539	0.0562913	0.00432605	-0.0514147	-0.0321723	0.10371	-0.0141291	-0.0234345	0.0124214
394725	Dde_2102	Orf, hypothetical protein (VIMSS-AUTO)	Dde_2102 Orf, hypothetical protein (VIMSS-AUTO)	Dde_2102 394725 Orf, hypothetical protein (VIMSS-AUTO)	-0.094386	-0.0315173	-0.0143262	-0.000326083	0.0349868	0.011145	-0.00191227	0.011289	-0.00356508	0.0640526
394726	Dde_2101	Adenylate cyclase, putative (VIMSS-AUTO)	Dde_2101 Adenylate cyclase, putative (VIMSS-AUTO)	Dde_2101 394726 Adenylate cyclase, putative (VIMSS-AUTO)	-0.299944	-0.666398	-0.647382	-0.733325	-0.816453	-0.779168	-0.961311	-0.359708	-0.601166	-0.478028
394727	Dde_2100	Orf, hypothetical protein (VIMSS-AUTO)	Dde_2100 Orf, hypothetical protein (VIMSS-AUTO)	Dde_2100 394727 Orf, hypothetical protein (VIMSS-AUTO)	-0.138896	0.000215626	0.0679207	0.00782375	-0.186457	0.319219	1.14827	-0.11697	0.999112	0.141714
394728	Dde_2099	ATP-binding component of serine protease (VIMSS-AUTO)	Dde_2099 ATP-binding component of serine protease (VIMSS-AUTO)	Dde_2099 394728 ATP-binding component of serine protease (VIMSS-AUTO)	0.239252	0.0233249	0.202569	-0.0209177	-0.0409682	0.0598982	-0.285088	-0.29565	-0.199669	0.123809
394729	Dde_2098	leucyl/phenylalanyl-tRNA--protein transferase	Dde_2098 leucyl/phenylalanyl-tRNA--protein transferase	Dde_2098 394729 leucyl/phenylalanyl-tRNA--protein transferase	0.0076436	0.0426119	-0.0267564	-0.0946015	-0.0408172	0.0420197	-0.183454	-0.14705	-0.0529556	-0.0301922
394730	Dde_2097	Conserved hypothetical protein (VIMSS-AUTO)	Dde_2097 Conserved hypothetical protein (VIMSS-AUTO)	Dde_2097 394730 Conserved hypothetical protein (VIMSS-AUTO)	0.0391034	0.0185365	0.162373	0.126361	0.13115	0.127727	0.516403	1.49832	0.115152	0.073141
394731	Dde_2096	Excinuclease ABC, B subunit (VIMSS-AUTO)	Dde_2096 Excinuclease ABC, B subunit (VIMSS-AUTO)	Dde_2096 394731 Excinuclease ABC, B subunit (VIMSS-AUTO)	-0.0171991	0.00917618	0.0715053	0.0226638	0.0140536	0.0539015	0.00519306	0.024221	-0.0793833	-0.0085357
394732	Dde_2095	Potassium channel (VIMSS-AUTO)	Dde_2095 Potassium channel (VIMSS-AUTO)	Dde_2095 394732 Potassium channel (VIMSS-AUTO)	0.133555	0.107421	0.283892	0.284329	0.215073	0.136244	0.144252	0.306812	0.155265	0.164035
394733	Dde_2094	Conserved hypothetical protein (VIMSS-AUTO)	Dde_2094 Conserved hypothetical protein (VIMSS-AUTO)	Dde_2094 394733 Conserved hypothetical protein (VIMSS-AUTO)	0.199381	0.159061	0.187566	0.206745	0.185082	0.193303	0.0817477	0.233777	0.191974	0.195212
394735	Dde_2092	dihydrodipicolinate reductase	Dde_2092 dihydrodipicolinate reductase	Dde_2092 394735 dihydrodipicolinate reductase	-2.32245	-3.1849	-3.43565	-2.17883	-2.86904	-3.52825	-1.20275	-1.75402	-1.92564	-2.60401
394737	Dde_2090	Putative dimethyl sulfoxide reductase chain ynff precursor (VIMSS-AUTO)	Dde_2090 Putative dimethyl sulfoxide reductase chain ynff precursor (VIMSS-AUTO)	Dde_2090 394737 Putative dimethyl sulfoxide reductase chain ynff precursor (VIMSS-AUTO)	-0.0184784	0.031649	0.0349674	0.157912	0.152386	0.0514848	0.00265544	0.0177461	0.120199	0.183674
394738	Dde_2089	Orf, hypothetical protein (VIMSS-AUTO)	Dde_2089 Orf, hypothetical protein (VIMSS-AUTO)	Dde_2089 394738 Orf, hypothetical protein (VIMSS-AUTO)	0.0278524	0.0166841	0.0237523	0.0206828	0.0137286	-4.86756e-05	-0.0294043	0.0401097	-0.0761475	0.0333659
394739	Dde_2088	ACT domain protein (VIMSS-AUTO)	Dde_2088 ACT domain protein (VIMSS-AUTO)	Dde_2088 394739 ACT domain protein (VIMSS-AUTO)	-0.00412486	0.0669543	0.0305985	0.0959165	0.0137841	-0.0267874	-0.0265151	-0.154583	-0.143265	-0.03357
394740	Dde_2086	Glutamate synthase, small subunit, putative (VIMSS-AUTO)	Dde_2086 Glutamate synthase, small subunit, putative (VIMSS-AUTO)	Dde_2086 394740 Glutamate synthase, small subunit, putative (VIMSS-AUTO)	0.00166385	-0.0445999	-0.0469033	0.0136174	-0.0162045	-0.0589011	0.0169262	0.000629027	-0.0941089	0.01648
394742	Dde_2084	Potential ortholog of Phenylacetate-CoA ligase involved in aromatic compound metabolism (Morgan Price)	Dde_2084 Potential ortholog of Phenylacetate-CoA ligase involved in aromatic compound metabolism (Morgan Price)	Dde_2084 394742 Potential ortholog of Phenylacetate-CoA ligase involved in aromatic compound metabolism (Morgan Price)	-0.907631	-0.708735	-0.444084	-1.96717	-0.73347	-0.735406	-1.89617	-1.15939	-0.963521	-0.876403
394748	Dde_2078	Acetoin utilization protein AcuB, putative (VIMSS-AUTO)	Dde_2078 Acetoin utilization protein AcuB, putative (VIMSS-AUTO)	Dde_2078 394748 Acetoin utilization protein AcuB, putative (VIMSS-AUTO)	0.0712537	0.000180375	0.0185713	-0.0669596	-0.0224145	-0.136461	-0.152875	0.00314993	-0.151477	0.00769419
394749	Dde_2077	protein-L-isoaspartate O-methyltransferase	Dde_2077 protein-L-isoaspartate O-methyltransferase	Dde_2077 394749 protein-L-isoaspartate O-methyltransferase	-0.784808	-1.14042	-0.944319	-0.98396	-1.1812	-1.06874	-1.53734	-1.34692	-1.48413	-1.21173
394750	Dde_2076	Predicted membrane protein (VIMSS-AUTO)	Dde_2076 Predicted membrane protein (VIMSS-AUTO)	Dde_2076 394750 Predicted membrane protein (VIMSS-AUTO)	-0.593315	-0.360242	-0.682903	-0.574379	-0.309508	-1.57314	-1.41235	-2.30061	-2.27497	-0.674976
394751	Dde_2075	ATP-binding protein (VIMSS-AUTO)	Dde_2075 ATP-binding protein (VIMSS-AUTO)	Dde_2075 394751 ATP-binding protein (VIMSS-AUTO)	-0.842206	-0.777679	-0.953046	-0.433246	-0.833331	-1.33769	-1.19489	-1.90744	-2.07464	-0.315428
394755	Dde_2071	Conserved hypothetical protein (VIMSS-AUTO)	Dde_2071 Conserved hypothetical protein (VIMSS-AUTO)	Dde_2071 394755 Conserved hypothetical protein (VIMSS-AUTO)	-1.43169	-1.78187	-1.59801	-1.48437	-1.49229	-2.14822	-1.39847	-0.922968	-1.87188	-1.97201
394756	Dde_2070	hypothetical protein	Dde_2070 hypothetical protein	Dde_2070 394756 hypothetical protein	-0.294548	-0.337568	-0.201761	-0.32337	-0.261761	-0.436247	-0.543652	-0.22211	-1.33382	-0.446072
394763	Dde_2063	Translation elongation factor G (VIMSS-AUTO)	Dde_2063 Translation elongation factor G (VIMSS-AUTO)	Dde_2063 394763 Translation elongation factor G (VIMSS-AUTO)	-1.13819	-0.96169	-0.5344	-0.392303	-0.39972	-0.822064	0.167298	-0.426856	-1.18345	-0.214895
394765	Dde_2061	trehalose-phosphatase	Dde_2061 trehalose-phosphatase	Dde_2061 394765 trehalose-phosphatase	-0.53161	-0.0770009	0.053343	-0.368595	-0.0338447	-0.0644094	-0.974288	-1.25271	-0.0172669	-0.327265
394766	Dde_2060	Trehalose-6-phosphate synthase (VIMSS-AUTO)	Dde_2060 Trehalose-6-phosphate synthase (VIMSS-AUTO)	Dde_2060 394766 Trehalose-6-phosphate synthase (VIMSS-AUTO)	0.377513	0.231387	0.0729119	0.343645	0.263781	0.143492	0.398924	0.709888	0.100695	0.347279
394767	Dde_2059	dimethyladenosine transferase	Dde_2059 dimethyladenosine transferase	Dde_2059 394767 dimethyladenosine transferase	0.215155	-0.564567	0.238906	-0.210538	-0.572117	0.374392	0.780503	0.303808	1.46319	-0.230475
394768	Dde_2058	DNA-binding protein HU-beta (hupB) (VIMSS-AUTO)	Dde_2058 DNA-binding protein HU-beta (hupB) (VIMSS-AUTO)	Dde_2058 394768 DNA-binding protein HU-beta (hupB) (VIMSS-AUTO)	0.527344	0.419768	-0.031068	0.057718	0.257277	-0.0500547	0.178759	0.622201	0.318875	0.0592378
394770	Dde_2055	Uncharacterized protein, YqeY family COG1610 superfamily (VIMSS-AUTO)	Dde_2055 Uncharacterized protein, YqeY family COG1610 superfamily (VIMSS-AUTO)	Dde_2055 394770 Uncharacterized protein, YqeY family COG1610 superfamily (VIMSS-AUTO)	0.169857	0.187672	0.159231	-0.231134	0.027317	0.0707598	-0.591955	-0.15345	-0.208922	-0.217936
394771	Dde_2054	MutS2 family protein, putative (VIMSS-AUTO)	Dde_2054 MutS2 family protein, putative (VIMSS-AUTO)	Dde_2054 394771 MutS2 family protein, putative (VIMSS-AUTO)	0.143606	0.0792347	0.134001	-0.171025	-0.106886	-0.127237	-0.1395	-0.0529035	-0.263954	-0.0491141
394772	Dde_2053	DNA primase (dnaG) (VIMSS-AUTO)	Dde_2053 DNA primase (dnaG) (VIMSS-AUTO)	Dde_2053 394772 DNA primase (dnaG) (VIMSS-AUTO)	0.104649	0.145517	0.044719	0.18987	0.204458	-0.0161667	0.400401	0.610719	0.143783	0.00312616
394776	Dde_2049	2-isopropylmalate synthase/homocitrate synthase family protein (VIMSS-AUTO)	Dde_2049 2-isopropylmalate synthase/homocitrate synthase family protein (VIMSS-AUTO)	Dde_2049 394776 2-isopropylmalate synthase/homocitrate synthase family protein (VIMSS-AUTO)	-3.59813	-4.22991	-3.49609	-4.35436	-4.36002	-3.51865	-0.508581	-1.30805	-1.79084	-4.43587
394777	Dde_2048	Aspartate kinase, monofunctional class (VIMSS-AUTO)	Dde_2048 Aspartate kinase, monofunctional class (VIMSS-AUTO)	Dde_2048 394777 Aspartate kinase, monofunctional class (VIMSS-AUTO)	0.0562094	0.145465	-0.217566	0.00707733	0.060967	0.104664	0.116087	0.102257	0.165541	-0.0665224
394780	Dde_2045	Orf, hypothetical protein (VIMSS-AUTO)	Dde_2045 Orf, hypothetical protein (VIMSS-AUTO)	Dde_2045 394780 Orf, hypothetical protein (VIMSS-AUTO)	-0.0667974	-0.102594	-0.0451735	-0.197373	-0.0847571	-0.330647	-0.0282464	-0.114732	-1.35443	-0.0337707
394782	Dde_2043		Dde_2043	Dde_2043 394782	-0.132169	-0.196494	-0.191782	-0.387004	-0.316963	-0.322102	-0.29214	-0.309922	-0.307317	-0.261971
394785	Dde_2040	Positive regulator of CheA protein activity (VIMSS-AUTO)	Dde_2040 Positive regulator of CheA protein activity (VIMSS-AUTO)	Dde_2040 394785 Positive regulator of CheA protein activity (VIMSS-AUTO)	0.274714	0.147872	0.241111	0.0473016	0.0422461	0.13051	-0.394288	0.193978	0.282939	0.115643
394786	Dde_2039	transcription-repair coupling factor	Dde_2039 transcription-repair coupling factor	Dde_2039 394786 transcription-repair coupling factor	-0.136481	-0.0305343	0.135908	-0.131366	-0.0367666	0.323758	-0.0357401	0.205457	0.39421	-0.195981
394787	Dde_2038	Conserved hypothetical protein (VIMSS-AUTO)	Dde_2038 Conserved hypothetical protein (VIMSS-AUTO)	Dde_2038 394787 Conserved hypothetical protein (VIMSS-AUTO)	0.0122877	0.159206	-0.106994	-0.194558	0.204205	-0.723181	-1.1312	0.0752376	-0.979916	-0.0703591
394790	Dde_2035	Recombination protein O superfamily (VIMSS-AUTO)	Dde_2035 Recombination protein O superfamily (VIMSS-AUTO)	Dde_2035 394790 Recombination protein O superfamily (VIMSS-AUTO)	-0.22116	-0.10132	-0.0264355	-0.17554	-0.131576	-0.101124	-0.149151	-0.172634	-0.0936125	-0.117588
394795	Dde_2030	Transport of potassium (VIMSS-AUTO)	Dde_2030 Transport of potassium (VIMSS-AUTO)	Dde_2030 394795 Transport of potassium (VIMSS-AUTO)	-0.401934	-0.36172	-0.211119	-0.537332	-0.372635	-0.230251	0.00496411	-0.129239	-0.05699	-0.405656
394796	Dde_2029	Potassium uptake, requires TrkE (VIMSS-AUTO)	Dde_2029 Potassium uptake, requires TrkE (VIMSS-AUTO)	Dde_2029 394796 Potassium uptake, requires TrkE (VIMSS-AUTO)	-0.471605	-0.585913	-0.156219	-0.674933	-0.595855	-0.481166	-0.434437	-0.243642	-0.32636	-0.515399
394801	Dde_2024	Probable cytochrome c biogenesis protein ycf5, putative (VIMSS-AUTO)	Dde_2024 Probable cytochrome c biogenesis protein ycf5, putative (VIMSS-AUTO)	Dde_2024 394801 Probable cytochrome c biogenesis protein ycf5, putative (VIMSS-AUTO)	0.162006	0.083573	0.286989	-0.0134567	0.0908709	0.251684	-0.837167	-0.22982	-0.498788	0.335136
394803	Dde_2022	Heptosyltransferase family (VIMSS-AUTO)	Dde_2022 Heptosyltransferase family (VIMSS-AUTO)	Dde_2022 394803 Heptosyltransferase family (VIMSS-AUTO)	0.128333	0.565989	0.217801	0.0750272	0.368873	0.746296	-1.46995	0.257852	-0.524233	0.118924
394804	Dde_2021		Dde_2021	Dde_2021 394804	0.751665	1.06705	0.450159	0.741182	1.40763	0.938383	-0.202231	3.37411	-0.414552	0.480959
394808	Dde_2016	Attenuation regulatory protein (pyrR) (VIMSS-AUTO)	Dde_2016 Attenuation regulatory protein (pyrR) (VIMSS-AUTO)	Dde_2016 394808 Attenuation regulatory protein (pyrR) (VIMSS-AUTO)	0.24835	0.193946	0.290195	0.325811	0.325505	0.272842	-0.0564828	-0.17486	0.0526619	-0.0125382
394810	Dde_2014	Heat shock protein HslVU, ATPase subunit HslU (VIMSS-AUTO)	Dde_2014 Heat shock protein HslVU, ATPase subunit HslU (VIMSS-AUTO)	Dde_2014 394810 Heat shock protein HslVU, ATPase subunit HslU (VIMSS-AUTO)	-0.338565	-0.0709471	-0.175065	-0.375546	-0.22939	0.0191427	-0.119309	-0.132999	-0.0115767	-0.185095
394811	Dde_2013	Serine endoprotease (VIMSS-AUTO)	Dde_2013 Serine endoprotease (VIMSS-AUTO)	Dde_2013 394811 Serine endoprotease (VIMSS-AUTO)	0.0167117	-0.00299279	-0.00659045	0.0134199	0.00308681	0.090347	-0.0837057	0.0255771	-0.120698	0.00970905
394812	Dde_2012	Putative lipase (EC 3.1.1.-) (VIMSS-AUTO)	Dde_2012 Putative lipase (EC 3.1.1.-) (VIMSS-AUTO)	Dde_2012 394812 Putative lipase (EC 3.1.1.-) (VIMSS-AUTO)	-0.0852514	0.0134608	0.0723442	0.138008	0.0678096	0.24248	0.68815	-0.0544853	0.089259	-0.0159687
394813	Dde_2011	Ribosomal protein S1 (rpsA) (VIMSS-AUTO)	Dde_2011 Ribosomal protein S1 (rpsA) (VIMSS-AUTO)	Dde_2011 394813 Ribosomal protein S1 (rpsA) (VIMSS-AUTO)	0.264385	0.128718	0.162898	-0.0627232	-0.0443535	-0.590635	-0.374736	-0.318137	-1.0759	0.291522
394814	Dde_2010	Peptidyl-prolyl cis-trans isomerase C (rotamase C) (VIMSS-AUTO)	Dde_2010 Peptidyl-prolyl cis-trans isomerase C (rotamase C) (VIMSS-AUTO)	Dde_2010 394814 Peptidyl-prolyl cis-trans isomerase C (rotamase C) (VIMSS-AUTO)	-0.305978	-0.311169	0.0146574	-0.0239489	-0.181766	-0.24365	0.275838	0.183516	-0.132904	-0.0963033
394816	Dde_2007	ATP-dependent protease, putative	Dde_2007 ATP-dependent protease, putative	Dde_2007 394816 ATP-dependent protease, putative	-0.638844	-0.538986	-0.359482	-1.24993	-1.43562	-0.307798	-2.67017	-2.25941	-1.06076	-0.589409
394817	Dde_2005	hypothetical protein	Dde_2005 hypothetical protein	Dde_2005 394817 hypothetical protein	0.197817	0.158806	0.156039	0.0903097	0.0769623	-0.062449	0.0707648	0.0234178	-0.0734351	-0.0675756
394818	Dde_2004	Glutamyl-tRNA synthetase (gltX) (VIMSS-AUTO)	Dde_2004 Glutamyl-tRNA synthetase (gltX) (VIMSS-AUTO)	Dde_2004 394818 Glutamyl-tRNA synthetase (gltX) (VIMSS-AUTO)	0.0494256	0.077833	0.16256	0.0980446	0.0856712	0.0629279	0.0877282	0.0658235	0.0658374	0.0664793
394821	Dde_2001	Acyltransferase family (VIMSS-AUTO)	Dde_2001 Acyltransferase family (VIMSS-AUTO)	Dde_2001 394821 Acyltransferase family (VIMSS-AUTO)	-0.718225	-0.636847	-0.516454	-0.495063	-0.747554	-1.032	-0.0410976	-0.426363	-1.41146	-0.447244
394823	Dde_1999	Glycosyl transferase, group 2 family protein domain protein (VIMSS-AUTO)	Dde_1999 Glycosyl transferase, group 2 family protein domain protein (VIMSS-AUTO)	Dde_1999 394823 Glycosyl transferase, group 2 family protein domain protein (VIMSS-AUTO)	0.0815665	0.162259	0.115995	0.118408	0.101548	0.0173081	-0.0574383	0.12265	-0.177638	0.170735
394824	Dde_1998		Dde_1998	Dde_1998 394824	-0.624778	-0.632512	-0.581594	-0.681828	-0.728327	-0.843679	-0.265631	0.16796	-0.926718	-0.589347
394830	Dde_1992		Dde_1992	Dde_1992 394830	0.0681777	0.0475351	0.245237	0.0737658	0.0548267	0.1266	0.0778809	0.115996	0.0795799	-0.0290514
394831	Dde_1991	MutT/nudix family protein family (VIMSS-AUTO)	Dde_1991 MutT/nudix family protein family (VIMSS-AUTO)	Dde_1991 394831 MutT/nudix family protein family (VIMSS-AUTO)	0.937627	0.543284	0.311324	0.0582509	0.446407	0.342667	-0.904959	0.596918	0.29757	0.380818
394835	Dde_1987	Glycosyltransferases involved in cell wall biogenesis (VIMSS-AUTO)	Dde_1987 Glycosyltransferases involved in cell wall biogenesis (VIMSS-AUTO)	Dde_1987 394835 Glycosyltransferases involved in cell wall biogenesis (VIMSS-AUTO)	0.277306	0.274822	0.388498	0.249005	0.836003	0.996263	0.670699	1.02843	0.449149	0.397109
394836	Dde_1985	ABC transporter, permease protein, putative (VIMSS-AUTO)	Dde_1985 ABC transporter, permease protein, putative (VIMSS-AUTO)	Dde_1985 394836 ABC transporter, permease protein, putative (VIMSS-AUTO)	0.392936	0.448894	0.510319	0.431639	0.485416	0.50489	0.454396	0.501789	0.667897	0.422669
394837	Dde_1984	ABC-type transport system involved in resistance to organic solvents, ATPase component (VIMSS-AUTO)	Dde_1984 ABC-type transport system involved in resistance to organic solvents, ATPase component (VIMSS-AUTO)	Dde_1984 394837 ABC-type transport system involved in resistance to organic solvents, ATPase component (VIMSS-AUTO)	0.131408	0.12714	0.194708	0.0929862	0.191461	0.10589	0.170994	0.365345	-0.0169345	0.0890432
394838	Dde_1983	Paraquat-inducible protein B (VIMSS-AUTO)	Dde_1983 Paraquat-inducible protein B (VIMSS-AUTO)	Dde_1983 394838 Paraquat-inducible protein B (VIMSS-AUTO)	-0.0767617	-0.0738747	0.0189405	-0.0474128	-0.0353507	-0.0206131	-0.0414314	0.0194514	0.15156	-0.0413261
394839	Dde_1982		Dde_1982	Dde_1982 394839	0.0211912	0.0112619	0.0485437	-0.0201891	0.0541031	-0.0143963	0.0324926	0.00316678	0.273234	0.0731863
394841	Dde_1979	methylglyoxal synthase	Dde_1979 methylglyoxal synthase	Dde_1979 394841 methylglyoxal synthase	0.283942	0.0687163	0.250654	0.205017	0.147072	0.170835	0.196981	0.220131	0.0151541	0.0517808
394842	Dde_1978	diaminopimelate decarboxylase	Dde_1978 diaminopimelate decarboxylase	Dde_1978 394842 diaminopimelate decarboxylase	-0.0915637	-0.151792	0.221295	-0.126653	0.23637	0.291457	0.180091	0.779103	0.700566	0.272811
394845	Dde_1975	Putative heat shock protein (VIMSS-AUTO)	Dde_1975 Putative heat shock protein (VIMSS-AUTO)	Dde_1975 394845 Putative heat shock protein (VIMSS-AUTO)	-0.40313	-0.542443	-0.341713	-0.55813	-0.599849	-1.27432	-0.644961	-0.685928	-0.297689	-0.167516
394846	Dde_1974	Conserved hypothetical protein (VIMSS-AUTO)	Dde_1974 Conserved hypothetical protein (VIMSS-AUTO)	Dde_1974 394846 Conserved hypothetical protein (VIMSS-AUTO)	-0.0307813	-0.149585	-0.00736926	-0.0920874	-0.107709	-0.137585	-0.166353	-0.0115527	-0.0761769	-0.00195648
394848	Dde_1972	TRNA nucleotidyl transferase-related protein (VIMSS-AUTO)	Dde_1972 TRNA nucleotidyl transferase-related protein (VIMSS-AUTO)	Dde_1972 394848 TRNA nucleotidyl transferase-related protein (VIMSS-AUTO)	-2.92664	-3.03226	-3.07921	-3.60951	-4.38332	-3.05731	-3.58112	-4.01011	-2.64155	-3.61352
394849	Dde_1971	Site-specific recombinase (VIMSS-AUTO)	Dde_1971 Site-specific recombinase (VIMSS-AUTO)	Dde_1971 394849 Site-specific recombinase (VIMSS-AUTO)	-0.832717	-0.926199	-0.937389	-0.998826	-0.904442	-0.990953	-1.28935	-1.19391	-1.16719	-0.897317
394857	Dde_1958	Orf, hypothetical protein (VIMSS-AUTO)	Dde_1958 Orf, hypothetical protein (VIMSS-AUTO)	Dde_1958 394857 Orf, hypothetical protein (VIMSS-AUTO)	0.243912	0.264598	0.212387	0.0765366	0.173194	-0.0762103	-0.0716434	-0.0429074	-0.339128	0.0838308
394866	Dde_1946	Undecaprenol kinase, putative (VIMSS-AUTO)	Dde_1946 Undecaprenol kinase, putative (VIMSS-AUTO)	Dde_1946 394866 Undecaprenol kinase, putative (VIMSS-AUTO)	-0.0242645	-0.0453454	0.0258383	-0.00651951	-0.043594	-0.0496704	-0.00866478	-0.132265	0.0196383	-0.0446735
394868	Dde_1944	putative transposase protein	Dde_1944 putative transposase protein	Dde_1944 394868 putative transposase protein	0.122567	0.120051	0.100482	0.0727367	0.000132907	-0.233327	-0.0782117	-0.142112	-0.201408	0.0723531
394870	Dde_1942	Response regulator (VIMSS-AUTO)	Dde_1942 Response regulator (VIMSS-AUTO)	Dde_1942 394870 Response regulator (VIMSS-AUTO)	-0.0410625	-0.0136644	0.0299527	-0.0776862	-0.0495377	-0.0559906	-4.19373e-05	-0.00433852	-0.142966	-0.0741439
394871	Dde_1941	Signal transduction histidine kinase (VIMSS-AUTO)	Dde_1941 Signal transduction histidine kinase (VIMSS-AUTO)	Dde_1941 394871 Signal transduction histidine kinase (VIMSS-AUTO)	-0.0145547	0.0723905	0.0463865	0.0247378	0.0811896	0.0506822	-0.0466074	0.401374	-0.012215	0.0327987
394872	Dde_1940	hypothetical protein	Dde_1940 hypothetical protein	Dde_1940 394872 hypothetical protein	0.0479639	-0.0213321	0.0161279	-0.0281286	-0.0530138	-0.159181	-0.0258649	0.0295207	-0.0304123	-0.0204795
394874	Dde_1935	Site-specific recombinases, DNA invertase Pin homologs (VIMSS-AUTO)	Dde_1935 Site-specific recombinases, DNA invertase Pin homologs (VIMSS-AUTO)	Dde_1935 394874 Site-specific recombinases, DNA invertase Pin homologs (VIMSS-AUTO)	0.198389	0.192309	0.257936	0.273992	0.262948	0.315757	0.292758	0.314974	0.265014	0.375242
394876	Dde_1932	SOS-response transcriptional repressors (RecA-mediated autopeptidases) (VIMSS-AUTO)	Dde_1932 SOS-response transcriptional repressors (RecA-mediated autopeptidases) (VIMSS-AUTO)	Dde_1932 394876 SOS-response transcriptional repressors (RecA-mediated autopeptidases) (VIMSS-AUTO)	0.123727	0.141221	0.115133	0.0584765	0.210689	0.203828	0.0546099	0.246794	0.104572	0.104093
394877	Dde_1931	hypothetical protein	Dde_1931 hypothetical protein	Dde_1931 394877 hypothetical protein	0.210096	0.138074	0.274321	0.0218347	0.0335844	0.089656	0.138314	0.146815	-0.102018	0.0842406
394880	Dde_1927	hypothetical protein	Dde_1927 hypothetical protein	Dde_1927 394880 hypothetical protein	-0.0618377	-0.0605759	-0.0318328	-0.0831597	-0.0335634	-0.0609838	0.0838771	0.0200337	-0.0297583	0.0502843
394881	Dde_1926	hypothetical protein	Dde_1926 hypothetical protein	Dde_1926 394881 hypothetical protein	0.0574201	0.0512489	0.0573198	0.0764558	0.0888155	0.146352	0.165365	0.123564	0.135914	0.167492
394882	Dde_1925	hypothetical protein	Dde_1925 hypothetical protein	Dde_1925 394882 hypothetical protein	0.00340954	0.0048546	0.105851	0.0444729	0.0591475	0.080308	0.137205	0.0823316	0.130788	0.0529699
394883	Dde_1924	hypothetical protein	Dde_1924 hypothetical protein	Dde_1924 394883 hypothetical protein	-0.0682101	-0.0377576	-0.0144768	0.0668043	0.116411	0.116935	0.0841533	0.0498047	0.0122639	0.125116
394885	Dde_1922		Dde_1922	Dde_1922 394885	-0.0243091	-0.0168012	0.081552	0.014033	-0.031656	0.0212948	-0.033348	-0.0163822	-0.00558843	-0.00502151
394886	Dde_1921	DNA primase (bacterial type) (VIMSS-AUTO)	Dde_1921 DNA primase (bacterial type) (VIMSS-AUTO)	Dde_1921 394886 DNA primase (bacterial type) (VIMSS-AUTO)	0.0582383	0.0409063	0.11786	0.0536515	0.0574663	0.0672764	0.104279	0.101164	-0.00173551	0.113751
394887	Dde_1920	Predicted ATPases (VIMSS-AUTO)	Dde_1920 Predicted ATPases (VIMSS-AUTO)	Dde_1920 394887 Predicted ATPases (VIMSS-AUTO)	0.000260223	0.0495698	0.139029	-0.00320358	0.0643673	4.7387e-06	-0.09146	-0.0856049	-0.0269363	0.013942
394890	Dde_1916	hypothetical protein	Dde_1916 hypothetical protein	Dde_1916 394890 hypothetical protein	0.11997	0.111675	0.169235	0.0723277	0.119077	0.0932741	0.122603	0.202399	-0.0408094	0.0256209
394891	Dde_1915	hypothetical protein	Dde_1915 hypothetical protein	Dde_1915 394891 hypothetical protein	-0.0335861	-0.0097211	0.0549911	0.110952	0.00299862	0.0670588	0.0970168	0.0373063	0.0900127	0.12869
394892	Dde_1914	Site-specific recombinase XerD (VIMSS-AUTO)	Dde_1914 Site-specific recombinase XerD (VIMSS-AUTO)	Dde_1914 394892 Site-specific recombinase XerD (VIMSS-AUTO)	0.0239952	0.0787055	0.100009	0.0447198	0.0701098	0.0350489	0.130139	0.135046	0.0601791	0.180499
394895	Dde_1910	hypothetical protein	Dde_1910 hypothetical protein	Dde_1910 394895 hypothetical protein	0.0226766	0.00839957	-0.0527698	-0.00575594	-0.0128927	-0.00618238	0.00886798	-0.0531596	-0.0526637	-0.0571641
394896	Dde_1909	hypothetical protein	Dde_1909 hypothetical protein	Dde_1909 394896 hypothetical protein	0.0467714	0.0629387	0.0176002	0.0298792	0.0565561	0.0930046	0.0388529	0.0350358	0.0606637	-0.0222746
394897	Dde_1908		Dde_1908	Dde_1908 394897	0.205357	0.187525	0.288777	0.249069	0.64275	0.691402	0.643044	0.671551	0.556413	0.547038
394898	Dde_1907	Phage putative head morphogenesis protein, SPP1 gp7	Dde_1907 Phage putative head morphogenesis protein, SPP1 gp7	Dde_1907 394898 Phage putative head morphogenesis protein, SPP1 gp7	-0.0539022	0.00844715	0.00611618	-0.012594	-0.000743408	-0.0406639	0.0662622	-0.107413	-0.0492632	-0.01128
394899	Dde_1906	hypothetical protein	Dde_1906 hypothetical protein	Dde_1906 394899 hypothetical protein	-0.141095	-0.0414305	0.154493	-0.0124178	0.149711	0.0505169	0.0259356	0.133257	0.1734	-0.0296203
394900	Dde_1905	hypothetical protein	Dde_1905 hypothetical protein	Dde_1905 394900 hypothetical protein	-0.0280525	-0.026625	0.0681808	0.00429253	0.00545485	-0.0117451	0.046677	0.0898956	0.0124783	0.086896
394901	Dde_1904	Adenine-specific DNA methylase (VIMSS-AUTO)	Dde_1904 Adenine-specific DNA methylase (VIMSS-AUTO)	Dde_1904 394901 Adenine-specific DNA methylase (VIMSS-AUTO)	0.0283534	0.0141621	0.0852742	0.160296	-0.0307369	0.0577492	0.154232	0.0838133	-0.00387593	0.157703
394903	Dde_1902	hypothetical protein	Dde_1902 hypothetical protein	Dde_1902 394903 hypothetical protein	-0.436986	-0.228912	-0.324757	-0.0738413	-0.131524	-0.369194	-0.331428	0.892637	-0.541052	-0.0822372
394905	Dde_1900	hypothetical protein	Dde_1900 hypothetical protein	Dde_1900 394905 hypothetical protein	0.115312	-0.0343222	0.110414	0.0501436	0.0786753	-0.0391818	0.0452254	0.160684	-0.109363	0.184724
394907	Dde_1899		Dde_1899	Dde_1899 394907	0.10042	-0.0839791	0.0509777	-0.0726797	0.0318871	-0.0107962	-0.0628753	-0.0470895	-0.0884829	-0.186566
394908	Dde_1893	Mg2+ transport ATPase, P-type 1 (VIMSS-AUTO)	Dde_1893 Mg2+ transport ATPase, P-type 1 (VIMSS-AUTO)	Dde_1893 394908 Mg2+ transport ATPase, P-type 1 (VIMSS-AUTO)	-0.0173934	0.0128895	0.233461	-0.0266454	0.0767746	0.123151	0.0375209	0.135182	0.11401	0.130318
394909	Dde_1892	Transcriptional regulator (VIMSS-AUTO)	Dde_1892 Transcriptional regulator (VIMSS-AUTO)	Dde_1892 394909 Transcriptional regulator (VIMSS-AUTO)	0.0731997	0.0309901	0.137772	0.0458779	0.0680223	0.00598723	0.102212	0.0579198	0.0917557	0.125142
394910	Dde_1890	hypothetical protein	Dde_1890 hypothetical protein	Dde_1890 394910 hypothetical protein	0.0235347	0.0980741	0.0375599	-0.00242584	0.00533037	0.00709956	-0.0641799	0.0379445	0.105579	-0.0382413
394911	Dde_1889	Phage tail sheath protein FI (VIMSS-AUTO)	Dde_1889 Phage tail sheath protein FI (VIMSS-AUTO)	Dde_1889 394911 Phage tail sheath protein FI (VIMSS-AUTO)	0.0123791	0.0152242	-0.0848344	-0.00645796	0.0191034	0.0166807	0.132512	0.0778781	-0.0441203	-0.0747375
394913	Dde_1887	hypothetical protein	Dde_1887 hypothetical protein	Dde_1887 394913 hypothetical protein	0.234722	0.164683	0.219098	0.147724	0.321559	0.185221	0.3401	0.311763	0.222124	0.338931
394914	Dde_1886	Phage tail tape measure protein TP901, core region	Dde_1886 Phage tail tape measure protein TP901, core region	Dde_1886 394914 Phage tail tape measure protein TP901, core region	0.579927	0.68688	0.721887	0.741048	0.658169	0.782233	0.608871	0.636457	0.676209	0.702306
394917	Dde_1883	Phage protein D (VIMSS-AUTO)	Dde_1883 Phage protein D (VIMSS-AUTO)	Dde_1883 394917 Phage protein D (VIMSS-AUTO)	0.0530681	0.0255577	0.0920986	0.0453028	0.0309986	0.0714667	0.0396824	0.142033	-1.14316	0.066464
394919	Dde_1880	hypothetical protein	Dde_1880 hypothetical protein	Dde_1880 394919 hypothetical protein	0.0535214	0.0650891	0.0957628	0.0594907	0.0720046	0.0902461	0.0531577	0.0853066	0.0511018	0.156978
394920	Dde_1879	hypothetical protein	Dde_1879 hypothetical protein	Dde_1879 394920 hypothetical protein	-0.0559479	0.0368789	0.0236513	0.00603414	-0.0900066	-0.0553382	0.00855548	0.00455584	-0.0311993	0.00216418
394921	Dde_1878	Uncharacterized conserved protein (VIMSS-AUTO)	Dde_1878 Uncharacterized conserved protein (VIMSS-AUTO)	Dde_1878 394921 Uncharacterized conserved protein (VIMSS-AUTO)	0.0196349	0.0638105	-0.00155084	0.0143213	0.0230506	0.0851558	0.139846	0.0483147	0.123432	0.141637
394922	Dde_1877		Dde_1877	Dde_1877 394922	-0.0749425	0.00971712	0.0179779	0.0201402	0.046591	0.0320775	-0.0184527	0.164549	0.0247314	0.00994521
394923	Dde_1876	hypothetical protein	Dde_1876 hypothetical protein	Dde_1876 394923 hypothetical protein	-0.0396866	-0.0369976	0.0305621	0.0335927	-0.00261549	0.0393359	0.145241	0.0361405	0.0259574	0.118289
394926	Dde_1873	Phage tail protein	Dde_1873 Phage tail protein	Dde_1873 394926 Phage tail protein	-0.142971	-0.0822157	-0.0653424	-0.0411602	-0.0890923	-0.0742357	-0.0907099	0.014563	-0.0711434	-0.0467935
394928	Dde_1871	hypothetical protein	Dde_1871 hypothetical protein	Dde_1871 394928 hypothetical protein	-0.0127232	-0.118711	0.00684631	-0.031156	-0.0155158	-0.0159664	-0.0387997	-0.00892026	-0.122362	0.0328284
394930	Dde_1868	hypothetical protein	Dde_1868 hypothetical protein	Dde_1868 394930 hypothetical protein	0.0888837	0.119355	0.141515	0.154783	0.216543	0.163783	0.264209	0.1639	0.220541	0.268507
394931	Dde_1866	hypothetical protein	Dde_1866 hypothetical protein	Dde_1866 394931 hypothetical protein	-0.0754762	-0.0619606	0.0600457	0.00572524	0.0242191	0.0172558	0.0347646	0.0458287	-0.00324789	0.131467
394933	Dde_1864	Glucosamine 6-phosphate synthetase, contains amidotransferase and phosphosugar isomerase domains (VIMSS-AUTO)	Dde_1864 Glucosamine 6-phosphate synthetase, contains amidotransferase and phosphosugar isomerase domains (VIMSS-AUTO)	Dde_1864 394933 Glucosamine 6-phosphate synthetase, contains amidotransferase and phosphosugar isomerase domains (VIMSS-AUTO)	-0.0200452	-0.0514112	-0.0393093	-0.0346808	-0.0171019	0.0140382	-0.0215308	0.00650037	-0.085645	0.0306519
394935	Dde_1862	putative transcriptional regulator	Dde_1862 putative transcriptional regulator	Dde_1862 394935 putative transcriptional regulator	0.011903	0.106359	0.101323	0.0698654	0.043539	0.000353753	0.105622	0.0115047	-0.0428103	0.210473
394936	Dde_1861	Type I restriction-modification system methyltransferase subunit (VIMSS-AUTO)	Dde_1861 Type I restriction-modification system methyltransferase subunit (VIMSS-AUTO)	Dde_1861 394936 Type I restriction-modification system methyltransferase subunit (VIMSS-AUTO)	0.09301	0.0213472	0.106481	0.105788	0.0587108	0.0186034	-0.0133269	0.0240489	-0.0370076	0.00564215
394937	Dde_1860	Restriction endonuclease S subunits (VIMSS-AUTO)	Dde_1860 Restriction endonuclease S subunits (VIMSS-AUTO)	Dde_1860 394937 Restriction endonuclease S subunits (VIMSS-AUTO)	0.0785279	0.0215042	0.0304868	-0.0119024	0.034469	-0.0176199	0.133891	-0.0123418	0.00330251	-0.0138692
394938	Dde_1859	Type I site-specific restriction-modification system, R (restriction) subunit and related helicases (VIMSS-AUTO)	Dde_1859 Type I site-specific restriction-modification system, R (restriction) subunit and related helicases (VIMSS-AUTO)	Dde_1859 394938 Type I site-specific restriction-modification system, R (restriction) subunit and related helicases (VIMSS-AUTO)	0.0395458	0.0435832	0.126627	0.0475361	0.0802011	0.0254107	0.0606085	0.136293	0.0768197	0.111423
394939	Dde_1858	Restriction endonuclease (VIMSS-AUTO)	Dde_1858 Restriction endonuclease (VIMSS-AUTO)	Dde_1858 394939 Restriction endonuclease (VIMSS-AUTO)	0.012863	0.0707412	0.0863899	0.0502698	0.0400549	-0.0486369	0.13741	0.116896	0.0346444	0.111763
394940	Dde_1856		Dde_1856	Dde_1856 394940	0.0858511	-0.00472824	0.0211012	0.041886	0.00562802	0.0199715	0.0554189	0.0253524	0.00104695	0.0932579
394941	Dde_1855	Orf, hypothetical protein (VIMSS-AUTO)	Dde_1855 Orf, hypothetical protein (VIMSS-AUTO)	Dde_1855 394941 Orf, hypothetical protein (VIMSS-AUTO)	0.114815	0.161034	0.174299	0.0844101	0.215499	0.114754	0.194775	0.21065	0.00131126	0.172832
394942	Dde_1854	K+-dependent Na+/Ca+ exchanger related-protein	Dde_1854 K+-dependent Na+/Ca+ exchanger related-protein	Dde_1854 394942 K+-dependent Na+/Ca+ exchanger related-protein	-0.0238535	-0.0186973	-0.0306764	-0.18843	-0.202234	0.113579	-0.0865609	-0.257762	-0.0868026	-0.0761187
394943	Dde_1852		Dde_1852	Dde_1852 394943	0.0376281	0.118671	0.257322	0.149614	0.489807	0.520783	0.490304	0.465683	0.389072	0.396695
394946	Dde_1847	Conserved hypothetical protein (VIMSS-AUTO)	Dde_1847 Conserved hypothetical protein (VIMSS-AUTO)	Dde_1847 394946 Conserved hypothetical protein (VIMSS-AUTO)	-0.0891981	-0.00514404	0.100237	0.0520504	-0.0713388	-0.0564727	0.0730194	-0.174305	-0.242857	0.0132123
394947	Dde_1846	Inner membrane transport protein (VIMSS-AUTO)	Dde_1846 Inner membrane transport protein (VIMSS-AUTO)	Dde_1846 394947 Inner membrane transport protein (VIMSS-AUTO)	-0.0358443	0.0168884	0.0953851	-0.0894519	-0.0447567	-0.0693226	-0.173927	-0.500549	-0.283424	0.0140653
394948	Dde_1844	Uncharacterized ACR, YkgG family COG1556 family (VIMSS-AUTO)	Dde_1844 Uncharacterized ACR, YkgG family COG1556 family (VIMSS-AUTO)	Dde_1844 394948 Uncharacterized ACR, YkgG family COG1556 family (VIMSS-AUTO)	-0.424695	-0.464072	0.039603	0.0319768	-0.0645878	-0.330534	0.192746	0.134243	-0.347087	0.0479935
394949	Dde_1843	Iron-sulfur cluster binding protein	Dde_1843 Iron-sulfur cluster binding protein	Dde_1843 394949 Iron-sulfur cluster binding protein	-0.0207993	-0.084897	-0.124006	-0.011581	-0.165903	-0.470499	-0.245006	-0.242715	-0.5244	-0.052747
394952	Dde_1840	Conserved hypothetical protein TIGR00427 (VIMSS-AUTO)	Dde_1840 Conserved hypothetical protein TIGR00427 (VIMSS-AUTO)	Dde_1840 394952 Conserved hypothetical protein TIGR00427 (VIMSS-AUTO)	-0.15255	-0.203064	-0.0994213	-0.23424	0.0816464	-0.0169838	-0.111398	-0.402042	-0.0421379	-0.851752
394953	Dde_1839	hypothetical protein	Dde_1839 hypothetical protein	Dde_1839 394953 hypothetical protein	0.0214689	0.0637762	-0.0370745	0.0938972	0.0425222	0.076597	0.215004	0.0205361	0.0415177	0.0343287
394956	Dde_1836	Putative glycosyl transferase (VIMSS-AUTO)	Dde_1836 Putative glycosyl transferase (VIMSS-AUTO)	Dde_1836 394956 Putative glycosyl transferase (VIMSS-AUTO)	-0.0649741	-0.104782	0.0871156	-0.00451241	-0.000519311	0.00869299	0.190428	0.0199245	0.00551195	0.0393125
394958	Dde_1834		Dde_1834	Dde_1834 394958	-0.0537968	-0.0335639	0.0867608	0.050927	0.0358853	0.0788074	0.138599	0.34223	0.0151332	0.00941391
394966	Dde_1826	Cytochrome aa3-type quinol oxidase subunit II (Natalia Ivanova)	Dde_1826 Cytochrome aa3-type quinol oxidase subunit II (Natalia Ivanova)	Dde_1826 394966 Cytochrome aa3-type quinol oxidase subunit II (Natalia Ivanova)	0.120981	0.151967	0.0579515	0.0733348	0.126893	0.126909	0.092096	0.106123	-0.00813483	0.165039
394968	Dde_1824	Cytochrome aa3-type quinol oxidase subunit III (Natalia Ivanova)	Dde_1824 Cytochrome aa3-type quinol oxidase subunit III (Natalia Ivanova)	Dde_1824 394968 Cytochrome aa3-type quinol oxidase subunit III (Natalia Ivanova)	0.0239702	-0.0401141	0.0901998	0.00437036	-0.0978559	-0.052863	-0.165565	0.148428	-0.17768	0.078236
394969	Dde_1823	Cytochrome aa3-type quinol oxidase (Natalia Ivanova)	Dde_1823 Cytochrome aa3-type quinol oxidase (Natalia Ivanova)	Dde_1823 394969 Cytochrome aa3-type quinol oxidase (Natalia Ivanova)	0.0672658	0.0443242	0.0990335	0.0904626	0.081395	0.102039	0.0451112	-0.0506316	0.0647615	0.109995
394970	Dde_1822	Copper delivery protein (cytochrome c oxidase assembly) (Natalia Ivanova)	Dde_1822 Copper delivery protein (cytochrome c oxidase assembly) (Natalia Ivanova)	Dde_1822 394970 Copper delivery protein (cytochrome c oxidase assembly) (Natalia Ivanova)	0.0774634	0.00756878	0.151919	0.053827	-0.00152696	-0.0595482	0.0604276	0.0668914	-0.102955	0.0190525
394971	Dde_1821	Cytochrome c-553 precursor (VIMSS-AUTO)	Dde_1821 Cytochrome c-553 precursor (VIMSS-AUTO)	Dde_1821 394971 Cytochrome c-553 precursor (VIMSS-AUTO)	0.28045	0.28028	0.325256	0.160234	0.199498	0.312014	0.0826776	-0.0183741	0.119877	0.136551
394975	Dde_1816	Glutamate synthase, large subunit (gltB) (VIMSS-AUTO)	Dde_1816 Glutamate synthase, large subunit (gltB) (VIMSS-AUTO)	Dde_1816 394975 Glutamate synthase, large subunit (gltB) (VIMSS-AUTO)	-0.0398319	0.0678283	0.144823	0.0195669	0.105567	0.206685	0.142571	0.202858	0.132697	0.272331
394976	Dde_1815	Glutamate synthase, large subunit, putative (VIMSS-AUTO)	Dde_1815 Glutamate synthase, large subunit, putative (VIMSS-AUTO)	Dde_1815 394976 Glutamate synthase, large subunit, putative (VIMSS-AUTO)	-0.00956914	0.0565313	0.120079	0.0538867	0.161876	0.18877	0.209733	0.176485	0.195493	0.221812
394977	Dde_1814	Glutamate synthase, large subunit (gltB-1) (VIMSS-AUTO)	Dde_1814 Glutamate synthase, large subunit (gltB-1) (VIMSS-AUTO)	Dde_1814 394977 Glutamate synthase, large subunit (gltB-1) (VIMSS-AUTO)	-0.0203423	0.0658308	0.0943732	0.0803153	0.0828956	0.055342	0.178926	0.088659	0.052986	0.0893846
394978	Dde_1813	Conserved hypothetical protein (VIMSS-AUTO)	Dde_1813 Conserved hypothetical protein (VIMSS-AUTO)	Dde_1813 394978 Conserved hypothetical protein (VIMSS-AUTO)	-0.250234	-0.145946	-0.0427765	-0.368397	-0.259318	0.002971	-0.731195	-0.774274	-0.076212	-0.266958
394979	Dde_1812	Orf, hypothetical protein (VIMSS-AUTO)	Dde_1812 Orf, hypothetical protein (VIMSS-AUTO)	Dde_1812 394979 Orf, hypothetical protein (VIMSS-AUTO)	-0.611291	-0.573147	-0.463617	-0.593045	-0.648974	-0.559437	-0.11976	-0.450426	-0.483948	-0.65145
394981	Dde_1810	Peptidase family M20/M25/M40 superfamily (VIMSS-AUTO)	Dde_1810 Peptidase family M20/M25/M40 superfamily (VIMSS-AUTO)	Dde_1810 394981 Peptidase family M20/M25/M40 superfamily (VIMSS-AUTO)	-0.0276401	-0.217303	-0.101945	-0.114017	-0.193941	-0.107771	-0.136124	-0.111195	0.00827185	-0.0533803
394982	Dde_1809	Glucose inhibited division protein A (VIMSS-AUTO)	Dde_1809 Glucose inhibited division protein A (VIMSS-AUTO)	Dde_1809 394982 Glucose inhibited division protein A (VIMSS-AUTO)	-0.851092	-1.49489	-1.26175	-0.827299	-1.28474	-1.49113	-1.02614	-1.26862	-1.63762	-0.844206
394983	Dde_1808	Conserved hypothetical protein (VIMSS-AUTO)	Dde_1808 Conserved hypothetical protein (VIMSS-AUTO)	Dde_1808 394983 Conserved hypothetical protein (VIMSS-AUTO)	-0.208814	-0.339424	-0.116274	-0.154962	0.0173894	-0.183451	-0.227398	-0.375497	-0.23667	0.137878
394984	Dde_1807		Dde_1807	Dde_1807 394984	-0.629639	-0.546712	-0.719916	-0.438288	-0.46318	-1.63087	-0.934991	0.356031	-0.887245	-0.381579
394985	Dde_1806	apolipoprotein N-acyltransferase	Dde_1806 apolipoprotein N-acyltransferase	Dde_1806 394985 apolipoprotein N-acyltransferase	0.096865	0.147035	-0.0216457	0.0529861	0.126668	-1.48213	-0.181178	0.125241	-1.20463	0.215058
394991	Dde_1800		Dde_1800	Dde_1800 394991	-0.744095	-0.432761	-0.126885	-0.297122	0.310732	0.120707	-0.764702	0.344988	0.193221	-0.531576
394992	Dde_1799	Integration host factor (IHF), beta subunit; site-specific recombination (VIMSS-AUTO)	Dde_1799 Integration host factor (IHF), beta subunit; site-specific recombination (VIMSS-AUTO)	Dde_1799 394992 Integration host factor (IHF), beta subunit; site-specific recombination (VIMSS-AUTO)	-0.516002	-0.508077	-0.00130265	-0.395839	-0.504201	-0.0432121	-0.329378	-0.78825	-0.0853799	-0.186059
394996	Dde_1795	hypothetical protein	Dde_1795 hypothetical protein	Dde_1795 394996 hypothetical protein	0.0947874	-0.0949525	0.0369834	0.0395774	-0.0199862	0.0658344	0.0991725	0.00615407	-0.159334	0.00686159
394999	Dde_1792	Pyruvate ferredoxin oxidoreductase, alpha subunit, putative (VIMSS-AUTO)	Dde_1792 Pyruvate ferredoxin oxidoreductase, alpha subunit, putative (VIMSS-AUTO)	Dde_1792 394999 Pyruvate ferredoxin oxidoreductase, alpha subunit, putative (VIMSS-AUTO)	0.123186	0.215129	0.162771	0.0784172	0.145679	0.248335	0.194626	0.26603	0.213971	0.242011
395002	Dde_1788		Dde_1788	Dde_1788 395002	-0.661944	-0.526702	-0.425674	-0.889787	-0.698782	-0.130241	-1.03363	-1.272	-0.338963	-0.596414
395004	Dde_1786	membrane-bound lytic murein transglycosylase C	Dde_1786 membrane-bound lytic murein transglycosylase C	Dde_1786 395004 membrane-bound lytic murein transglycosylase C	0.127633	0.146628	0.221199	0.154302	0.25531	0.183613	0.253399	0.227617	0.212043	0.225276
395005	Dde_1785	Sporulation protein and related proteins (VIMSS-AUTO)	Dde_1785 Sporulation protein and related proteins (VIMSS-AUTO)	Dde_1785 395005 Sporulation protein and related proteins (VIMSS-AUTO)	0.0185243	0.0858096	0.101817	0.101213	-0.0117035	0.064518	0.0407655	0.153069	-0.206288	0.066955
395009	Dde_1781	metallo-beta-lactamase family protein	Dde_1781 metallo-beta-lactamase family protein	Dde_1781 395009 metallo-beta-lactamase family protein	0.0116215	-0.0920237	0.0127935	-1.56031	-0.943454	0.87125	-2.31932	-1.67553	3.08952	-0.778812
395016	Dde_1774	Orf, hypothetical protein (VIMSS-AUTO)	Dde_1774 Orf, hypothetical protein (VIMSS-AUTO)	Dde_1774 395016 Orf, hypothetical protein (VIMSS-AUTO)	-0.411748	-0.32151	-0.5024	-0.535348	-0.653008	-0.753129	-1.11564	-1.15329	-1.25804	-0.430333
395017	Dde_1773	Phosphotransferase system enzyme IIA, regulates N metabolism (VIMSS-AUTO)	Dde_1773 Phosphotransferase system enzyme IIA, regulates N metabolism (VIMSS-AUTO)	Dde_1773 395017 Phosphotransferase system enzyme IIA, regulates N metabolism (VIMSS-AUTO)	-0.499791	-0.84213	-0.638321	-0.335682	-0.518414	-0.665336	0.220043	0.237004	1.04472	-0.471533
395027	Dde_1763		Dde_1763	Dde_1763 395027	-0.0345362	-0.0168607	0.0506437	-0.0113771	0.025636	0.0487705	-0.0319256	-0.147548	0.0606929	-0.0293721
395028	Dde_1761	Na+-dependent transporters of the SNF family (VIMSS-AUTO)	Dde_1761 Na+-dependent transporters of the SNF family (VIMSS-AUTO)	Dde_1761 395028 Na+-dependent transporters of the SNF family (VIMSS-AUTO)	-1.08529	-1.20201	-0.593289	-0.580122	-0.800096	-1.17818	0.16126	0.685096	-0.0866859	-0.508537
395029	Dde_1759	Conserved hypothetical protein (VIMSS-AUTO)	Dde_1759 Conserved hypothetical protein (VIMSS-AUTO)	Dde_1759 395029 Conserved hypothetical protein (VIMSS-AUTO)	-0.0400778	-0.0922832	0.0602431	-0.154872	-0.017301	-0.0929836	0.0388135	0.203698	-0.10503	-0.0289489
395031	Dde_1756	Iojap-related protein	Dde_1756 Iojap-related protein	Dde_1756 395031 Iojap-related protein	-0.0232041	0.00555127	-0.0704543	0.106425	0.0544712	0.206152	0.212117	0.339342	0.249445	0.00764379
395032	Dde_1755	Methyl-accepting chemotaxis protein (VIMSS-AUTO)	Dde_1755 Methyl-accepting chemotaxis protein (VIMSS-AUTO)	Dde_1755 395032 Methyl-accepting chemotaxis protein (VIMSS-AUTO)	0.030234	0.063378	0.0775949	-0.0346328	0.0586107	-0.0288991	0.0519349	0.0200781	-0.121608	0.0563351
395034	Dde_1752	Methyl-accepting chemotaxis protein McpK, putative (VIMSS-AUTO)	Dde_1752 Methyl-accepting chemotaxis protein McpK, putative (VIMSS-AUTO)	Dde_1752 395034 Methyl-accepting chemotaxis protein McpK, putative (VIMSS-AUTO)	0.0470581	0.0695745	0.104464	0.0985608	0.0961553	0.0647933	0.0769109	0.107315	-0.00570641	0.0838764
395035	Dde_1748	ERCC4-like helicases (VIMSS-AUTO)	Dde_1748 ERCC4-like helicases (VIMSS-AUTO)	Dde_1748 395035 ERCC4-like helicases (VIMSS-AUTO)	0.0267056	0.0297904	0.106322	0.0480424	0.0524859	0.0573803	0.0270134	0.0863471	0.00993269	0.0480553
395040	Dde_1742	Restriction endonuclease (VIMSS-AUTO)	Dde_1742 Restriction endonuclease (VIMSS-AUTO)	Dde_1742 395040 Restriction endonuclease (VIMSS-AUTO)	0.0575232	0.0800146	0.0738322	0.122723	0.104937	0.0582704	0.206464	0.138707	0.187958	0.103353
395042	Dde_1739	hypothetical protein	Dde_1739 hypothetical protein	Dde_1739 395042 hypothetical protein	-0.00625081	-0.0402551	0.123016	0.059652	0.06485	-0.0661056	-0.0408149	0.0619556	-0.0630384	0.10691
395044	Dde_1737	Uncharacterized phage-encoded protein (VIMSS-AUTO)	Dde_1737 Uncharacterized phage-encoded protein (VIMSS-AUTO)	Dde_1737 395044 Uncharacterized phage-encoded protein (VIMSS-AUTO)	0.159266	0.127301	0.136498	0.205897	0.140751	0.144166	0.214845	0.228592	0.0986166	0.196262
395046	Dde_1731	Uncharacterized phage-encoded protein (VIMSS-AUTO)	Dde_1731 Uncharacterized phage-encoded protein (VIMSS-AUTO)	Dde_1731 395046 Uncharacterized phage-encoded protein (VIMSS-AUTO)	0.0867446	0.0110172	0.121769	0.0745236	0.101482	0.0612845	0.0988512	0.0731661	-0.0256618	0.114385
395048	Dde_1729	Conserved hypothetical protein TIGR00486 (VIMSS-AUTO)	Dde_1729 Conserved hypothetical protein TIGR00486 (VIMSS-AUTO)	Dde_1729 395048 Conserved hypothetical protein TIGR00486 (VIMSS-AUTO)	-0.646852	-0.98341	-0.0641459	0.258134	0.18606	0.470807	0.887515	0.347781	2.35958	0.238509
395051	Dde_1725		Dde_1725	Dde_1725 395051	0.348223	0.359873	0.338731	0.449392	0.365379	0.343448	0.549387	0.36071	0.727388	0.389889
395053	Dde_1723	Regulatory protein, putative (VIMSS-AUTO)	Dde_1723 Regulatory protein, putative (VIMSS-AUTO)	Dde_1723 395053 Regulatory protein, putative (VIMSS-AUTO)	-0.144013	-0.01811	-0.199333	-0.068568	-0.0256256	-0.0122212	0.0836787	-0.0242653	0.151153	-0.22486
395057	Dde_1719	Anti-anti-sigma regulatory factor (antagonist of anti-sigma factor) (VIMSS-AUTO)	Dde_1719 Anti-anti-sigma regulatory factor (antagonist of anti-sigma factor) (VIMSS-AUTO)	Dde_1719 395057 Anti-anti-sigma regulatory factor (antagonist of anti-sigma factor) (VIMSS-AUTO)	0.00889477	0.0532267	0.0748471	0.0443106	0.0243122	-0.00998451	-0.053153	0.0340066	-0.0404204	0.0581753
395058	Dde_1718	Conserved hypothetical protein (VIMSS-AUTO)	Dde_1718 Conserved hypothetical protein (VIMSS-AUTO)	Dde_1718 395058 Conserved hypothetical protein (VIMSS-AUTO)	-0.0191655	0.0482215	0.0152834	0.0189608	0.196308	0.0680137	-0.0214659	0.385956	0.153726	0.108512
395059	Dde_1717	Chemotaxis protein PomA (pomA) (VIMSS-AUTO)	Dde_1717 Chemotaxis protein PomA (pomA) (VIMSS-AUTO)	Dde_1717 395059 Chemotaxis protein PomA (pomA) (VIMSS-AUTO)	0.345502	0.421245	0.487647	0.291422	0.439371	0.499261	0.351885	0.718364	0.605368	0.473557
395060	Dde_1716	Chemotaxis protein PomB, putative (VIMSS-AUTO)	Dde_1716 Chemotaxis protein PomB, putative (VIMSS-AUTO)	Dde_1716 395060 Chemotaxis protein PomB, putative (VIMSS-AUTO)	0.163167	0.412864	0.477901	0.308735	0.580364	0.595548	0.476653	0.840379	0.821704	0.612688
395061	Dde_1715	Conserved hypothetical protein (VIMSS-AUTO)	Dde_1715 Conserved hypothetical protein (VIMSS-AUTO)	Dde_1715 395061 Conserved hypothetical protein (VIMSS-AUTO)	-0.125084	-0.0237256	-0.120415	-0.152541	-0.066426	-0.0754118	0.0410221	0.494557	-0.0922178	-0.251081
395062	Dde_1714	Heptosyltransferase family (VIMSS-AUTO)	Dde_1714 Heptosyltransferase family (VIMSS-AUTO)	Dde_1714 395062 Heptosyltransferase family (VIMSS-AUTO)	0.831667	1.22847	0.560179	0.823703	1.18088	0.89071	0.0530872	2.57362	-0.152761	0.603738
395063	Dde_1713	Conserved hypothetical protein (VIMSS-AUTO)	Dde_1713 Conserved hypothetical protein (VIMSS-AUTO)	Dde_1713 395063 Conserved hypothetical protein (VIMSS-AUTO)	0.903992	1.28317	0.664479	0.901583	1.69187	1.03447	0.158173	1.99283	0.0177716	0.907227
395064	Dde_1712	Flagellar biosynthesis, initiation of hook assembly (VIMSS-AUTO)	Dde_1712 Flagellar biosynthesis, initiation of hook assembly (VIMSS-AUTO)	Dde_1712 395064 Flagellar biosynthesis, initiation of hook assembly (VIMSS-AUTO)	0.709584	1.08366	0.492273	0.543691	1.10182	0.854543	-0.383196	1.21421	-0.00114011	0.590995
395065	Dde_1711		Dde_1711	Dde_1711 395065	0.594391	0.909151	0.294661	0.520158	0.967344	0.648913	0.12718	1.45061	-0.0487452	0.305521
395066	Dde_1710	hypothetical protein	Dde_1710 hypothetical protein	Dde_1710 395066 hypothetical protein	-0.114425	-0.129811	0.0722042	-0.144968	0.0130332	0.24622	0.130609	0.253567	-0.0663613	-0.0604738
395067	Dde_1709	Flagellin (flaB1) (VIMSS-AUTO)	Dde_1709 Flagellin (flaB1) (VIMSS-AUTO)	Dde_1709 395067 Flagellin (flaB1) (VIMSS-AUTO)	0.462739	0.682443	0.357977	0.354061	0.707052	0.607336	-0.233166	1.54708	0.0950205	0.268174
395068	Dde_1708	RNase III, ds RNA (VIMSS-AUTO)	Dde_1708 RNase III, ds RNA (VIMSS-AUTO)	Dde_1708 395068 RNase III, ds RNA (VIMSS-AUTO)	-0.701142	-1.83191	-1.37876	-1.2535	-1.49109	-1.73154	-0.413786	-0.485014	-2.48272	-1.83193
395069	Dde_1705	Conserved hypothetical protein (VIMSS-AUTO)	Dde_1705 Conserved hypothetical protein (VIMSS-AUTO)	Dde_1705 395069 Conserved hypothetical protein (VIMSS-AUTO)	0.509726	-0.228323	0.225917	-0.78565	-0.825335	0.143349	-0.57246	-0.119414	0.0443393	-0.71173
395070	Dde_1703	Transport of hexuronates (VIMSS-AUTO)	Dde_1703 Transport of hexuronates (VIMSS-AUTO)	Dde_1703 395070 Transport of hexuronates (VIMSS-AUTO)	-0.0196052	0.0468326	0.00606611	0.169284	0.0908633	0.0910523	0.0635213	0.0621377	0.0212506	0.0190899
395071	Dde_1702	Conserved hypothetical protein (VIMSS-AUTO)	Dde_1702 Conserved hypothetical protein (VIMSS-AUTO)	Dde_1702 395071 Conserved hypothetical protein (VIMSS-AUTO)	-0.0106407	-0.112909	0.0675585	-0.258131	-0.180762	-0.0472442	0.00380831	0.112286	0.0150496	0.017359
395072	Dde_1701	Conserved hypothetical protein (VIMSS-AUTO)	Dde_1701 Conserved hypothetical protein (VIMSS-AUTO)	Dde_1701 395072 Conserved hypothetical protein (VIMSS-AUTO)	-0.280825	-0.36045	-0.116812	-0.522344	-0.566916	-0.417844	-0.0254564	-0.253647	-0.327072	-0.357506
395074	Dde_1699	Peptidase, M16 family, putative (VIMSS-AUTO)	Dde_1699 Peptidase, M16 family, putative (VIMSS-AUTO)	Dde_1699 395074 Peptidase, M16 family, putative (VIMSS-AUTO)	-0.0849898	-0.0528677	0.00356027	-0.0362154	-0.069543	-0.0870841	0.110733	0.073903	-0.0279327	0.0742522
395075	Dde_1698	GTP-binding protein YchF (VIMSS-AUTO)	Dde_1698 GTP-binding protein YchF (VIMSS-AUTO)	Dde_1698 395075 GTP-binding protein YchF (VIMSS-AUTO)	-0.646585	-0.856494	-0.920088	-0.74231	-0.985142	-0.799003	-0.927984	-0.965296	-0.628774	-0.546248
395076	Dde_1697	Signal transduction histidine kinase (VIMSS-AUTO)	Dde_1697 Signal transduction histidine kinase (VIMSS-AUTO)	Dde_1697 395076 Signal transduction histidine kinase (VIMSS-AUTO)	0.0518589	0.0378477	0.0855701	-0.0556818	-0.010615	-0.0783123	0.0939719	0.0690892	-0.242335	0.0386447
395077	Dde_1696	Putative oxidoreductase (VIMSS-AUTO)	Dde_1696 Putative oxidoreductase (VIMSS-AUTO)	Dde_1696 395077 Putative oxidoreductase (VIMSS-AUTO)	0.0594391	0.00370794	0.0880243	-0.210205	-0.0212693	-0.563441	-0.868828	-0.385551	-1.16892	0.0381357
395078	Dde_1695	Phosphoglucomutase, alpha-D-glucose phosphate-specific (VIMSS-AUTO)	Dde_1695 Phosphoglucomutase, alpha-D-glucose phosphate-specific (VIMSS-AUTO)	Dde_1695 395078 Phosphoglucomutase, alpha-D-glucose phosphate-specific (VIMSS-AUTO)	0.186176	0.190033	0.193483	0.0267464	-0.0283206	0.0661657	0.453579	-0.0189913	-0.209745	0.00348402
395080	Dde_1693	glycine cleavage system H protein	Dde_1693 glycine cleavage system H protein	Dde_1693 395080 glycine cleavage system H protein	0.266802	0.297646	0.296858	0.0961754	0.0278732	0.223203	-0.0451056	0.0671894	0.35153	0.43461
395081	Dde_1692	Glycine cleavage system P protein, subunit 1 (gcvP) (VIMSS-AUTO)	Dde_1692 Glycine cleavage system P protein, subunit 1 (gcvP) (VIMSS-AUTO)	Dde_1692 395081 Glycine cleavage system P protein, subunit 1 (gcvP) (VIMSS-AUTO)	-0.0413041	0.0139642	-0.081025	-0.129488	-0.188325	-0.101695	-0.132495	-0.209419	0.0801186	-0.0355273
[truncated: 893 more rows]
