# Supplementary material for: System-Wide Adaptations of Desulfovibrio alaskensis G20 to Phosphate-Limited Conditions
Source: PLoS One. 2016 Dec 28;11(12):e0168719. doi: 10.1371/journal.pone.0168719 (PMC5193443; doi:10.1371/journal.pone.0168719)
Supplement: S5 Table — (XLSX) [file pone.0168719.s012.xlsx]

## Sheet: Sheet1
		500 uM P	500 uM P	10 uM P	10 uM P	2 uM P	2 uM P	0 uM P	0 uM P		500 uM P	10 uM P	2 uM P	0 uM P		500 uM P	10 uM P	2 uM P	0 uM P
		peakarea (corrected for response factors)									Mean abundance (%)					Max error of mean abundance (%)
G20 wild type	PE	5.30072e+06	4.98851e+06	27690	59310.8	0	0	35856.2	0		40.2561	1.36081	0	1.21304		0.679519	0.410148	0	1.21304
	PG	3.27424e+06	2.99865e+06	240480	329542	0	0	126945	0		24.5379	9.04803	0	4.29464		0.747962	0.791766	0	4.29464
	DPG	4.16602e+06	4.29229e+06	60785.6	287312	0	0	0	0		33.1129	5.33288	0	0		0.94018	3.24596	0	0
	OL	5516.88	5968.86	217042	316140	56131.8	144758	258619	44549.6		0.0449796	8.44561	5.89823	11.4589		0.00237465	0.994018	1.94335	6.03958
	MGDG	0	0	1.57426e+06	1.62122e+06	1.32975e+06	1.52473e+06	960794	758619		0	51.2281	88.1428	78.6463		0	2.8202	5.54773	13.6378
	GADG	0	0	785947	728916	27297	176542	95736	18878.2		0	24.3741	5.74331	4.38706		0	2.60938	3.82004	2.09057
	*Other	202424	319290	6491.19	6638.66	6121.65	0	0	0		2.04817	0.210541	0.215657	0		0.484927	0.0123172	0.215657	0
	N-acyl-PE	21424.1	20072.3	713.24	0	750.33	0	0	0
	N-acetyl-PE	39116	45071.2	4622.34	4764.61	5371.32	0	0	0
	M-199	74390.3	189247	0	678.61	0	0	0	0
	M-213	67493.4	64899.1	1155.61	1195.44	0	0	0	0
G20 olsF mutant	PE	6.20115e+06	6.24497e+06	190141	57367.3	324572	21092.2	0	0		38.158	3.93979	5.03904	0		0.87701	2.29668	4.3255	0
	PG	3.40994e+06	3.36603e+06	153040	36110.5	52734.4	0	0	0		20.7701	3.02693	0.760745	0		0.269716	1.99266	0.760745	0
	DPG	6.7197e+06	6.07372e+06	0	0	0	0	0	0		39.1815	0	0	0		1.21696	0	0	0
	OL	0	0	0	0	0	0	0	0		0	0	0	0		0	0	0	0
	MGDG	0	0	2.4801e+06	2.53927e+06	2.49708e+06	2.55977e+06	0	0		0	77.0377	79.3204	0		0	4.30775	7.27462	0
	GADG	0	0	199756	838366	545535	375163	0	0		0	15.2822	14.2156	0		0	8.73032	1.52413	0
	*Other	302773	313682	25813.1	20255.8	46044.9	0	0	0		1.89048	0.713408	0.664243	0		0.0702296	0.13324	0.664243	0
	N-acyl-PE	39472	35373.4	18691.4	12541.2	17187.6	0	0	0
	N-acetyl-PE	64678.8	67900.1	5204.15	6537.75	23244.3	0	0	0
	M-199	148411	132239	915.94	0	2608.23	0	0	0
	M-213	50210.7	78169.4	1001.57	1176.9	3004.78	0	0	0
G20 agt mutant	PE	5.73807e+06	5.50494e+06	963108	288517	42753.5	133944	0	0		35.2095	25.6802	9.8421	0		1.45677	1.14046	0.799263	0
	PG	3.6223e+06	3.28731e+06	710868	450401	210066	523383	0	0		21.6511	29.0525	43.8101	0		1.49541	9.25625	8.4755	0
	DPG	5.86953e+06	6.75441e+06	1.24585e+06	119038	28721.9	620323	0	0		39.46	22.4097	24.5141	0		1.95368	12.2849	17.3652	0
	OL	7171.59	10576.3	613488	252967	66379.1	121647	0	0		0.0553368	19.3002	12.3672	0		0.00951032	2.21581	4.15457	0
	MGDG	0	0	0	0	0	0	0	0		0	0	0	0		0	0	0	0
	GADG	0	0	0	0	0	0	0	0		0	0	0	0		0	0	0	0
	*Other	412367	752367	57598.6	64789.2	53846.1	81921.1	0	0		3.62403	3.55732	9.46648	0		0.989001	1.95331	3.93583	0
	N-acyl-PE	24800.2	30935.7	25773.5	33249.4	21146.7	25776.6	0	0
	N-acetyl-PE	60707.3	67232.7	27471.2	26739.7	24676.7	45894.5	0	0
	M-199	266643	590175	0	0	0	4809.1	0	0
	M-213	60216.3	64023.3	4353.9	4800.1	8022.7	5440.9	0	0
