# Supplementary material for: System-Wide Adaptations of Desulfovibrio alaskensis G20 to Phosphate-Limited Conditions
Source: PLoS One. 2016 Dec 28;11(12):e0168719. doi: 10.1371/journal.pone.0168719 (PMC5193443; doi:10.1371/journal.pone.0168719)
Supplement: S6 Table — (XLSX) [file pone.0168719.s013.xlsx]

## Sheet: sample list
	119B4	Ols gene Dde_3661 mutant
	48D8	glycosyltransferase gene Dde_3613
	211E12	Ols gene Dde3661
	ID	strain	Experiment		Comment			Inoculated	Killed	ml collected
wild type	G2	G20	0uP		T3			1-13-15	1-18-15	300
	G3	G20	0 uM P		WT-0			1-11-15		30
	G4	G20	0 uM P		WT-0 MOLS xP sterile	no phosphate		1-11-15		30
	G5	G20	2 uM P		WT-2			1-11-15
	G6	G20	2 uM P		WT-2 MOLS xP sterile	no phosphate		1-11-15
	G11-1	GF20	10 uM P		WT10		25 mL falcon	1-11-15
	G11-2	GF20	10 uM P		WT10			1-11-15
	G15	GF20	500 uM P		T2
	G16	GF20	500 uM P		T2
	G21	GF20	0.5 mM P		T3
	G22	GF20	0.5 mM P		T3
	G23	GF20	0.5 mM P		T3
olsF mutant	G1	119B4	0uP		T3		50 mL falcon	1-13-15	1-18-15	300
	G7	211E12	2 uM P		D-2			1-11-15
	G8	211E12	2 uM P		D-2			1-11-15
	G12-1	211E12	10 uM P		E10			1-11-15
	G12-2	211E12	10 uM P		E10			1-11-15
	G17	211E12	500 uM P		T2
	G18	211E12	500 uM P		T2
	G24	211E12	0.5 mM P		T3
	G25	211E12	0.5 mM P		T3
	G26	211E12	0.5 mM P		T3
GL mutant	G9	48D8	2 uM P		E-2			1-11-15
	G10	48D8	2 uM P		E-2			1-11-15
	G13	48D8	10 uM P		D10			1-11-15
	G14	48D8	10 uM P		D10			1-11-15
	G19	48D8	500 uM P		T2
	G20	48D8	500 uM P		T2
	G27	48D8	0.5 mM P		T3
	G28	48D8	0.5 mM P		T3
	G29	48D8	0.5 mM P		T3

## Sheet: overview
											Wild Type
											Relative Abundance		PE	PG	DPG	OL	G	GA	Other	PE	PG	DPG	OL	G-DAG	GA-DAG	Other
													MEAN	MEAN	MEAN	MEAN	MEAN	MEAN	MEAN	MAX	MAX	MAX	MAX	MAX	MAX	MAX
											EXPONENTIAL PHASE	500 uM	0.402561	0.245379	0.331129	0.000449796	0	0	0.0204817	0.00679519	0.00747962	0.0094018	2.37465e-05	0	0	0.00484927
												10 uM	0.0136081	0.0904803	0.0533288	0.0844561	0.512281	0.243741	0.00210541	0.00410148	0.00791766	0.0324596	0.00994018	0.028202	0.0260938	0.000123172
												2 uM	0	0	0	0.0589823	0.881428	0.0574331	0.00215657	0	0	0	0.0194335	0.0554773	0.0382004	0.00215657
												no P	0.0121304	0.0429464	0	0.114589	0.786463	0.0438706	0	0.0121304	0.0429464	0	0.0603958	0.136378	0.0209057	0
											STATIONARY PHASE	500 uM	0.472952	0.232656	0.250891	0.000419197	0	0		0	0	0	0	0	0
												10 uM	0	0	0	0	0	0		0	0	0	0	0	0
												2 uM	0	0	0	0	0	0		0	0	0	0	0	0
												no P	0.00983215	0.0531234	0.0575929	0.205498	0.527505	0.145732		0	0	0	0	0	0
											Ols gene Dde_3661 mutant
											Relative Abundance		PE	PG	DPG	OL	G	GA		PE	PG	DPG	OL	G-DAG	GA-DAG	GA-DAG
													MEAN	MEAN	MEAN	MEAN	MEAN	MEAN		MAX	MAX	MAX	MAX	MAX	MAX	MAX
											EXPONENTIAL PHASE	500 uM	0.38158	0.207701	0.391815	0	0	0	0.0189048	0.0087701	0.00269716	0.0121696	0	0	0	0.000702296
												10 uM	0.0393979	0.0302693	0	0	0.770377	0.152822	0.00713408	0.0229668	0.0199266	0	0	0.0430775	0.0873032	0.0013324
												2 uM	0.0503904	0.00760745	0	0	0.793204	0.142156	0.00664243	0.043255	0.00760745	0	0	0.0727462	0.0152413	0.00664243
												no P	0	0	0	0	0	0	0	0	0	0	0	0	0	0
											STATIONARY PHASE	500 uM	0.490979	0.221096	0.265462	0	0	0		0	0	0	0	0	0
												10 uM	0	0	0	0	0	0		0	0	0	0	0	0
												2 uM	0	0	0	0	0	0		0	0	0	0	0	0
												no P	0	0	0	0	0	0		0	0	0	0	0	0
											Glycosyltransferase gene Dde_3613
											Relative Abundance		PE	PG	DPG	OL	G	GA		PE	PG	DPG	OL	G-DAG	GA-DAG	GA-DAG
													MEAN	MEAN	MEAN	MEAN	MEAN	MEAN		MAX	MAX	MAX	MAX	MAX	MAX	MAX
											EXPONENTIAL PHASE	500 uM	0.352095	0.216511	0.3946	0.000553368	0	0	0.0362403	0.0145677	0.0149541	0.0195368	9.51032e-05	0	0	0.00989001
												10 uM	0.256802	0.290525	0.224097	0.193002	0	0	0.0355732	0.0114046	0.0925625	0.122849	0.0221581	0	0	0.0195331
												2 uM	0.098421	0.438101	0.245141	0.123672	0	0	0.0946648	0.00799263	0.084755	0.173652	0.0415457	0	0	0.0393583
												no P	0	0	0	0	0	0	0	0	0	0	0	0	0	0
											STATIONARY PHASE	500 uM	0.496157	0.222592	0.215723	0.000626015	0	0		0	0	0	0	0	0
												10 uM	0	0	0	0	0	0		0	0	0	0	0	0
												2 uM	0	0	0	0	0	0		0	0	0	0	0	0
												no P	0	0	0	0	0	0		0	0	0	0	0	0
											Abbreviations
											PE - Phosphatidylethanolamine
											PG - Phosphatidylglycerol
											DPG - Diphosphatidylglycerol
											OL - Ornithine lipid
											*G - monoglycosyl
											**GA - glycuronic acid
											*we can talk about what kind of nomenclature we want to use here. I didn't determine the sugar type, but typically the sugar type is glucose (Glc), but could also be galactose (Gal). This is why I'm calling the sugar headgroup just G
											**same issue with the nomenclature, it could either be glucuronic acid (GlcA) or galacturonic acid (GalA). I'm not sure if the gene that was knocked out is sugar specific?

## Sheet: wild type
	Relative Abundance		PE	PG	DPG	OL	G	GA	Other	PE	PG	DPG	OL	G-DAG	GA-DAG	PE	PG	DPG	OL	G-DAG	GA-DAG	Other		Relative Abundance		PE	PG	DPG	OL	G	GA	Other	PE	PG	DPG	OL	G-DAG	GA-DAG	Other		Relative Abundance		PE	PG	DPG	OL	G	GA	Other
			MEAN	MEAN	MEAN	MEAN	MEAN	MEAN		STDEV	STDEV	STDEV	STDEV	STDEV	STDEV	MAX	MAX	MAX	MAX	MAX	MAX	MAX				MEAN	MEAN	MEAN	MEAN	MEAN	MEAN		MAX	MAX	MAX	MAX	MAX	MAX	MAX				MEAN	MEAN	MEAN	MEAN	MEAN	MEAN
	EXPONENTIAL PHASE	500 uM	0.402561	0.245379	0.331129	0.000449796	0	0	0.0204817							0.00679519	0.00747962	0.0094018	2.37465e-05	0	0	0.00484927		EXPONENTIAL PHASE	500 uM	0.353559	0.215593	0.290445	0.00303274	0	0	0.13737	0.0160737	0.0127276	6.14998e-05	7.34708e-05	0	0	0.0287894		EXPONENTIAL PHASE	500 uM	0.405701	0.247286	0.333739	0.000285133	0	0	0.0129881
		10 uM	0.0136081	0.0904803	0.0533288	0.0844561	0.512281	0.243741	0.00210541							0.00410148	0.00791766	0.0324596	0.00994018	0.028202	0.0260938	0.000123172			10 uM	0.00428693	0.028299	0.0169734	0.203399	0.15945	0.582551	0.00504034	0.00142298	0.00342635	0.0106864	0.0307178	0.00337433	0.0427551	0.000124105			10 uM	0.0154775	0.103062	0.0605262	0.0604905	0.584088	0.174846	0.0015098
		2 uM	0	0	0	0.0589823	0.881428	0.0574331	0.00215657							0	0	0	0.0194335	0.0554773	0.0382004	0.00215657			2 uM	0	0	0	0.246271	0.520144	0.221921	0.0116639	0	0	0	0.0323694	0.138606	0.1179	0.0116639			2 uM	0	0	0	0.0390965	0.921172	0.0383428	0.00138885
		no P	0.0121304	0.0429464	0	0.114589	0.786463	0.0438706	0							0.0121304	0.0429464	0	0.0603958	0.136378	0.0209057	0			no P	0.00465738	0.0164889	0	0.395858	0.429091	0.153904	0	0.00465738	0.0164889	0	0.120943	0.179496	0.0374065	0			no P	0.013315	0.0471403	0	0.0779447	0.831806	0.0297937	0
	STATIONARY PHASE	500 uM	0.472952	0.232656	0.250891	0.000419197	0	0		0.0289409	0.0155983	0.0364896	0.000485288	0	0									STATIONARY PHASE	500 uM					0.582995											STATIONARY PHASE	500 uM					0.8616
		10 uM																							10 uM					0.742065												10 uM					0.959515
		2 uM																							2 uM																	2 uM
		no P	0.00983215	0.0531234	0.0575929	0.205498	0.527505	0.145732																	no P																	no P
							0.938861
							0.830334
	Relative Abundance																MIN RF															MAX RF
		G2	G3	G4	G5	G6	G11-1	G11-2	G15	G16	G21	G22	G23					G2	G3	G4	G5	G6	G11-1	G11-2	G15	G16	G21	G22	G23				G2	G3	G4	G5	G6	G11-1	G11-2	G15	G16	G21	G22	G23
		0uP	0 uM P	0 uM P	2 uM P	2 uM P	10 uM P	10 uM P	500 uM P	500 uM P	0.5 mM P	0.5 mM P	0.5 mM P					0uP	0 uM P	0 uM P	2 uM P	2 uM P	10 uM P	10 uM P	500 uM P	500 uM P	0.5 mM P	0.5 mM P	0.5 mM P				0uP	0 uM P	0 uM P	2 uM P	2 uM P	10 uM P	10 uM P	500 uM P	500 uM P	0.5 mM P	0.5 mM P	0.5 mM P
	PE	0.00983215	0.0242608	0	0	0	0.00950663	0.0177096	0.409356	0.395766	0.490028	0.439536	0.489291				PE	0.00293031	0.00931475	0	0	0	0.00286395	0.00570991	0.369632	0.337485	0.396163	0.327291	0.378275			PE	0.0113091	0.02663	0	0	0	0.0109097	0.0200454	0.41181	0.399592	0.496552	0.448057	0.497384
	N-acyl-PE	0.000569275	0	0	0.000528661	0	0.000244872	0	0.00165451	0.00159245	0.00460035	0.00403185	0.00244515				N-acyl-PE	0.0013051	0	0	0.00285929	0	0.00056746	0	0.011492	0.0104457	0.0286089	0.023094	0.0145413			N-acyl-PE	0.000411817	0	0	0.000340462	0	0.000176737	0	0.00104681	0.00101122	0.00293182	0.00258491	0.00156327
	N-acetyl-PE	0	0	0	0.00378447	0	0.00158696	0.00142266	0.00302079	0.00357574	0.0112816	0.01701	0.01334				N-acetyl-PE	0	0	0	0.0204685	0	0.00367757	0.00352842	0.020982	0.0234552	0.0701588	0.0974318	0.0793331			N-acetyl-PE	0	0	0	0.00243723	0	0.00114539	0.00101277	0.00191126	0.00227064	0.00718983	0.0109055	0.00852874
	PG	0.0531234	0.0858927	0	0	0	0.0825626	0.0983979	0.252858	0.237899	0.247375	0.216307	0.234287				PG	0.0158325	0.0329779	0	0	0	0.0248726	0.0317253	0.228321	0.202866	0.19999	0.161068	0.181129			PG	0.0611032	0.0942807	0	0	0	0.0947476	0.111376	0.254374	0.240199	0.250668	0.2205	0.238162
	DPG	0.0575929	0	0	0	0	0.0208692	0.0857884	0.321727	0.340531	0.227192	0.292911	0.232569				DPG	0.0171646	0	0	0	0	0.006287	0.0276598	0.290507	0.290384	0.183673	0.21811	0.179802			DPG	0.0662441	0	0	0	0	0.0239491	0.0971034	0.323656	0.343823	0.230217	0.298589	0.236416
	OL	0.205498	0.174985	0.0541935	0.0395488	0.0784158	0.0745159	0.0943962	0.000426049	0.000473542	0	0.000950837	0.000306755				OL	0.471116	0.516802	0.274915	0.213902	0.278641	0.172681	0.234116	0.00295927	0.00310621	0	0.0054463	0.00182427			OL	0.148658	0.120801	0.0350886	0.0254698	0.0527232	0.0537819	0.0671991	0.000269562	0.000300705	0	0.000609602	0.000196119
	M-199	0	0	0	0	0	0	0.000202626	0.0057449	0.015014	0.0078622	0.0176269	0.0223104				M-199	0	0	0	0	0	0	0.000502542	0.0399032	0.0984849	0.0488938	0.100965	0.13268			M-199	0	0	0	0	0	0	0.000144246	0.00363481	0.00953407	0.00501061	0.011301	0.0142638
	M-213	0.000147154	0	0	0	0	0.000396749	0.000356946	0.00521228	0.0051488	0.01166	0.0116262	0.0054508				M-213	0.00033736	0	0	0	0	0.000919413	0.000885279	0.0362037	0.0337737	0.0725115	0.0665939	0.0324159			M-213	0.000106452	0	0	0	0	0.000286354	0.000254104	0.00329781	0.00326955	0.00743094	0.00745382	0.00348488
	G	0.527505	0.650085	0.922842	0.936905	0.825951	0.540483	0.484079	0	0	0	0	0				G	0.157214	0.249595	0.608587	0.658749	0.381538	0.162825	0.156076	0	0	0	0	0			G	0.606744	0.71357	0.950042	0.959367	0.882977	0.62025	0.547926	0	0	0	0	0
	GA	0.145732	0.0647762	0.0229649	0.0192327	0.0956334	0.269835	0.217647	0	0	0	0	0				GA	0.3341	0.19131	0.116497	0.104021	0.339821	0.625306	0.539796	0	0	0	0	0			GA	0.105423	0.0447183	0.014869	0.012386	0.0642996	0.194753	0.154939	0	0	0	0	0
		1	1	1	1	1	1	1	1	1	1	1	1					1	1	1	1	1	1	1	1	1	1	1	1				1	1	1	1	1	1	1	1	1	1	1	1
	Other	0.000716429	0	0	0.00431314	0	0.00222858	0.00198224	0.0156325	0.025331	0.0354042	0.050295	0.0435463				Other	0.00164246	0	0	0.0233278	0	0.00516445	0.00491624	0.108581	0.16616	0.220173	0.288085	0.25897			Other	0.000518268	0	0	0.0027777	0	0.00160848	0.00141112	0.00989069	0.0160855	0.0225632	0.0322452	0.0278407
	corrected for response factors		G2	G3	G4	G5	G6	G11-1	G11-2	G15	G16	G21	G22	G23			corrected for response factors		G2	G3	G4	G5	G6	G11-1	G11-2	G15	G16	G21	G22	G23		corrected for response factors		G2	G3	G4	G5	G6	G11-1	G11-2	G15	G16	G21	G22	G23
		RF (rel to PE)	0uP	0 uM P	0 uM P	2 uM P	2 uM P	10 uM P	10 uM P	500 uM P	500 uM P	0.5 mM P	0.5 mM P	0.5 mM P				RF (rel to PE)	0uP	0 uM P	0 uM P	2 uM P	2 uM P	10 uM P	10 uM P	500 uM P	500 uM P	0.5 mM P	0.5 mM P	0.5 mM P			RF (rel to PE)	0uP	0 uM P	0 uM P	2 uM P	2 uM P	10 uM P	10 uM P	500 uM P	500 uM P	0.5 mM P	0.5 mM P	0.5 mM P
	PE	1	73935.9	35856.2	0	0	0	27690	59310.8	5.30072e+06	4.98851e+06	1.59181e+06	3.02878e+06	2.77864e+06			PE	1	73935.9	35856.2	0	0	0	27690	59310.8	5.30072e+06	4.98851e+06	1.59181e+06	3.02878e+06	2.77864e+06		PE	1	73935.9	35856.2	0	0	0	27690	59310.8	5.30072e+06	4.98851e+06	1.59181e+06	3.02878e+06	2.77864e+06
	N-acyl-PE	1	4280.84	0	0	750.33	0	713.24	0	21424.1	20072.3	14943.8	27782.9	13885.8			N-acyl-PE	0.13	32929.5	0	0	5771.77	0	5486.46	0	164801	154402	114953	213715	106814		N-acyl-PE	1.59	2692.35	0	0	471.906	0	448.579	0	13474.3	12624.1	9398.65	17473.5	8733.21
	N-acetyl-PE	1	0	0	0	5371.32	0	4622.34	4764.61	39116	45071.2	36647.4	117214	75757			N-acetyl-PE	0.13	0	0	0	41317.8	0	35556.5	36650.8	300892	346702	281903	901643	582746		N-acetyl-PE	1.59	0	0	0	3378.19	0	2907.13	2996.61	24601.3	28346.7	23048.7	73719.2	47645.9
	PG	0.17	399477	126945	0	0	0	240480	329542	3.27424e+06	2.99865e+06	803577	1.49054e+06	1.3305e+06			PG	0.17	399477	126945	0	0	0	240480	329542	3.27424e+06	2.99865e+06	803577	1.49054e+06	1.3305e+06		PG	0.17	399477	126945	0	0	0	240480	329542	3.27424e+06	2.99865e+06	803577	1.49054e+06	1.3305e+06
	DPG	0.13	433087	0	0	0	0	60785.6	287312	4.16602e+06	4.29229e+06	738014	2.01841e+06	1.32074e+06			DPG	0.13	433087	0	0	0	0	60785.6	287312	4.16602e+06	4.29229e+06	738014	2.01841e+06	1.32074e+06		DPG	0.13	433087	0	0	0	0	60785.6	287312	4.16602e+06	4.29229e+06	738014	2.01841e+06	1.32074e+06
	OL	1	1.5453e+06	258619	44549.6	56131.8	144758	217042	316140	5516.88	5968.86	0	6552.08	1742.04			OL	0.13	1.1887e+07	1.98938e+06	342689	431783	1.11352e+06	1.66956e+06	2.43185e+06	42437.5	45914.3	0	50400.6	13400.3		OL	1.59	971890	162654	28018.6	35303	91042.7	136505	198830	3469.74	3754	0	4120.81	1095.62
	M-199	1	0	0	0	0	0	0	678.61	74390.3	189247	25539.7	121465	126699			M-199	0.13	0	0	0	0	0	0	5220.08	572233	1.45575e+06	196459	934344	974606		M-199	1.59	0	0	0	0	0	0	426.799	46786.4	119023	16062.7	76392.9	79684.8
	M-213	1	1106.57	0	0	0	0	1155.61	1195.44	67493.4	64899.1	37876.4	80114.6	30954.7			M-213	0.13	8512.08	0	0	0	0	8889.31	9195.69	519180	499224	291357	616266	238113		M-213	1.59	695.956	0	0	0	0	726.799	751.849	42448.7	40817	23821.6	50386.5	19468.3
	G	1.22	3.96674e+06	960794	758619	1.32975e+06	1.52473e+06	1.57426e+06	1.62122e+06	0	0	0	0	0			G	1.22	3.96674e+06	960794	758619	1.32975e+06	1.52473e+06	1.57426e+06	1.62122e+06	0	0	0	0	0		G	1.22	3.96674e+06	960794	758619	1.32975e+06	1.52473e+06	1.57426e+06	1.62122e+06	0	0	0	0	0
	GA	1	1.09588e+06	95736	18878.2	27297	176542	785947	728916	0	0	0	0	0			GA	0.13	8.42983e+06	736431	145217	209977	1.35802e+06	6.04575e+06	5.60705e+06	0	0	0	0	0		GA	1.59	689232	60211.4	11873.1	17167.9	111033	494306	458438	0	0	0	0	0
	SUM		7.51981e+06	1.47795e+06	822047	1.4193e+06	1.84603e+06	2.9127e+06	3.34907e+06	1.29489e+07	1.26047e+07	3.24841e+06	6.89086e+06	5.67892e+06			SUM		2.52315e+07	3.8494e+06	1.24652e+06	2.0186e+06	3.99627e+06	9.66846e+06	1.03873e+07	1.43405e+07	1.47814e+07	4.01808e+06	9.2541e+06	7.34556e+06		SUM		6.53775e+06	1.34646e+06	798511	1.38607e+06	1.7268e+06	2.53811e+06	2.95882e+06	1.28718e+07	1.2484e+07	3.20574e+06	6.75982e+06	5.58651e+06
	Peakarea
		G2	G3	G4	G5	G6	G11-1	G11-2	G15	G16	G21	G22	G23
		0uP	0 uM P	0 uM P	2 uM P	2 uM P	10 uM P	10 uM P	500 uM P	500 uM P	0.5 mM P	0.5 mM P	0.5 mM P
	PE	73935.9	35856.2	0	0	0	27690	59310.8	5.30072e+06	4.98851e+06	1.59181e+06	3.02878e+06	2.77864e+06
	N-acyl-PE	4280.84	0	0	750.33	0	713.24	0	21424.1	20072.3	14943.8	27782.9	13885.8
	N-acetyl-PE	0	0	0	5371.32	0	4622.34	4764.61	39116	45071.2	36647.4	117214	75757
	PG	67911.2	21580.7	0	0	0	40881.6	56022.1	556621	509770	136608	253392	226185
	DPG	56301.4	0	0	0	0	7902.13	37350.5	541582	557997	95941.9	262393	171697
	OL	1.5453e+06	258619	44549.6	56131.8	144758	217042	316140	5516.88	5968.86	0	6552.08	1742.04
	M-199	0	0	0	0	0	0	678.61	74390.3	189247	25539.7	121465	126699
	M-213	1106.57	0	0	0	0	1155.61	1195.44	67493.4	64899.1	37876.4	80114.6	30954.7
	G	4.83942e+06	1.17217e+06	925515	1.6223e+06	1.86017e+06	1.9206e+06	1.97788e+06	0	0	0	0	0
	GA	1.09588e+06	95736	18878.2	27297	176542	785947	728916	0	0	0	0	0
	SUM	7.68414e+06	1.58396e+06	988943	1.71185e+06	2.18147e+06	3.00656e+06	3.18226e+06	6.60687e+06	6.38154e+06	1.93937e+06	3.8977e+06	3.42556e+06
Exported HPLC-MS RAW data
		G2				G3			G4			G5			G6			G11-1			G11-2			G15			G16			G21			G22			G23
		0uP				0 uM P			0 uM P			2 uM P			2 uM P			10 uM P			10 uM P			500 uM P			500 uM P			0.5 mM P			0.5 mM P			0.5 mM P
		T3																						T2			T2			T3			T3			T3
		4919				4929			4921			4922			4923			4928			4929			4953			4954			4959			4960			4961
	Exact mass	m/z	RT [min]	Area	Chromatogram	RT [min]	Area	Chromatogram	RT [min]	Area	Chromatogram	RT [min]	Area	Chromatogram	RT [min]	Area	Chromatogram	RT [min]	Area	Chromatogram	RT [min]	Area	Chromatogram	RT [min]	Area		RT [min]	Area	Chromatogram	RT [min]	Area	Chromatogram	RT [min]	Area	Chromatogram	RT [min]	Area	Chromatogram
1G	720.562	720	4.7	26386.1	Gly EIC 720.5620±0.01 +All MS FullScan, Masses excluded	4.7	29025.5	Gly EIC 720.5620±0.01 +All MS FullScan, Masses excluded	4.6	6488.29	Gly EIC 720.5620±0.01 +All MS FullScan, Masses excluded	4.7	7385.82	Gly EIC 720.5620±0.01 +All MS FullScan, Masses excluded	4.7	12742.5	Gly EIC 720.5620±0.01 +All MS FullScan, Masses excluded	4.6	4967.45	Gly EIC 720.5620±0.01 +All MS FullScan, Masses excluded	4.7	15756	Gly EIC 720.5620±0.01 +All MS FullScan, Masses excluded
															4.7	6408.1	Gly EIC 720.5620±0.01 +All MS FullScan, Masses excluded	4.7	2281.42	Gly EIC 720.5620±0.01 +All MS FullScan, Masses excluded
															4.7	8072.5	Gly EIC 720.5620±0.01 +All MS FullScan, Masses excluded	4.7	7330.08	Gly EIC 720.5620±0.01 +All MS FullScan, Masses excluded
	732.562	732	4.6	20886.2	PE EIC 732.5538±0.01 +All MS FullScan, Masses excluded				4.7	13535.5	Gly EIC 720.5620±0.01 +All MS FullScan, Masses excluded				4.6	6212.6	Gly EIC 732.5620±0.01 +All MS FullScan, Masses excluded	4.5	3191.61	Gly EIC 732.5620±0.01 +All MS FullScan, Masses excluded	4.6	11176.2	Gly EIC 732.5620±0.01 +All MS FullScan, Masses excluded
			4.6	19773.7	Gly EIC 732.5620±0.01 +All MS FullScan, Masses excluded										4.6	5710.1	Gly EIC 732.5620±0.01 +All MS FullScan, Masses excluded	4.6	3959.41	Gly EIC 732.5620±0.01 +All MS FullScan, Masses excluded
	734.578	734.579																4.6	4406	Gly EIC 732.5620±0.01 +All MS FullScan, Masses excluded
	744.562	744.563	4.2	45418.1	Gly EIC 744.5620±0.01 +All MS FullScan, Masses excluded	4.2	14242	Gly EIC 744.5620±0.01 +All MS FullScan, Masses excluded	4.7	8500.19	Gly EIC 748.5933±0.01 +All MS FullScan, Masses excluded							4.2	20606.4	Gly EIC 744.5620±0.01 +All MS FullScan, Masses excluded	4.2	23406.5	Gly EIC 744.5620±0.01 +All MS FullScan, Masses excluded
			4.5	15440.5	Gly EIC 744.5620±0.01 +All MS FullScan, Masses excluded				4.7	4347.61	Gly EIC 746.5777±0.01 +All MS FullScan, Masses excluded
	746.578	746	4.5	131763	PE EIC 746.5694±0.01 +All MS FullScan, Masses excluded	4.5	88444.8	Gly EIC 746.5777±0.01 +All MS FullScan, Masses excluded	4.5	69655.9	PE EIC 746.5694±0.01 +All MS FullScan, Masses excluded	4.5	93146.1	Gly EIC 746.5777±0.01 +All MS FullScan, Masses excluded	4.5	125578	Gly EIC 746.5777±0.01 +All MS FullScan, Masses excluded	4.5	76442.8	Gly EIC 746.5777±0.01 +All MS FullScan, Masses excluded	4.5	82138.7	Gly EIC 746.5777±0.01 +All MS FullScan, Masses excluded
			4.5	172692	Gly EIC 746.5777±0.01 +All MS FullScan, Masses excluded				4.5	67964.9	Gly EIC 746.5777±0.01 +All MS FullScan, Masses excluded							4.6	9385.67	Gly EIC 746.5777±0.01 +All MS FullScan, Masses excluded	4.7	2547.02	Gly EIC 746.5777±0.01 +All MS FullScan, Masses excluded			Chromatogram
																					4.7	2075.85	Gly EIC 746.5777±0.01 +All MS FullScan, Masses excluded
																					4.7	1272.85	Gly EIC 746.5777±0.01 +All MS FullScan, Masses excluded
	748.593	748	4.5	879688	Gly EIC 748.5933±0.01 +All MS FullScan, Masses excluded	4.5	141139	Gly EIC 748.5933±0.01 +All MS FullScan, Masses excluded	4.5	96011.8	Gly EIC 748.5933±0.01 +All MS FullScan, Masses excluded	4.5	209871	Gly EIC 748.5933±0.01 +All MS FullScan, Masses excluded	4.5	188084	Gly EIC 748.5933±0.01 +All MS FullScan, Masses excluded	4.5	291595	Gly EIC 748.5933±0.01 +All MS FullScan, Masses excluded	4.5	294659	Gly EIC 748.5933±0.01 +All MS FullScan, Masses excluded
															4.7	13680.9	Gly EIC 748.5933±0.01 +All MS FullScan, Masses excluded
	758.578	758.578	4.2	70071.4	Gly EIC 758.5777±0.01 +All MS FullScan, Masses excluded	4.2	21474.8	Gly EIC 758.5777±0.01 +All MS FullScan, Masses excluded	4.2	11798.8	Gly EIC 758.5777±0.01 +All MS FullScan, Masses excluded	4.2	4995.48	Gly EIC 758.5777±0.01 +All MS FullScan, Masses excluded	4.2	6393.6	Gly EIC 758.5777±0.01 +All MS FullScan, Masses excluded	4.2	35225.2	Gly EIC 758.5777±0.01 +All MS FullScan, Masses excluded	4.2	36486.3	Gly EIC 758.5777±0.01 +All MS FullScan, Masses excluded
			4.4	55817.9	Gly EIC 758.5777±0.01 +All MS FullScan, Masses excluded	4.4	11914.6	Gly EIC 758.5777±0.01 +All MS FullScan, Masses excluded				4.2	9790.21	Gly EIC 758.5777±0.01 +All MS FullScan, Masses excluded	4.2	7856.6	Gly EIC 758.5777±0.01 +All MS FullScan, Masses excluded	4.4	4278.59	Gly EIC 758.5777±0.01 +All MS FullScan, Masses excluded	4.3	3344.43	Gly EIC 758.5777±0.01 +All MS FullScan, Masses excluded
												4.4	6014.64	Gly EIC 758.5777±0.01 +All MS FullScan, Masses excluded	4.4	19813.2	Gly EIC 758.5777±0.01 +All MS FullScan, Masses excluded	4.4	2968.65	Gly EIC 758.5777±0.01 +All MS FullScan, Masses excluded	4.4	5621.47	Gly EIC 758.5777±0.01 +All MS FullScan, Masses excluded
												4.5	9219.54	Gly EIC 758.5777±0.01 +All MS FullScan, Masses excluded				4.5	6303.59	Gly EIC 758.5777±0.01 +All MS FullScan, Masses excluded	4.4	9824.35	Gly EIC 758.5777±0.01 +All MS FullScan, Masses excluded
	760.593	760	4.4	478203	Gly EIC 760.5933±0.01 +All MS FullScan, Masses excluded	4.4	170774	Gly EIC 760.5933±0.01 +All MS FullScan, Masses excluded	4.4	136025	Gly EIC 760.5933±0.01 +All MS FullScan, Masses excluded	4.4	221042	Gly EIC 760.5933±0.01 +All MS FullScan, Masses excluded	4.4	268634	Gly EIC 760.5933±0.01 +All MS FullScan, Masses excluded	4.4	185524	Gly EIC 760.5933±0.01 +All MS FullScan, Masses excluded	4.4	191663	Gly EIC 760.5933±0.01 +All MS FullScan, Masses excluded
															4.7	2686.8	Gly EIC 760.5933±0.01 +All MS FullScan, Masses excluded
															4.7	10825	Gly EIC 760.5933±0.01 +All MS FullScan, Masses excluded
	762.609	762.61	4.4	910254	Gly EIC 762.6090±0.01 +All MS FullScan, Masses excluded	4.4	237979	Gly EIC 762.6090±0.01 +All MS FullScan, Masses excluded	4.4	165523	Gly EIC 762.6090±0.01 +All MS FullScan, Masses excluded	4.4	381486	Gly EIC 762.6090±0.01 +All MS FullScan, Masses excluded	4.4	326871	Gly EIC 762.6090±0.01 +All MS FullScan, Masses excluded	4.4	497101	Gly EIC 762.6090±0.01 +All MS FullScan, Masses excluded	4.4	499749	Gly EIC 762.6090±0.01 +All MS FullScan, Masses excluded
	770.578	770.611	4.1	63547.2	Gly EIC 770.5777±0.01 +All MS FullScan, Masses excluded	4.1	10623.7	Gly EIC 770.5777±0.01 +All MS FullScan, Masses excluded		4.6	4353.97	Gly EIC 762.6090±0.01 +All MS FullScan, Masses excluded			4.1	3530.4	Gly EIC 770.5777±0.01 +All MS FullScan, Masses excluded	4.1	13311.8	Gly EIC 770.5777±0.01 +All MS FullScan, Masses excluded	4.1	17483.9	Gly EIC 770.5777±0.01 +All MS FullScan, Masses excluded
																		4.1	10118.1	Gly EIC 770.5777±0.01 +All MS FullScan, Masses excluded	4.2	3114.72	Gly EIC 770.5777±0.01 +All MS FullScan, Masses excluded
																					4.2	5983.03	Gly EIC 770.5777±0.01 +All MS FullScan, Masses excluded
	772.593	772	4.1	13017.7	Gly EIC 772.5933±0.01 +All MS FullScan, Masses excluded	4.3	28194.1	Gly EIC 772.5933±0.01 +All MS FullScan, Masses excluded	4.4	14199.5	Gly EIC 772.5933±0.01 +All MS FullScan, Masses excluded	4.4	33267.2	Gly EIC 772.5933±0.01 +All MS FullScan, Masses excluded	4.1	6449.4	Gly EIC 770.5777±0.01 +All MS FullScan, Masses excluded	4.3	28658.9	Gly EIC 772.5933±0.01 +All MS FullScan, Masses excluded	4.1	9632.76	Gly EIC 772.5933±0.01 +All MS FullScan, Masses excluded
			4.1	12603.2	Gly EIC 772.5933±0.01 +All MS FullScan, Masses excluded				4.4	5499.22	Gly EIC 772.5933±0.01 +All MS FullScan, Masses excluded				4.4	37328.5	Gly EIC 772.5933±0.01 +All MS FullScan, Masses excluded				4.4	27480.8	Gly EIC 772.5933±0.01 +All MS FullScan, Masses excluded
			4.4	124843	Gly EIC 772.5933±0.01 +All MS FullScan, Masses excluded
	774.609	774.61	4.4	828265	Gly EIC 774.6090±0.01 +All MS FullScan, Masses excluded	4.3	185973	Gly EIC 774.6090±0.01 +All MS FullScan, Masses excluded	4.4	153162	Gly EIC 774.6090±0.01 +All MS FullScan, Masses excluded	4.4	284244	Gly EIC 774.6090±0.01 +All MS FullScan, Masses excluded	4.3	350589	Gly EIC 774.6090±0.01 +All MS FullScan, Masses excluded	4.3	316884	Gly EIC 774.6090±0.01 +All MS FullScan, Masses excluded	4.3	318599	Gly EIC 774.6090±0.01 +All MS FullScan, Masses excluded
	784.593	784.594	4.1	25969.2	Gly EIC 784.5933±0.01 +All MS FullScan, Masses excluded	4	7185.38	Gly EIC 784.5933±0.01 +All MS FullScan, Masses excluded				4	3819.92	Gly EIC 784.5933±0.01 +All MS FullScan, Masses excluded	4	9929.6	Gly EIC 784.5933±0.01 +All MS FullScan, Masses excluded	4	7586.85	Gly EIC 784.5933±0.01 +All MS FullScan, Masses excluded	4	8406.04	Gly EIC 784.5933±0.01 +All MS FullScan, Masses excluded
			4.1	20015.5	Gly EIC 784.5933±0.01 +All MS FullScan, Masses excluded	4.1	4790.25	Gly EIC 784.5933±0.01 +All MS FullScan, Masses excluded				4.1	6082.12	Gly EIC 784.5933±0.01 +All MS FullScan, Masses excluded				4	1651.09	Gly EIC 784.5933±0.01 +All MS FullScan, Masses excluded	4	3061.64	Gly EIC 784.5933±0.01 +All MS FullScan, Masses excluded
																		4.1	8947.99	Gly EIC 784.5933±0.01 +All MS FullScan, Masses excluded	4.1	2824.97	Gly EIC 784.5933±0.01 +All MS FullScan, Masses excluded
																					4.1	7347.09	Gly EIC 784.5933±0.01 +All MS FullScan, Masses excluded
	786.609	786	4.3	100880	Gly EIC 786.6090±0.01 +All MS FullScan, Masses excluded	4.3	21883.5	Gly EIC 786.6090±0.01 +All MS FullScan, Masses excluded	4.3	15891.5	Gly EIC 786.6090±0.01 +All MS FullScan, Masses excluded	4.3	26626.2	Gly EIC 786.6090±0.01 +All MS FullScan, Masses excluded	4.3	30888.1	Gly EIC 786.6090±0.01 +All MS FullScan, Masses excluded	4.3	23113.2	Gly EIC 786.6090±0.01 +All MS FullScan, Masses excluded	4.3	23313	Gly EIC 786.6090±0.01 +All MS FullScan, Masses excluded
	788.625	788.626	4.3	670735	Gly EIC 788.6246±0.01 +All MS FullScan, Masses excluded	4.3	182364	Gly EIC 788.6246±0.01 +All MS FullScan, Masses excluded	4.3	142304	Gly EIC 788.6246±0.01 +All MS FullScan, Masses excluded	4.3	295922	Gly EIC 788.6246±0.01 +All MS FullScan, Masses excluded	4.3	366292	Gly EIC 788.6246±0.01 +All MS FullScan, Masses excluded	4.3	315725	Gly EIC 788.6246±0.01 +All MS FullScan, Masses excluded	4.3	322040	Gly EIC 788.6246±0.01 +All MS FullScan, Masses excluded
	802.64	802.604	4.2	125771	Gly EIC 802.6403±0.01 +All MS FullScan, Masses excluded	4.3	16160.6	Gly EIC 802.6403±0.01 +All MS FullScan, Masses excluded	4.2	7257.34	Gly EIC 802.6403±0.01 +All MS FullScan, Masses excluded	4.2	29386.7	Gly EIC 802.6403±0.01 +All MS FullScan, Masses excluded	4.2	35285.5	Gly EIC 802.6403±0.01 +All MS FullScan, Masses excluded	4.2	39038.6	Gly EIC 802.6403±0.01 +All MS FullScan, Masses excluded	4.2	38760.2	Gly EIC 802.6403±0.01 +All MS FullScan, Masses excluded
	816.656	816	4.2	27377.7	Gly EIC 816.6559±0.01 +All MS FullScan, Masses excluded				4.3	7346.15	Gly EIC 802.6403±0.01 +All MS FullScan, Masses excluded				4.2	10307.9	Gly EIC 816.6559±0.01 +All MS FullScan, Masses excluded				4.2	10114.9	Gly EIC 816.6559±0.01 +All MS FullScan, Masses excluded
									4.3	5806.62	Gly EIC 802.6403±0.01 +All MS FullScan, Masses excluded
1G-A	732.526	732.55
	746.541	746				11.2	3615.58	GlyA EIC 748.5569±0.01 +All MS FullScan, Masses excluded							11.1	4354	GlyA EIC 748.5569±0.01 +All MS FullScan, Masses excluded
	748.557	748.558	11.1	59673.9	GlyA EIC 748.5569±0.01 +All MS FullScan, Masses excluded	11.1	18093.1	GlyA EIC 748.5569±0.01 +All MS FullScan, Masses excluded	11.1	3182.73	GlyA EIC 748.5569±0.01 +All MS FullScan, Masses excluded	11.1	11706.6	GlyA EIC 748.5569±0.01 +All MS FullScan, Masses excluded	11.1	16036.9	GlyA EIC 748.5569±0.01 +All MS FullScan, Masses excluded	11.1	94696.6	GlyA EIC 748.5569±0.01 +All MS FullScan, Masses excluded	11.1	78376.1	GlyA EIC 748.5569±0.01 +All MS FullScan, Masses excluded
															11.2	9273.4	GlyA EIC 748.5569±0.01 +All MS FullScan, Masses excluded				11.3	9339.06	GlyA EIC 748.5569±0.01 +All MS FullScan, Masses excluded
															11.3	6672.3	GlyA EIC 748.5569±0.01 +All MS FullScan, Masses excluded
	760.557	760.557	11	32742.2	GlyA EIC 760.5569±0.01 +All MS FullScan, Masses excluded	11.1	4636.89	GlyA EIC 762.5726±0.01 +All MS FullScan, Masses excluded	11.1	5512.99	GlyA EIC 748.5569±0.01 +All MS FullScan, Masses excluded				11	2476.2	GlyA EIC 760.5569±0.01 +All MS FullScan, Masses excluded	11	18977.7	GlyA EIC 760.5569±0.01 +All MS FullScan, Masses excluded	11	30752	GlyA EIC 760.5569±0.01 +All MS FullScan, Masses excluded
															11	7362.5	GlyA EIC 760.5569±0.01 +All MS FullScan, Masses excluded	11.1	8429.31	GlyA EIC 760.5569±0.01 +All MS FullScan, Masses excluded
	762.573	762.574	11.1	254627	GlyA EIC 762.5726±0.01 +All MS FullScan, Masses excluded	11.1	8954.88	GlyA EIC 762.5726±0.01 +All MS FullScan, Masses excluded							11	5308	GlyA EIC 762.5726±0.01 +All MS FullScan, Masses excluded	11	128820	GlyA EIC 762.5726±0.01 +All MS FullScan, Masses excluded	11.1	119018	GlyA EIC 762.5726±0.01 +All MS FullScan, Masses excluded
															11.2	5845.5	GlyA EIC 762.5726±0.01 +All MS FullScan, Masses excluded	11.3	4733.24	GlyA EIC 762.5726±0.01 +All MS FullScan, Masses excluded
			11.3	17333.7	GlyA EIC 762.5726±0.01 +All MS FullScan, Masses excluded	11.1	1253.78	GlyA EIC 762.5726±0.01 +All MS FullScan, Masses excluded							11.1	3992	GlyA EIC 762.5726±0.01 +All MS FullScan, Masses excluded	11.3	7973.01	GlyA EIC 762.5726±0.01 +All MS FullScan, Masses excluded
															11.1	2661	GlyA EIC 762.5726±0.01 +All MS FullScan, Masses excluded
															11.1	2078.3	GlyA EIC 762.5726±0.01 +All MS FullScan, Masses excluded
	774.573	774.573	11	78976.6	GlyA EIC 774.5726±0.01 +All MS FullScan, Masses excluded	11	11411.1	GlyA EIC 774.5726±0.01 +All MS FullScan, Masses excluded							11	13827.7	GlyA EIC 774.5726±0.01 +All MS FullScan, Masses excluded	11	53855.4	GlyA EIC 774.5726±0.01 +All MS FullScan, Masses excluded	11	57385.9	GlyA EIC 774.5726±0.01 +All MS FullScan, Masses excluded
															11	7443.9	GlyA EIC 774.5726±0.01 +All MS FullScan, Masses excluded	11	237393	GlyA EIC 776.5882±0.01 +All MS FullScan, Masses excluded
	776.588	776.589	11	274439	GlyA EIC 776.5882±0.01 +All MS FullScan, Masses excluded	11	27119.3	GlyA EIC 776.5882±0.01 +All MS FullScan, Masses excluded	11	4609.47	GlyA EIC 776.5882±0.01 +All MS FullScan, Masses excluded	11	2699.23	GlyA EIC 776.5882±0.01 +All MS FullScan, Masses excluded	11	44922.7	GlyA EIC 776.5882±0.01 +All MS FullScan, Masses excluded	11.3	4469.29	GlyA EIC 776.5882±0.01 +All MS FullScan, Masses excluded	11	213488	GlyA EIC 776.5882±0.01 +All MS FullScan, Masses excluded
			11.2	17177.6	GlyA EIC 776.5882±0.01 +All MS FullScan, Masses excluded				11	5573.02	GlyA EIC 776.5882±0.01 +All MS FullScan, Masses excluded	11	7040.76	GlyA EIC 776.5882±0.01 +All MS FullScan, Masses excluded				11.3	16821	GlyA EIC 776.5882±0.01 +All MS FullScan, Masses excluded	11.3	19091.1	GlyA EIC 776.5882±0.01 +All MS FullScan, Masses excluded
			11.4	15122.1	GlyA EIC 776.5882±0.01 +All MS FullScan, Masses excluded							11.1	5850.36	GlyA EIC 776.5882±0.01 +All MS FullScan, Masses excluded
	788.588	788.589	10.9	139390	GlyA EIC 788.5882±0.01 +All MS FullScan, Masses excluded	10.9	10676.8	GlyA EIC 788.5882±0.01 +All MS FullScan, Masses excluded							10.9	16769.2	GlyA EIC 788.5882±0.01 +All MS FullScan, Masses excluded	10.9	83147.6	GlyA EIC 788.5882±0.01 +All MS FullScan, Masses excluded	10.9	85080.8	GlyA EIC 788.5882±0.01 +All MS FullScan, Masses excluded
															11	6816.1	GlyA EIC 788.5882±0.01 +All MS FullScan, Masses excluded
	790.604	790.603	10.9	85702.1	GlyA EIC 790.6039±0.01 +All MS FullScan, Masses excluded										10.9	3948.9	GlyA EIC 790.6039±0.01 +All MS FullScan, Masses excluded	10.9	51588.5	GlyA EIC 790.6039±0.01 +All MS FullScan, Masses excluded	10.9	38059.5	GlyA EIC 790.6039±0.01 +All MS FullScan, Masses excluded
															11	6018.4	GlyA EIC 790.6039±0.01 +All MS FullScan, Masses excluded				11.1	4075.85	GlyA EIC 790.6039±0.01 +All MS FullScan, Masses excluded
	802.604	802.604	10.8	97984.9	GlyA EIC 802.6039±0.01 +All MS FullScan, Masses excluded	10.8	4974.72	GlyA EIC 802.6039±0.01 +All MS FullScan, Masses excluded							10.8	5306.8	GlyA EIC 802.6039±0.01 +All MS FullScan, Masses excluded	10.8	68372.7	GlyA EIC 802.6039±0.01 +All MS FullScan, Masses excluded	10.8	73347.7	GlyA EIC 802.6039±0.01 +All MS FullScan, Masses excluded
	804.62	804	10.9	22708.5	GlyA EIC 804.6195±0.01 +All MS FullScan, Masses excluded	10.9	4999.91	GlyA EIC 802.6039±0.01 +All MS FullScan, Masses excluded							10.8	5428.3	GlyA EIC 802.6039±0.01 +All MS FullScan, Masses excluded	10.8	6669.61	GlyA EIC 804.6195±0.01 +All MS FullScan, Masses excluded	10.8	901.49	GlyA EIC 804.6195±0.01 +All MS FullScan, Masses excluded
															10.9	4021.8	GlyA EIC 802.6039±0.01 +All MS FullScan, Masses excluded	10.9	3351.82	GlyA EIC 804.6195±0.01 +All MS FullScan, Masses excluded	10.9	7045.07	GlyA EIC 804.6195±0.01 +All MS FullScan, Masses excluded
															10.9	7804.5	GlyA EIC 802.6039±0.01 +All MS FullScan, Masses excluded	10.9	4569.7	GlyA EIC 804.6195±0.01 +All MS FullScan, Masses excluded	10.9	4900.73	GlyA EIC 804.6195±0.01 +All MS FullScan, Masses excluded
OL	611.536	611.536	12.7	37273.7	OL EIC 611.5358±0.01 +All MS FullScan, Masses excluded	12.7	10302.7	OL EIC 611.5358±0.01 +All MS FullScan, Masses excluded										12.7	12933.9	OL EIC 611.5358±0.01 +All MS FullScan, Masses excluded	12.7	12131.9	OL EIC 611.5358±0.01 +All MS FullScan, Masses excluded
	623.536	623	12.6	12269.7	OL EIC 623.5358±0.01 +All MS FullScan, Masses excluded	12.6	2617.44	OL EIC 623.5358±0.01 +All MS FullScan, Masses excluded													12.6	3096.22	OL EIC 623.5358±0.01 +All MS FullScan, Masses excluded
	625.551	625.552	12.7	161842	OL EIC 625.5514±0.01 +All MS FullScan, Masses excluded	12.6	27690.7	OL EIC 625.5514±0.01 +All MS FullScan, Masses excluded	12.7	9425.5	OL EIC 625.5514±0.01 +All MS FullScan, Masses excluded	12.7	9002.47	OL EIC 625.5514±0.01 +All MS FullScan, Masses excluded	12.6	3821.1	OL EIC 625.5514±0.01 +All MS FullScan, Masses excluded	12.6	7357.14	OL EIC 625.5514±0.01 +All MS FullScan, Masses excluded	12.7	46023.3	OL EIC 625.5514±0.01 +All MS FullScan, Masses excluded
			12.9	1891.02	OL EIC 625.5514±0.01 +All MS FullScan, Masses excluded	12.7	10071.9	OL EIC 625.5514±0.01 +All MS FullScan, Masses excluded							12.6	10112.7	OL EIC 625.5514±0.01 +All MS FullScan, Masses excluded	12.7	23719.2	OL EIC 625.5514±0.01 +All MS FullScan, Masses excluded
			12.9	4969.25	OL EIC 625.5514±0.01 +All MS FullScan, Masses excluded										12.7	7393.4	OL EIC 625.5514±0.01 +All MS FullScan, Masses excluded
	637.551	637	12.6	39553.5	OL EIC 637.5514±0.01 +All MS FullScan, Masses excluded	12.6	6936.42	OL EIC 637.5514±0.01 +All MS FullScan, Masses excluded										12.6	4510.96	OL EIC 637.5514±0.01 +All MS FullScan, Masses excluded	12.6	13737.7	OL EIC 637.5514±0.01 +All MS FullScan, Masses excluded
	639.567	639.568	12.6	330007	OL EIC 639.5671±0.01 +All MS FullScan, Masses excluded	12.6	33084.9	OL EIC 639.5671±0.01 +All MS FullScan, Masses excluded	12.6	4806.37	OL EIC 639.5671±0.01 +All MS FullScan, Masses excluded	12.6	9296.76	OL EIC 639.5671±0.01 +All MS FullScan, Masses excluded	12.6	5220.8	OL EIC 639.5671±0.01 +All MS FullScan, Masses excluded	12.6	36663.8	OL EIC 639.5671±0.01 +All MS FullScan, Masses excluded	12.6	57260	OL EIC 639.5671±0.01 +All MS FullScan, Masses excluded
			13	5467.66	OL EIC 639.5671±0.01 +All MS FullScan, Masses excluded	12.7	4456.99	OL EIC 639.5671±0.01 +All MS FullScan, Masses excluded	12.6	6598.99	OL EIC 639.5671±0.01 +All MS FullScan, Masses excluded	12.6	4899.31	OL EIC 639.5671±0.01 +All MS FullScan, Masses excluded	12.6	7817.8	OL EIC 639.5671±0.01 +All MS FullScan, Masses excluded	12.8	4871.5	OL EIC 639.5671±0.01 +All MS FullScan, Masses excluded	12.8	5564.84	OL EIC 639.5671±0.01 +All MS FullScan, Masses excluded
															12.6	5491.1	OL EIC 639.5671±0.01 +All MS FullScan, Masses excluded
															12.7	7249.4	OL EIC 639.5671±0.01 +All MS FullScan, Masses excluded
	651.567	651	12.5	70818.3	OL EIC 651.5671±0.01 +All MS FullScan, Masses excluded	12.5	8697.39	OL EIC 651.5671±0.01 +All MS FullScan, Masses excluded							12.5	3448.7	OL EIC 651.5671±0.01 +All MS FullScan, Masses excluded	12.5	18112.1	OL EIC 651.5671±0.01 +All MS FullScan, Masses excluded	12.5	9850	OL EIC 651.5671±0.01 +All MS FullScan, Masses excluded
															12.5	6011.5	OL EIC 651.5671±0.01 +All MS FullScan, Masses excluded
	653.583	653.584	12.6	444489	OL EIC 653.5827±0.01 +All MS FullScan, Masses excluded	12.5	62161.3	OL EIC 653.5827±0.01 +All MS FullScan, Masses excluded	12.5	23718.7	OL EIC 653.5827±0.01 +All MS FullScan, Masses excluded	12.5	4770.53	OL EIC 653.5827±0.01 +All MS FullScan, Masses excluded	12.5	12520.6	OL EIC 653.5827±0.01 +All MS FullScan, Masses excluded	12.5	55948.5	OL EIC 653.5827±0.01 +All MS FullScan, Masses excluded	12.6	81354.7	OL EIC 653.5827±0.01 +All MS FullScan, Masses excluded	12.5	2939.1		12.6	2137.55	OL EIC 653.5827±0.01 +All MS FullScan, Masses excluded				12.5	1983.32	OL EIC 653.5827±0.01 +All MS FullScan, Masses excluded	12.5	1742.04	OL EIC 653.5827±0.01 +All MS FullScan, Masses excluded
						12.6	19345.1	OL EIC 653.5827±0.01 +All MS FullScan, Masses excluded				12.6	4034.28	OL EIC 653.5827±0.01 +All MS FullScan, Masses excluded	12.5	36276	OL EIC 653.5827±0.01 +All MS FullScan, Masses excluded				12.8	8748.09	OL EIC 653.5827±0.01 +All MS FullScan, Masses excluded
						12.7	8227.52	OL EIC 653.5827±0.01 +All MS FullScan, Masses excluded				12.6	1925.44	OL EIC 653.5827±0.01 +All MS FullScan, Masses excluded
												12.6	3327.54	OL EIC 653.5827±0.01 +All MS FullScan, Masses excluded
												12.6	6680.12	OL EIC 653.5827±0.01 +All MS FullScan, Masses excluded
	665.583	665	12.5	64498.3	OL EIC 665.5827±0.01 +All MS FullScan, Masses excluded	12.5	11833.9	OL EIC 665.5827±0.01 +All MS FullScan, Masses excluded							12.5	4104.4	OL EIC 665.5827±0.01 +All MS FullScan, Masses excluded	12.4	10953.1	OL EIC 665.5827±0.01 +All MS FullScan, Masses excluded	12.5	15503.2	OL EIC 665.5827±0.01 +All MS FullScan, Masses excluded
															12.5	5074.7	OL EIC 665.5827±0.01 +All MS FullScan, Masses excluded
	667.598	667.599	12.5	245887	OL EIC 667.5984±0.01 +All MS FullScan, Masses excluded	12.5	7467.95	OL EIC 667.5984±0.01 +All MS FullScan, Masses excluded				12.5	2804.69	OL EIC 667.5984±0.01 +All MS FullScan, Masses excluded	12.4	2784.1	OL EIC 667.5984±0.01 +All MS FullScan, Masses excluded	12.5	10375.5	OL EIC 667.5984±0.01 +All MS FullScan, Masses excluded	12.5	13014.6	OL EIC 667.5984±0.01 +All MS FullScan, Masses excluded										12.5	4568.76	OL EIC 667.5984±0.01 +All MS FullScan, Masses excluded
			12.8	8273	OL EIC 667.5984±0.01 +All MS FullScan, Masses excluded	12.5	23804.8	OL EIC 667.5984±0.01 +All MS FullScan, Masses excluded				12.5	1466.2	OL EIC 667.5984±0.01 +All MS FullScan, Masses excluded	12.5	15351	OL EIC 667.5984±0.01 +All MS FullScan, Masses excluded	12.5	10031.9	OL EIC 667.5984±0.01 +All MS FullScan, Masses excluded	12.5	24989.9	OL EIC 667.5984±0.01 +All MS FullScan, Masses excluded
			12.9	8928.15	OL EIC 667.5984±0.01 +All MS FullScan, Masses excluded							12.5	2014.53	OL EIC 667.5984±0.01 +All MS FullScan, Masses excluded	12.6	8755.1	OL EIC 667.5984±0.01 +All MS FullScan, Masses excluded	12.6	2506.73	OL EIC 667.5984±0.01 +All MS FullScan, Masses excluded	12.7	6361.14	OL EIC 667.5984±0.01 +All MS FullScan, Masses excluded
			13	5441.59	OL EIC 667.5984±0.01 +All MS FullScan, Masses excluded							12.6	5909.91	OL EIC 667.5984±0.01 +All MS FullScan, Masses excluded				12.6	4645.45	OL EIC 667.5984±0.01 +All MS FullScan, Masses excluded						OL EIC 653.5827±0.01 +All MS FullScan, Masses excluded
			13	4327.31	OL EIC 667.5984±0.01 +All MS FullScan, Masses excluded
	679.598	679	12.4	25855.3	OL EIC 679.5984±0.01 +All MS FullScan, Masses excluded	12.4	7144.67	OL EIC 679.5984±0.01 +All MS FullScan, Masses excluded										12.4	10659.8	OL EIC 679.5984±0.01 +All MS FullScan, Masses excluded	12.4	8678.09	OL EIC 679.5984±0.01 +All MS FullScan, Masses excluded
	681.614	681.615	12.5	73511.5	OL EIC 681.6140±0.01 +All MS FullScan, Masses excluded	12.5	14775.5	OL EIC 681.6140±0.01 +All MS FullScan, Masses excluded							12.4	3325.5	OL EIC 681.6140±0.01 +All MS FullScan, Masses excluded	12.4	3752.72	OL EIC 681.6140±0.01 +All MS FullScan, Masses excluded	12.5	9826.32	OL EIC 681.6140±0.01 +All MS FullScan, Masses excluded	12.5	2577.78		12.4	3831.31	OL EIC 681.6140±0.01 +All MS FullScan, Masses excluded
						12.5	15800.9	OL EIC 681.6140±0.01 +All MS FullScan, Masses excluded							12.5	4778	OL EIC 681.6140±0.01 +All MS FullScan, Masses excluded	12.5	4200.06	OL EIC 681.6140±0.01 +All MS FullScan, Masses excluded	12.5	18021.1	OL EIC 681.6140±0.01 +All MS FullScan, Masses excluded
						12.6	10805.8	OL EIC 681.6140±0.01 +All MS FullScan, Masses excluded							12.5	8782.1	OL EIC 681.6140±0.01 +All MS FullScan, Masses excluded	12.5	3564.11	OL EIC 681.6140±0.01 +All MS FullScan, Masses excluded
															12.6	11903.2	OL EIC 681.6140±0.01 +All MS FullScan, Masses excluded	12.6	2347.31	OL EIC 681.6140±0.01 +All MS FullScan, Masses excluded
																		12.6	10265.4	OL EIC 681.6140±0.01 +All MS FullScan, Masses excluded
PG	726.528	726.528	10.2	14668.6	PG EIC 726.5280±0.01 +All MS FullScan, Masses excluded	10.1	4072.55	PG EIC 726.5280±0.01 +All MS FullScan, Masses excluded										10.1	5386	PG EIC 726.5280±0.01 +All MS FullScan, Masses excluded	10.2	4711.91	PG EIC 726.5280±0.01 +All MS FullScan, Masses excluded	10.1	17087.3		10.2	16078.6	PG EIC 726.5280±0.01 +All MS FullScan, Masses excluded	10.1	5524.12	PG EIC 726.5280±0.01 +All MS FullScan, Masses excluded	10.1	7918.91	PG EIC 726.5280±0.01 +All MS FullScan, Masses excluded	10.1	2915.94	PG EIC 726.5280±0.01 +All MS FullScan, Masses excluded
																					10.2	4213.7	PG EIC 726.5280±0.01 +All MS FullScan, Masses excluded													10.2	3551.12	PG EIC 726.5280±0.01 +All MS FullScan, Masses excluded
	740.544	740.544	10.1	16260.2	PG EIC 740.5436±0.01 +All MS FullScan, Masses excluded	10.1	5368.36	PG EIC 740.5436±0.01 +All MS FullScan, Masses excluded										10.1	6123.14	PG EIC 740.5436±0.01 +All MS FullScan, Masses excluded	10.1	3354.09	PG EIC 740.5436±0.01 +All MS FullScan, Masses excluded	10	93378.8		10.1	83638	PG EIC 740.5436±0.01 +All MS FullScan, Masses excluded	10.1	19979.6	PG EIC 740.5436±0.01 +All MS FullScan, Masses excluded	10.1	36884.7	PG EIC 740.5436±0.01 +All MS FullScan, Masses excluded	10.1	28330.8	PG EIC 740.5436±0.01 +All MS FullScan, Masses excluded
																					10.1	6118.44	PG EIC 740.5436±0.01 +All MS FullScan, Masses excluded	10.2	4454.15		10.3	3735.26	PG EIC 740.5436±0.01 +All MS FullScan, Masses excluded
	754.559	754.559	10.1	6056.25	PG EIC 754.5593±0.01 +All MS FullScan, Masses excluded	10.1	5152.7	PG EIC 754.5593±0.01 +All MS FullScan, Masses excluded										10	2809.13	PG EIC 754.5593±0.01 +All MS FullScan, Masses excluded	10.1	11505	PG EIC 754.5593±0.01 +All MS FullScan, Masses excluded	10	93535.9	OL EIC 681.6140±0.01 +All MS FullScan, Masses excluded	10.1	84463.8	PG EIC 754.5593±0.01 +All MS FullScan, Masses excluded	10	30072.3	PG EIC 754.5593±0.01 +All MS FullScan, Masses excluded	10	51638.5	PG EIC 754.5593±0.01 +All MS FullScan, Masses excluded	10	46960.5	PG EIC 754.5593±0.01 +All MS FullScan, Masses excluded
																		10	5403.52	PG EIC 754.5593±0.01 +All MS FullScan, Masses excluded	10.1	12134.1	PG EIC 754.5593±0.01 +All MS FullScan, Masses excluded
			10.1	9642.5	PG EIC 754.5593±0.01 +All MS FullScan, Masses excluded													10.1	11174.1	PG EIC 754.5593±0.01 +All MS FullScan, Masses excluded
	766.559	766.559	10	7014.89	PG EIC 766.5593±0.01 +All MS FullScan, Masses excluded	10	1843.65	PG EIC 766.5593±0.01 +All MS FullScan, Masses excluded										10	3913.95	PG EIC 766.5593±0.01 +All MS FullScan, Masses excluded	10	5411.82	PG EIC 766.5593±0.01 +All MS FullScan, Masses excluded	9.9	120865		10	115933	PG EIC 766.5593±0.01 +All MS FullScan, Masses excluded	9.9	31385.7	PG EIC 766.5593±0.01 +All MS FullScan, Masses excluded	9.9	58568	PG EIC 766.5593±0.01 +All MS FullScan, Masses excluded	10	58299.2	PG EIC 766.5593±0.01 +All MS FullScan, Masses excluded
	768.575	768.575	10	7861.47	PG EIC 768.5749±0.01 +All MS FullScan, Masses excluded	10	3111.77	PG EIC 768.5749±0.01 +All MS FullScan, Masses excluded										10	2997.85	PG EIC 768.5749±0.01 +All MS FullScan, Masses excluded	10	3785.72	PG EIC 768.5749±0.01 +All MS FullScan, Masses excluded	10	150142		10	132750	PG EIC 768.5749±0.01 +All MS FullScan, Masses excluded	10	30425.5	PG EIC 768.5749±0.01 +All MS FullScan, Masses excluded	10	58483.8	PG EIC 768.5749±0.01 +All MS FullScan, Masses excluded	10	45847	PG EIC 768.5749±0.01 +All MS FullScan, Masses excluded
	780.575	780.574	10	6407.25	PG EIC 780.5749±0.01 +All MS FullScan, Masses excluded	9.9	2031.65	PG EIC 780.5749±0.01 +All MS FullScan, Masses excluded										9.9	3073.89	PG EIC 780.5749±0.01 +All MS FullScan, Masses excluded	10	4787.26	PG EIC 780.5749±0.01 +All MS FullScan, Masses excluded	9.9	77158.3		9.9	73170.9	PG EIC 780.5749±0.01 +All MS FullScan, Masses excluded	9.9	19220.8	PG EIC 780.5749±0.01 +All MS FullScan, Masses excluded	9.9	39897.7	PG EIC 780.5749±0.01 +All MS FullScan, Masses excluded	9.9	40279.9	PG EIC 780.5749±0.01 +All MS FullScan, Masses excluded
																										PG EIC 726.5280±0.01 +All MS FullScan, Masses excluded
PE	664.491	664.491																						11.2	120455		11.3	110251	PE EIC 664.4912±0.01 +All MS FullScan, Masses excluded	11.3	14046.7	PE EIC 664.4912±0.01 +All MS FullScan, Masses excluded	11.3	37235.4	PE EIC 664.4912±0.01 +All MS FullScan, Masses excluded	11.3	27959.1	PE EIC 664.4912±0.01 +All MS FullScan, Masses excluded
																										PG EIC 740.5436±0.01 +All MS FullScan, Masses excluded				11.3	5432.07	PE EIC 664.4912±0.01 +All MS FullScan, Masses excluded
	676.491	676																						11.1	8580.74	PG EIC 740.5436±0.01 +All MS FullScan, Masses excluded	11.2	6350.72	PE EIC 676.4912±0.01 +All MS FullScan, Masses excluded	11.2	4820.83	PE EIC 676.4912±0.01 +All MS FullScan, Masses excluded	11.2	6158.16	PE EIC 676.4912±0.01 +All MS FullScan, Masses excluded	11.2	7707.93	PE EIC 676.4912±0.01 +All MS FullScan, Masses excluded
	678.507	678.507				11.2	5847.29	PE EIC 678.5068±0.01 +All MS FullScan, Masses excluded										11.2	6449	PE EIC 678.5068±0.01 +All MS FullScan, Masses excluded	11.2	6879.44	PE EIC 678.5068±0.01 +All MS FullScan, Masses excluded	11.2	211938	PG EIC 754.5593±0.01 +All MS FullScan, Masses excluded	11.2	195737	PE EIC 678.5068±0.01 +All MS FullScan, Masses excluded	11.2	51637.3	PE EIC 678.5068±0.01 +All MS FullScan, Masses excluded	11.2	106395	PE EIC 678.5068±0.01 +All MS FullScan, Masses excluded	11.2	93003	PE EIC 678.5068±0.01 +All MS FullScan, Masses excluded
																					11.3	4737.87	PE EIC 678.5068±0.01 +All MS FullScan, Masses excluded				11.4	9980.23	PE EIC 678.5068±0.01 +All MS FullScan, Masses excluded							11.4	4847.47	PE EIC 678.5068±0.01 +All MS FullScan, Masses excluded
	692.522	692.523	11.2	22807.3	PE EIC 692.5225±0.01 +All MS FullScan, Masses excluded	11.2	7298.25	PE EIC 692.5225±0.01 +All MS FullScan, Masses excluded										11.2	9225.12	PE EIC 692.5225±0.01 +All MS FullScan, Masses excluded	11.2	14916.1	PE EIC 692.5225±0.01 +All MS FullScan, Masses excluded	11.1	967085		11.2	909477	PE EIC 692.5225±0.01 +All MS FullScan, Masses excluded	11.1	207998	PE EIC 692.5225±0.01 +All MS FullScan, Masses excluded	11.2	434782	PE EIC 692.5225±0.01 +All MS FullScan, Masses excluded	11.2	357629	PE EIC 692.5225±0.01 +All MS FullScan, Masses excluded
																										PG EIC 766.5593±0.01 +All MS FullScan, Masses excluded				11.4	11375.8	PE EIC 692.5225±0.01 +All MS FullScan, Masses excluded
	704.522	704	11.1	12849.9	PE EIC 704.5225±0.01 +All MS FullScan, Masses excluded																11.1	5614.2	PE EIC 704.5225±0.01 +All MS FullScan, Masses excluded	11	250027	PG EIC 768.5749±0.01 +All MS FullScan, Masses excluded	11.1	236648	PE EIC 704.5225±0.01 +All MS FullScan, Masses excluded	11.1	82117.4	PE EIC 704.5225±0.01 +All MS FullScan, Masses excluded	11.1	152194	PE EIC 704.5225±0.01 +All MS FullScan, Masses excluded	11.1	168172	PE EIC 704.5225±0.01 +All MS FullScan, Masses excluded
	706.538	706.539	11.1	19010.5	PE EIC 706.5381±0.01 +All MS FullScan, Masses excluded	11.1	8411.47	PE EIC 706.5381±0.01 +All MS FullScan, Masses excluded										11.1	7159.44	PE EIC 706.5381±0.01 +All MS FullScan, Masses excluded	11.1	20664.7	PE EIC 706.5381±0.01 +All MS FullScan, Masses excluded	11.1	844875	PG EIC 780.5749±0.01 +All MS FullScan, Masses excluded	11.1	806142	PE EIC 706.5381±0.01 +All MS FullScan, Masses excluded	11.1	311015	PE EIC 706.5381±0.01 +All MS FullScan, Masses excluded	11.1	588012	PE EIC 706.5381±0.01 +All MS FullScan, Masses excluded	11.1	505632	PE EIC 706.5381±0.01 +All MS FullScan, Masses excluded
																		11.2	4856.41	PE EIC 706.5381±0.01 +All MS FullScan, Masses excluded
	718.538	718	11	9167.56	PE EIC 718.5381±0.01 +All MS FullScan, Masses excluded	11	14299.2	PE EIC 718.5381±0.01 +All MS FullScan, Masses excluded													11	6498.43	PE EIC 718.5381±0.01 +All MS FullScan, Masses excluded	11	982615	PE EIC 664.4912±0.01 +All MS FullScan, Masses excluded	11	923352	PE EIC 718.5381±0.01 +All MS FullScan, Masses excluded	11	331930	PE EIC 718.5381±0.01 +All MS FullScan, Masses excluded	11	606277	PE EIC 718.5381±0.01 +All MS FullScan, Masses excluded	11	600785	PE EIC 718.5381±0.01 +All MS FullScan, Masses excluded
																														11.3	14575.6	PE EIC 718.5381±0.01 +All MS FullScan, Masses excluded
	720.554	720.554	11.1	2903.11	PE EIC 720.5538±0.01 +All MS FullScan, Masses excluded																			11	977064	PE EIC 676.4912±0.01 +All MS FullScan, Masses excluded	11.1	914717	PE EIC 720.5538±0.01 +All MS FullScan, Masses excluded	11.1	232261	PE EIC 720.5538±0.01 +All MS FullScan, Masses excluded	11.1	460503	PE EIC 720.5538±0.01 +All MS FullScan, Masses excluded	11.1	390644	PE EIC 720.5538±0.01 +All MS FullScan, Masses excluded
																										PE EIC 678.5068±0.01 +All MS FullScan, Masses excluded				11.3	11121.7	PE EIC 720.5538±0.01 +All MS FullScan, Masses excluded	11.3	5501.34	PE EIC 720.5538±0.01 +All MS FullScan, Masses excluded	11.4	22707.3	PE EIC 720.5538±0.01 +All MS FullScan, Masses excluded
																																	11.4	26593.7	PE EIC 720.5538±0.01 +All MS FullScan, Masses excluded
	732.554	732.552	11.1	7197.51	PE EIC 720.5538±0.01 +All MS FullScan, Masses excluded																			10.9	566819	PE EIC 692.5225±0.01 +All MS FullScan, Masses excluded	11	527242	PE EIC 732.5538±0.01 +All MS FullScan, Masses excluded	11	199555	PE EIC 732.5538±0.01 +All MS FullScan, Masses excluded	11	382448	PE EIC 732.5538±0.01 +All MS FullScan, Masses excluded	11	391173	PE EIC 732.5538±0.01 +All MS FullScan, Masses excluded
	746.569	746.538																						10.9	371267		11	348615	PE EIC 746.5694±0.01 +All MS FullScan, Masses excluded	10.9	113928	PE EIC 746.5694±0.01 +All MS FullScan, Masses excluded	10.9	222685	PE EIC 746.5694±0.01 +All MS FullScan, Masses excluded	11	208384	PE EIC 746.5694±0.01 +All MS FullScan, Masses excluded
																										PE EIC 704.5225±0.01 +All MS FullScan, Masses excluded
DPG	1465.08	1465																						13.2	12657	PE EIC 706.5381±0.01 +All MS FullScan, Masses excluded	13.2	20505	DPG EIC 1465.0843±0.01 +All MS FullScan, Masses excluded				13.3	7208.08	DPG EIC 1465.0843±0.01 +All MS FullScan, Masses excluded	13.2	4228.11	DPG EIC 1465.0843±0.01 +All MS FullScan, Masses excluded
	1451.07	1451																						13.1	4805.58		13.1	5211.15	DPG EIC 1451.0687±0.01 +All MS FullScan, Masses excluded	13.2	7473.93	DPG EIC 1451.0687±0.01 +All MS FullScan, Masses excluded	13.3	24633.7	DPG EIC 1451.0687±0.01 +All MS FullScan, Masses excluded	13.2	11923.2	DPG EIC 1451.0687±0.01 +All MS FullScan, Masses excluded
																								13.1	3654.86	PE EIC 718.5381±0.01 +All MS FullScan, Masses excluded	13.2	3611.49	DPG EIC 1451.0687±0.01 +All MS FullScan, Masses excluded
																								13.1	2545.59		13.2	11377.9	DPG EIC 1451.0687±0.01 +All MS FullScan, Masses excluded
																								13.2	3735	PE EIC 720.5538±0.01 +All MS FullScan, Masses excluded	13.3	8508.54	DPG EIC 1451.0687±0.01 +All MS FullScan, Masses excluded
																								13.2	3744.69
																								13.2	4998.82
																								13.3	13621.9	PE EIC 732.5538±0.01 +All MS FullScan, Masses excluded
	1439.07	1439																						13.5	3983.53	PE EIC 746.5694±0.01 +All MS FullScan, Masses excluded	13.1	1024.88	DPG EIC 1439.0687±0.01 +All MS FullScan, Masses excluded	13.3	8701.51	DPG EIC 1439.0687±0.01 +All MS FullScan, Masses excluded	13.4	16680.7	DPG EIC 1439.0687±0.01 +All MS FullScan, Masses excluded	13.4	15281	DPG EIC 1439.0687±0.01 +All MS FullScan, Masses excluded
																								13.5	1071.58		13.2	1384.69	DPG EIC 1439.0687±0.01 +All MS FullScan, Masses excluded
																								13.4	7769.1	DPG EIC 1465.0843±0.01 +All MS FullScan, Masses excluded	13.3	12203.1	DPG EIC 1439.0687±0.01 +All MS FullScan, Masses excluded
																								13.3	6224.11	DPG EIC 1451.0687±0.01 +All MS FullScan, Masses excluded	13.4	18142	DPG EIC 1439.0687±0.01 +All MS FullScan, Masses excluded
																								13.2	4825.69	DPG EIC 1451.0687±0.01 +All MS FullScan, Masses excluded	13.5	5255.92	DPG EIC 1439.0687±0.01 +All MS FullScan, Masses excluded
																								13.2	1938.03	DPG EIC 1451.0687±0.01 +All MS FullScan, Masses excluded	13.5	1711.78	DPG EIC 1439.0687±0.01 +All MS FullScan, Masses excluded
																								13.3	3894.32	DPG EIC 1451.0687±0.01 +All MS FullScan, Masses excluded	13.6	5881.52	DPG EIC 1439.0687±0.01 +All MS FullScan, Masses excluded
																								13.3	1953.9	DPG EIC 1451.0687±0.01 +All MS FullScan, Masses excluded
																								13.1	2188.14	DPG EIC 1451.0687±0.01 +All MS FullScan, Masses excluded
																								13.2	5921.03	DPG EIC 1451.0687±0.01 +All MS FullScan, Masses excluded
																								13.2	1754.1	DPG EIC 1439.0687±0.01 +All MS FullScan, Masses excluded
	1437.05	1437																						13.3	5144.73	DPG EIC 1439.0687±0.01 +All MS FullScan, Masses excluded	13	3939.51	DPG EIC 1437.0530±0.01 +All MS FullScan, Masses excluded	13.2	10965	DPG EIC 1437.0530±0.01 +All MS FullScan, Masses excluded	13.1	6030.39	DPG EIC 1437.0530±0.01 +All MS FullScan, Masses excluded	13.2	17033.5	DPG EIC 1437.0530±0.01 +All MS FullScan, Masses excluded
																								13.1	36006.7	DPG EIC 1439.0687±0.01 +All MS FullScan, Masses excluded	13.1	7288.53	DPG EIC 1437.0530±0.01 +All MS FullScan, Masses excluded				13.1	34204.5	DPG EIC 1437.0530±0.01 +All MS FullScan, Masses excluded
																								13.3	3130.54	DPG EIC 1439.0687±0.01 +All MS FullScan, Masses excluded	13.1	18278.3	DPG EIC 1437.0530±0.01 +All MS FullScan, Masses excluded				13.2	2829.13	DPG EIC 1437.0530±0.01 +All MS FullScan, Masses excluded
																										DPG EIC 1439.0687±0.01 +All MS FullScan, Masses excluded	13.3	10190.9	DPG EIC 1437.0530±0.01 +All MS FullScan, Masses excluded				13.2	1181.93	DPG EIC 1437.0530±0.01 +All MS FullScan, Masses excluded
	1425.05	1425																						13.4	9879.48	DPG EIC 1439.0687±0.01 +All MS FullScan, Masses excluded	13.3	50111.4	DPG EIC 1425.0530±0.01 +All MS FullScan, Masses excluded	13.2	17799.7	DPG EIC 1425.0530±0.01 +All MS FullScan, Masses excluded	13.2	4032.27	DPG EIC 1425.0530±0.01 +All MS FullScan, Masses excluded	13.3	8037.05	DPG EIC 1425.0530±0.01 +All MS FullScan, Masses excluded
																								13	1192.09	DPG EIC 1439.0687±0.01 +All MS FullScan, Masses excluded	13.4	12828.7	DPG EIC 1425.0530±0.01 +All MS FullScan, Masses excluded				13.2	3506.18	DPG EIC 1425.0530±0.01 +All MS FullScan, Masses excluded	13.3	11496.4	DPG EIC 1425.0530±0.01 +All MS FullScan, Masses excluded
																								13	849.58	DPG EIC 1439.0687±0.01 +All MS FullScan, Masses excluded	13.5	5184.58	DPG EIC 1425.0530±0.01 +All MS FullScan, Masses excluded				13.3	2522.08	DPG EIC 1425.0530±0.01 +All MS FullScan, Masses excluded
																								13.2	31410.8	DPG EIC 1439.0687±0.01 +All MS FullScan, Masses excluded	13.5	5431.24	DPG EIC 1425.0530±0.01 +All MS FullScan, Masses excluded				13.3	2464.8	DPG EIC 1425.0530±0.01 +All MS FullScan, Masses excluded
																								13.3	30920.8	DPG EIC 1439.0687±0.01 +All MS FullScan, Masses excluded	13.6	1192.39	DPG EIC 1425.0530±0.01 +All MS FullScan, Masses excluded				13.4	4222.19	DPG EIC 1425.0530±0.01 +All MS FullScan, Masses excluded
																										DPG EIC 1439.0687±0.01 +All MS FullScan, Masses excluded	13.6	3933.4	DPG EIC 1425.0530±0.01 +All MS FullScan, Masses excluded				13.4	2072.9	DPG EIC 1425.0530±0.01 +All MS FullScan, Masses excluded
																										DPG EIC 1437.0530±0.01 +All MS FullScan, Masses excluded							13.4	7572.84	DPG EIC 1425.0530±0.01 +All MS FullScan, Masses excluded
	1423.04	1423																			13.1	2640.94	DPG EIC 1423.0374±0.01 +All MS FullScan, Masses excluded	13	11232.6	DPG EIC 1437.0530±0.01 +All MS FullScan, Masses excluded	13.1	14480	DPG EIC 1423.0374±0.01 +All MS FullScan, Masses excluded	13.1	11526.1	DPG EIC 1423.0374±0.01 +All MS FullScan, Masses excluded	13.1	6810.8	DPG EIC 1423.0374±0.01 +All MS FullScan, Masses excluded	13.2	19102.4	DPG EIC 1423.0374±0.01 +All MS FullScan, Masses excluded
																								13.1	11052.9	DPG EIC 1437.0530±0.01 +All MS FullScan, Masses excluded	13.2	11144	DPG EIC 1423.0374±0.01 +All MS FullScan, Masses excluded				13.2	13896.3	DPG EIC 1423.0374±0.01 +All MS FullScan, Masses excluded
																								13.1	2758.04		13.2	2601.72	DPG EIC 1423.0374±0.01 +All MS FullScan, Masses excluded
																								13.2	13134.4	DPG EIC 1425.0530±0.01 +All MS FullScan, Masses excluded	13.2	8869.43	DPG EIC 1423.0374±0.01 +All MS FullScan, Masses excluded
																								13.3	3104.8	DPG EIC 1425.0530±0.01 +All MS FullScan, Masses excluded	13.3	2584.22	DPG EIC 1423.0374±0.01 +All MS FullScan, Masses excluded
																										DPG EIC 1425.0530±0.01 +All MS FullScan, Masses excluded	13.3	10071.3	DPG EIC 1423.0374±0.01 +All MS FullScan, Masses excluded
	1411.04	1411	13.2	8080.86	DPG EIC 1411.0374±0.01 +All MS FullScan, Masses excluded																13.3	5484.39	DPG EIC 1411.0374±0.01 +All MS FullScan, Masses excluded	13.5	5184.87	DPG EIC 1425.0530±0.01 +All MS FullScan, Masses excluded	13.2	25438.4	DPG EIC 1411.0374±0.01 +All MS FullScan, Masses excluded	13.3	11032.1	DPG EIC 1411.0374±0.01 +All MS FullScan, Masses excluded	13.2	4031.8	DPG EIC 1411.0374±0.01 +All MS FullScan, Masses excluded	13.2	3624.19	DPG EIC 1411.0374±0.01 +All MS FullScan, Masses excluded
																								13.2	43366.8	DPG EIC 1425.0530±0.01 +All MS FullScan, Masses excluded	13.3	42737.5	DPG EIC 1411.0374±0.01 +All MS FullScan, Masses excluded				13.2	2381.14	DPG EIC 1411.0374±0.01 +All MS FullScan, Masses excluded	13.2	2059.13	DPG EIC 1411.0374±0.01 +All MS FullScan, Masses excluded
																									29580.3		13.5	10279.8	DPG EIC 1411.0374±0.01 +All MS FullScan, Masses excluded				13.3	4853.08	DPG EIC 1411.0374±0.01 +All MS FullScan, Masses excluded	13.3	1064.25	DPG EIC 1411.0374±0.01 +All MS FullScan, Masses excluded
																											13.6	3900.45	DPG EIC 1411.0374±0.01 +All MS FullScan, Masses excluded				13.3	6347.81	DPG EIC 1411.0374±0.01 +All MS FullScan, Masses excluded	13.3	1167.34	DPG EIC 1411.0374±0.01 +All MS FullScan, Masses excluded
																										DPG EIC 1423.0374±0.01 +All MS FullScan, Masses excluded							13.4	3210.39	DPG EIC 1411.0374±0.01 +All MS FullScan, Masses excluded	13.3	13068	DPG EIC 1411.0374±0.01 +All MS FullScan, Masses excluded
																										DPG EIC 1423.0374±0.01 +All MS FullScan, Masses excluded							13.4	1572.93	DPG EIC 1411.0374±0.01 +All MS FullScan, Masses excluded
																										DPG EIC 1423.0374±0.01 +All MS FullScan, Masses excluded							13.4	6391.56	DPG EIC 1411.0374±0.01 +All MS FullScan, Masses excluded
	1409.02	1409	13.1	3249.12	DPG EIC 1409.0217±0.01 +All MS FullScan, Masses excluded																			13	6412.71	DPG EIC 1423.0374±0.01 +All MS FullScan, Masses excluded	13	2689.1	DPG EIC 1409.0217±0.01 +All MS FullScan, Masses excluded	13.1	7302.98	DPG EIC 1409.0217±0.01 +All MS FullScan, Masses excluded	13.1	13458.1	DPG EIC 1409.0217±0.01 +All MS FullScan, Masses excluded	13.1	16137.5	DPG EIC 1409.0217±0.01 +All MS FullScan, Masses excluded
																								13.1	4317.86	DPG EIC 1423.0374±0.01 +All MS FullScan, Masses excluded	13.1	3241.36	DPG EIC 1409.0217±0.01 +All MS FullScan, Masses excluded
																								13.1	7411.05		13.1	5297.95	DPG EIC 1409.0217±0.01 +All MS FullScan, Masses excluded
																								13.2	14215.2	DPG EIC 1411.0374±0.01 +All MS FullScan, Masses excluded	13.1	6589.41	DPG EIC 1409.0217±0.01 +All MS FullScan, Masses excluded
																										DPG EIC 1411.0374±0.01 +All MS FullScan, Masses excluded	13.2	1175.68	DPG EIC 1409.0217±0.01 +All MS FullScan, Masses excluded
																										DPG EIC 1411.0374±0.01 +All MS FullScan, Masses excluded	13.2	11637	DPG EIC 1409.0217±0.01 +All MS FullScan, Masses excluded
	1399.04	1399	13.3	3522.17	DPG EIC 1399.0374±0.01 +All MS FullScan, Masses excluded													13.6	2239	DPG EIC 1399.0374±0.01 +All MS FullScan, Masses excluded	13.4	4638.72	DPG EIC 1399.0374±0.01 +All MS FullScan, Masses excluded	13.5	7325.05		13.2	611.84	DPG EIC 1399.0374±0.01 +All MS FullScan, Masses excluded				13.4	21354.3	DPG EIC 1399.0374±0.01 +All MS FullScan, Masses excluded	13.3	13292.5	DPG EIC 1399.0374±0.01 +All MS FullScan, Masses excluded
																								13.5	1382.05		13.2	514.5	DPG EIC 1399.0374±0.01 +All MS FullScan, Masses excluded
																								13.5	5301.47		13.3	1084.07	DPG EIC 1399.0374±0.01 +All MS FullScan, Masses excluded
																								13.4	5216.21		13.3	2274.17	DPG EIC 1399.0374±0.01 +All MS FullScan, Masses excluded
																								13.4	2480.41	DPG EIC 1409.0217±0.01 +All MS FullScan, Masses excluded	13.4	4229.45	DPG EIC 1399.0374±0.01 +All MS FullScan, Masses excluded
																								13.3	2523.37	DPG EIC 1409.0217±0.01 +All MS FullScan, Masses excluded	13.4	10202.4	DPG EIC 1399.0374±0.01 +All MS FullScan, Masses excluded
																								13.3	3880.81	DPG EIC 1409.0217±0.01 +All MS FullScan, Masses excluded	13.5	5359.19	DPG EIC 1399.0374±0.01 +All MS FullScan, Masses excluded
																								13.2	1986.28	DPG EIC 1409.0217±0.01 +All MS FullScan, Masses excluded	13.5	2276.18	DPG EIC 1399.0374±0.01 +All MS FullScan, Masses excluded
																								13.2	584.31		13.6	12886.4	DPG EIC 1399.0374±0.01 +All MS FullScan, Masses excluded
																								13.2	698.85
																								13.3	1823.6	DPG EIC 1399.0374±0.01 +All MS FullScan, Masses excluded
	1397.02	1397	13.2	7557.21	DPG EIC 1397.0217±0.01 +All MS FullScan, Masses excluded																			13.4	7608.44	DPG EIC 1399.0374±0.01 +All MS FullScan, Masses excluded	13.2	12083	DPG EIC 1397.0217±0.01 +All MS FullScan, Masses excluded	13.3	9370.38	DPG EIC 1397.0217±0.01 +All MS FullScan, Masses excluded	13.3	7893.49	DPG EIC 1397.0217±0.01 +All MS FullScan, Masses excluded	13.3	18357.3	DPG EIC 1397.0217±0.01 +All MS FullScan, Masses excluded
																								13.2	37476.8	DPG EIC 1399.0374±0.01 +All MS FullScan, Masses excluded	13.3	24764.2	DPG EIC 1397.0217±0.01 +All MS FullScan, Masses excluded				13.3	13085	DPG EIC 1397.0217±0.01 +All MS FullScan, Masses excluded
																									13311	DPG EIC 1399.0374±0.01 +All MS FullScan, Masses excluded	13.3	21076.7	DPG EIC 1397.0217±0.01 +All MS FullScan, Masses excluded
	1385.02	1385	13.4	13660.2	DPG EIC 1385.0217±0.01 +All MS FullScan, Masses excluded													13.4	3029.76	DPG EIC 1385.0217±0.01 +All MS FullScan, Masses excluded	13.4	6728.05	DPG EIC 1385.0217±0.01 +All MS FullScan, Masses excluded	13.5	9365.02	DPG EIC 1399.0374±0.01 +All MS FullScan, Masses excluded	13.3	5139.83	DPG EIC 1385.0217±0.01 +All MS FullScan, Masses excluded	13.4	7835.1	DPG EIC 1385.0217±0.01 +All MS FullScan, Masses excluded	13.4	16800.2	DPG EIC 1385.0217±0.01 +All MS FullScan, Masses excluded	13.5	6711.71	DPG EIC 1385.0217±0.01 +All MS FullScan, Masses excluded
																								13.5	2413.45	DPG EIC 1399.0374±0.01 +All MS FullScan, Masses excluded	13.3	1263.73	DPG EIC 1385.0217±0.01 +All MS FullScan, Masses excluded
																								13.4	1356.79	DPG EIC 1399.0374±0.01 +All MS FullScan, Masses excluded	13.4	5403.9	DPG EIC 1385.0217±0.01 +All MS FullScan, Masses excluded
																								13.4	1979.57	DPG EIC 1399.0374±0.01 +All MS FullScan, Masses excluded	13.4	2380.36	DPG EIC 1385.0217±0.01 +All MS FullScan, Masses excluded
																								13.4	1344.86	DPG EIC 1399.0374±0.01 +All MS FullScan, Masses excluded	13.5	3524.59	DPG EIC 1385.0217±0.01 +All MS FullScan, Masses excluded
																								13.4	4481.01	DPG EIC 1399.0374±0.01 +All MS FullScan, Masses excluded	13.5	2560.43	DPG EIC 1385.0217±0.01 +All MS FullScan, Masses excluded
																								13.3	2724.5	DPG EIC 1399.0374±0.01 +All MS FullScan, Masses excluded	13.5	2450.28	DPG EIC 1385.0217±0.01 +All MS FullScan, Masses excluded
																								13.3	3242.28	DPG EIC 1397.0217±0.01 +All MS FullScan, Masses excluded	13.6	8247.64	DPG EIC 1385.0217±0.01 +All MS FullScan, Masses excluded
																								13.2	1147.48	DPG EIC 1397.0217±0.01 +All MS FullScan, Masses excluded
	1383.01	1383	13.3	6016.69	DPG EIC 1383.0061±0.01 +All MS FullScan, Masses excluded													13.3	2633.37	DPG EIC 1383.0061±0.01 +All MS FullScan, Masses excluded	13.2	7440.45	DPG EIC 1383.0061±0.01 +All MS FullScan, Masses excluded	13.3	8950.67	DPG EIC 1397.0217±0.01 +All MS FullScan, Masses excluded	13.1	2570.93	DPG EIC 1383.0061±0.01 +All MS FullScan, Masses excluded	13.3	3935.1	DPG EIC 1383.0061±0.01 +All MS FullScan, Masses excluded	13.2	13375.9	DPG EIC 1383.0061±0.01 +All MS FullScan, Masses excluded	13.2	6871.12	DPG EIC 1383.0061±0.01 +All MS FullScan, Masses excluded
																								13.1	3210.18	DPG EIC 1385.0217±0.01 +All MS FullScan, Masses excluded	13.2	23005.7	DPG EIC 1383.0061±0.01 +All MS FullScan, Masses excluded
																								13.2	12748.6	DPG EIC 1385.0217±0.01 +All MS FullScan, Masses excluded
																								13.3	4487.1	DPG EIC 1385.0217±0.01 +All MS FullScan, Masses excluded
	1371.01	1371	13.4	6744.79	DPG EIC 1371.0061±0.01 +All MS FullScan, Masses excluded																13.4	7013.36	DPG EIC 1371.0061±0.01 +All MS FullScan, Masses excluded	13.4	8522.64	DPG EIC 1385.0217±0.01 +All MS FullScan, Masses excluded	13.3	3412.91	DPG EIC 1371.0061±0.01 +All MS FullScan, Masses excluded				13.5	7768.6	DPG EIC 1371.0061±0.01 +All MS FullScan, Masses excluded	13.4	2242.08	DPG EIC 1371.0061±0.01 +All MS FullScan, Masses excluded
																								13.3	2636.48	DPG EIC 1385.0217±0.01 +All MS FullScan, Masses excluded	13.4	15774.8	DPG EIC 1371.0061±0.01 +All MS FullScan, Masses excluded
																								13.3	4288.54	DPG EIC 1385.0217±0.01 +All MS FullScan, Masses excluded
	1356.99	1356	13.4	5614.88	DPG EIC 1356.9904±0.01 +All MS FullScan, Masses excluded																13.5	3404.6	DPG EIC 1356.9904±0.01 +All MS FullScan, Masses excluded	13.3	15491.6	DPG EIC 1385.0217±0.01 +All MS FullScan, Masses excluded	13.4	8965.71	DPG EIC 1356.9904±0.01 +All MS FullScan, Masses excluded
	1342.97	1342	13.4	1855.41	DPG EIC 1342.9748±0.01 +All MS FullScan, Masses excluded																					DPG EIC 1385.0217±0.01 +All MS FullScan, Masses excluded
	1328.96	1328																								DPG EIC 1385.0217±0.01 +All MS FullScan, Masses excluded
	1314.94	1314																								DPG EIC 1383.0061±0.01 +All MS FullScan, Masses excluded
	1300.93	1300																								DPG EIC 1383.0061±0.01 +All MS FullScan, Masses excluded
	1286.91	1286																								DPG EIC 1383.0061±0.01 +All MS FullScan, Masses excluded
N-acyl-PE	928.736																									DPG EIC 1383.0061±0.01 +All MS FullScan, Masses excluded				7.5	1077.09	NacylPE_EIC 928.7365±0.01 +All MS	7.5	1515	NacylPE_EIC 928.7365±0.01 +All MS
	930.752																							7.5	1988.2	DPG EIC 1371.0061±0.01 +All MS FullScan, Masses excluded	7.6	2121.7	NacylPE_EIC 930.7521±0.01 +All MS	7.6	1435.59	NacylPE_EIC 930.7521±0.01 +All MS	7.5	1747.4	NacylPE_EIC 930.7521±0.01 +All MS	7.5	797.59	NacylPE_EIC 930.7521±0.01 +All MS
	942.752																							7.4	1332.3	DPG EIC 1371.0061±0.01 +All MS FullScan, Masses excluded	7.5	1413.6	NacylPE_EIC 942.7521±0.01 +All MS	7.5	1694.85	NacylPE_EIC 942.7521±0.01 +All MS	7.5	2206.3	NacylPE_EIC 942.7521±0.01 +All MS	7.5	1217.41	NacylPE_EIC 942.7521±0.01 +All MS
	944.768		7.6	841.31	NacylPE_EIC 944.7678±0.01 +All MS							7.6	750.33	NacylPE_EIC 944.7678±0.01 +All MS				7.6	713.24	NacylPE_EIC 944.7678±0.01 +All MS				7.5	2240.4	DPG EIC 1371.0061±0.01 +All MS FullScan, Masses excluded	7.6	2276.9	NacylPE_EIC 944.7678±0.01 +All MS	7.6	1812.75	NacylPE_EIC 944.7678±0.01 +All MS	7.6	2481.4	NacylPE_EIC 944.7678±0.01 +All MS	7.6	1624.74	NacylPE_EIC 944.7678±0.01 +All MS
	956.768		7.5	888.74	NacylPE_EIC 956.7678±0.01 +All MS																			7.4	3283.5	DPG EIC 1356.9904±0.01 +All MS FullScan, Masses excluded	7.5	2563.1	NacylPE_EIC 956.7678±0.01 +All MS	7.5	2821.44	NacylPE_EIC 956.7678±0.01 +All MS	7.5	4142.2	NacylPE_EIC 956.7678±0.01 +All MS	7.5	2379.17	NacylPE_EIC 956.7678±0.01 +All MS
	958.783		7.5	863.85	NacylPE_EIC 958.7834±0.01 +All MS																			7.5	3790.1		7.6	3484	NacylPE_EIC 958.7834±0.01 +All MS	7.6	1686.22	NacylPE_EIC 958.7834±0.01 +All MS	7.5	4046.2	NacylPE_EIC 958.7834±0.01 +All MS	7.5	1477.07	NacylPE_EIC 958.7834±0.01 +All MS
	970.783		7.5	744.57	NacylPE_EIC 970.7834±0.01 +All MS																			7.4	2721.4		7.5	2345	NacylPE_EIC 970.7834±0.01 +All MS	7.5	2355.35	NacylPE_EIC 970.7834±0.01 +All MS	7.4	3341.3	NacylPE_EIC 970.7834±0.01 +All MS	7.4	2122.4	NacylPE_EIC 970.7834±0.01 +All MS
	972.799		7.5	942.37	NacylPE_EIC 972.7991±0.01 +All MS																			7.5	2395		7.5	2347	NacylPE_EIC 972.7991±0.01 +All MS				7.5	3384.2	NacylPE_EIC 972.7991±0.01 +All MS	7.5	1660.75	NacylPE_EIC 972.7991±0.01 +All MS
	984.799																							7.4	3673.2		7.5	3521	NacylPE_EIC 984.7991±0.01 +All MS	7.5	2060.56	NacylPE_EIC 984.7991±0.01 +All MS	7.5	4918.9	NacylPE_EIC 984.7991±0.01 +All MS	7.5	2606.68	NacylPE_EIC 984.7991±0.01 +All MS
N-acetyl-PE	702.47
	704.486																									NacylPE_EIC 930.7521±0.01 +All MS
	718.502																									NacylPE_EIC 942.7521±0.01 +All MS
	720.517											9.2	2455.58	NacetylPE_EIC 720.5174±0.01 +All MS				9.2	2145.67	NacetylPE_EIC 720.5174±0.01 +All MS	9.1	1447.44	NacetylPE_EIC 720.5174±0.01 +All MS	9.1	5095	NacylPE_EIC 944.7678±0.01 +All MS	9.2	6322.9	NacetylPE_EIC 720.5174±0.01 +All MS	9.1	5933.3	NacetylPE_EIC 720.5174±0.01 +All MS	9.1	16283.2	NacetylPE_EIC 720.5174±0.01 +All MS	9.1	7673.8	NacetylPE_EIC 720.5174±0.01 +All MS
	732.517											9.1	1012.57	NacetylPE_EIC 734.5330±0.01 +All MS				9.1	2476.67	NacetylPE_EIC 734.5330±0.01 +All MS	9.2	1460.22	NacetylPE_EIC 734.5330±0.01 +All MS			NacylPE_EIC 956.7678±0.01 +All MS							9.1	4037.3	NacetylPE_EIC 732.5174±0.01 +All MS	9.1	2947.55	NacetylPE_EIC 732.5174±0.01 +All MS
	734.533											9.1	1903.17	NacetylPE_EIC 748.5487±0.01 +All MS							9.1	1856.95	NacetylPE_EIC 748.5487±0.01 +All MS	9	8113.1	NacylPE_EIC 958.7834±0.01 +All MS	9.1	9698.7	NacetylPE_EIC 734.5330±0.01 +All MS	9.1	10751.1	NacetylPE_EIC 734.5330±0.01 +All MS	9.1	26339.2	NacetylPE_EIC 734.5330±0.01 +All MS	9.1	15677.8	NacetylPE_EIC 734.5330±0.01 +All MS
	746.533																							9	4800.7	NacylPE_EIC 970.7834±0.01 +All MS	9	4910.4	NacetylPE_EIC 746.5330±0.01 +All MS				9.1	12952.7	NacetylPE_EIC 746.5330±0.01 +All MS	9	10055	NacetylPE_EIC 746.5330±0.01 +All MS
	748.549																							9	8187	NacylPE_EIC 972.7991±0.01 +All MS	9	9724.1	NacetylPE_EIC 748.5487±0.01 +All MS	9	9630.24	NacetylPE_EIC 748.5487±0.01 +All MS	9	26226.2	NacetylPE_EIC 748.5487±0.01 +All MS	9.1	16047.5	NacetylPE_EIC 748.5487±0.01 +All MS
	760.549																							8.9	8002.8	NacylPE_EIC 984.7991±0.01 +All MS	9	9160.2	NacetylPE_EIC 760.5487±0.01 +All MS	9	6408.15	NacetylPE_EIC 760.5487±0.01 +All MS	9	19208.9	NacetylPE_EIC 760.5487±0.01 +All MS	9	14027.7	NacetylPE_EIC 760.5487±0.01 +All MS
	774.564																							8.9	4917.4		9	5254.9	NacetylPE_EIC 774.5643±0.01 +All MS	8.9	3924.7	NacetylPE_EIC 774.5643±0.01 +All MS	9	12166.1	NacetylPE_EIC 774.5643±0.01 +All MS	9	9327.61	NacetylPE_EIC 774.5643±0.01 +All MS
M-199	804.558																							6.9	5667.2		7	12818.5	M-199_EIC 804.5570±0.02 +All MS				6.9	9409.6	M-199_EIC 804.5570±0.02 +All MS	6.9	8157.14	M-199_EIC 804.5570±0.02 +All MS
7 min	790.542																							6.9	14530.9		7	32423.6	M-199_EIC 790.5424±0.02 +All MS	7	5481.23	M-199_EIC 790.5424±0.02 +All MS	7	23427.3	M-199_EIC 790.5424±0.02 +All MS	6.9	24880.8	M-199_EIC 790.5424±0.02 +All MS
	776.527																							6.9	23383.6	NacetylPE_EIC 720.5174±0.01 +All MS	7	62379.9	M-199_EIC 776.5266±0.02 +All MS	7	8292.55	M-199_EIC 776.5266±0.02 +All MS	7	37150	M-199_EIC 776.5266±0.02 +All MS	7	40511.9	M-199_EIC 776.5266±0.02 +All MS
	764.526																							7	11372.1		7	30655.3	M-199_EIC 764.5257±0.02 +All MS	7	5020.65	M-199_EIC 764.5257±0.02 +All MS	7	23344.5	M-199_EIC 764.5257±0.02 +All MS	7	23999.9	M-199_EIC 764.5257±0.02 +All MS
	762.51																							6.9	7257.8	NacetylPE_EIC 734.5330±0.01 +All MS	7	16522.1	M-199_EIC 762.5103±0.02 +All MS	7	2244.01	M-199_EIC 762.5103±0.02 +All MS	7	10185.8	M-199_EIC 762.5103±0.02 +All MS	7	10752.3	M-199_EIC 762.5103±0.02 +All MS
	750.51																							7	9794.8	NacetylPE_EIC 746.5330±0.01 +All MS	7	25071.9	M-199_EIC 750.5104±0.02 +All MS	7	3539.65	M-199_EIC 750.5104±0.02 +All MS	7	13991.1	M-199_EIC 750.5104±0.02 +All MS	7	14639.3	M-199_EIC 750.5104±0.02 +All MS
	736.496																				7.3	678.61	M-199_EIC 736.4958±0.02 +All MS	7	2383.9	NacetylPE_EIC 748.5487±0.01 +All MS	7.1	6230.5	M-199_EIC 736.4958±0.02 +All MS	7	961.6	M-199_EIC 736.4958±0.02 +All MS	7	3956.4	M-199_EIC 736.4958±0.02 +All MS	7	3757.4	M-199_EIC 736.4958±0.02 +All MS
	722.48																									NacetylPE_EIC 760.5487±0.01 +All MS	7.1	3145.5	M-199_EIC 722.4804±0.02 +All MS
																										NacetylPE_EIC 774.5643±0.01 +All MS
M-213	804.572
8 min	790.559																							7.8	9277.1	M-199_EIC 804.5570±0.02 +All MS	7.9	8813.4	M-213_EIC 790.5594±0.02 +All MS	7.9	6010.43	M-213_EIC 790.5594±0.02 +All MS	7.9	14178.8	M-213_EIC 790.5594±0.02 +All MS	7.9	5911.41	M-213_EIC 790.5594±0.02 +All MS
	778.58																									M-199_EIC 790.5424±0.02 +All MS
	776.544		7.2	1106.57	M-199_EIC 776.5266±0.02 +All MS																			7.9	20555.7	M-199_EIC 776.5266±0.02 +All MS	8	19632	M-213_EIC 776.5436±0.02 +All MS	7.9	12143.6	M-213_EIC 776.5436±0.02 +All MS	7.9	25350.7	M-213_EIC 776.5436±0.02 +All MS	7.9	9338.36	M-213_EIC 776.5436±0.02 +All MS
	764.542																	8	1155.61	M-213_EIC 764.5423±0.02 +All MS	8	1195.44	M-213_EIC 764.5423±0.02 +All MS	7.9	15998.9	M-199_EIC 764.5257±0.02 +All MS	8	15516.3	M-213_EIC 764.5423±0.02 +All MS	8	8915.84	M-213_EIC 764.5423±0.02 +All MS	8	20182.7	M-213_EIC 764.5423±0.02 +All MS	8	7398.51	M-213_EIC 764.5423±0.02 +All MS
	762.53																							7.9	4785.1	M-199_EIC 762.5103±0.02 +All MS	8	4735.8	M-213_EIC 762.5300±0.02 +All MS	7.9	3762.22	M-213_EIC 762.5300±0.02 +All MS	8	6766.3	M-213_EIC 762.5300±0.02 +All MS	8	3121.69	M-213_EIC 762.5300±0.02 +All MS
	750.526																							8	16876.6	M-199_EIC 750.5104±0.02 +All MS	8	16201.6	M-213_EIC 750.5262±0.02 +All MS	8	7044.25	M-213_EIC 750.5262±0.02 +All MS	8	13636.1	M-213_EIC 750.5262±0.02 +All MS	8	5184.69	M-213_EIC 750.5262±0.02 +All MS
	746.561																									M-199_EIC 736.4958±0.02 +All MS
																										M-213_EIC 790.5594±0.02 +All MS
																										M-213_EIC 776.5436±0.02 +All MS
																										M-213_EIC 764.5423±0.02 +All MS
																										M-213_EIC 762.5300±0.02 +All MS
																										M-213_EIC 750.5262±0.02 +All MS
[truncated: 7 more columns]

## Sheet: OL mutant
	Relative Abundance		PE	PG	DPG	OL	G	GA	Other	PE	PG	DPG	OL	G-DAG	GA-DAG	PE	PG	DPG	OL	G-DAG	GA-DAG	Other
			MEAN	MEAN	MEAN	MEAN	MEAN	MEAN		STDEV	STDEV	STDEV	STDEV	STDEV	STDEV	MAX	MAX	MAX	MAX	MAX	MAX	MAX
	EXPONENTIAL PHASE	500 uM	0.38158	0.207701	0.391815	0	0	0	0.0189048							0.0087701	0.00269716	0.0121696	0	0	0	0.000702296
		10 uM	0.0393979	0.0302693	0	0	0.770377	0.152822	0.00713408							0.0229668	0.0199266	0	0	0.0430775	0.0873032	0.0013324
		2 uM	0.0503904	0.00760745	0	0	0.793204	0.142156	0.00664243							0.043255	0.00760745	0	0	0.0727462	0.0152413	0.00664243
		no P
	STATIONARY PHASE MEAN	500 uM	0.490979	0.221096	0.265462	0	0	0		0.00654918	0.0296476	0.0268158	0	0	0
		10 uM
		2 uM
		no P
	Relative Abundance
		G1	G7	G8	G12-1	G12-2	G17	G18	G24	G25
		0uP	2 uM P	2 uM P	10 uM P	10 uM P	500 uM P	500 uM P	0.5 mM P	0.5 mM P
	PE	#DIV/0!	0.0936454	0.00713533	0.0623647	0.0164312	0.37281	0.39035	0.49561	0.486348
	PG	#DIV/0!	0.0152149	0	0.0501959	0.0103428	0.205004	0.210398	0.24206	0.200132
	N-acyl-PE	#DIV/0!	0.00495897	0	0.00613064	0.00359205	0.00237303	0.00221106	0.00251349	0.00352032
	N-acetyl-PE	#DIV/0!	0.00670643	0	0.00170692	0.00187254	0.00388845	0.00424418	0.00857263	0.007589
	DPG	#DIV/0!	0	0	0	0	0.403984	0.379645	0.246501	0.284424
	OL	#DIV/0!	0	0	0	0	0	0	0	0
	M-199	#DIV/0!	0.000752525	0	0.000300421	0	0.00892239	0.00826579	0.000200491	0.0117709
	M-213	#DIV/0!	0.000866938	0	0.000328507	0.000337088	0.00301864	0.00488608	0.00454257	0.00621566
	G	#DIV/0!	0.720457	0.86595	0.813455	0.7273	0	0	0	0
	GA	#DIV/0!	0.157397	0.126915	0.0655184	0.240125	0	0	0	0
		#DIV/0!	1	1	1	1	1	1	1	1
	Other	#DIV/0!	0.0132849	0	0.00846649	0.00580168	0.0182025	0.0196071	0.0158292	0.0290959
	corrected for response factors		G1	G7	G8	G12-1	G12-2	G17	G18	G24	G25	G26
		RF (rel to PE)	0uP	2 uM P	2 uM P	10 uM P	10 uM P	500 uM P	500 uM P	0.5 mM P	0.5 mM P	0.5 mM P
	PE	1	0	324572	21092.2	190141	57367.3	6.20115e+06	6.24497e+06	4.32672e+06	2.46828e+06	2.69748e+06
	PG	0.17	0	52734.4	0	153040	36110.5	3.40994e+06	3.36603e+06	2113203	1.0157e+06	1.42864e+06
	N-acyl-PE	1	0	17187.6	0	18691.4	12541.2	39472	35373.4	21943	17866.1	18039.8
	N-acetyl-PE	1	0	23244.3	0	5204.15	6537.75	64678.8	67900.1	74839.8	38515.2	73724.6
	DPG	0.13	0	0	0	0	0	6.7197e+06	6.07372e+06	2.15197e+06	1.44349e+06	1.32196e+06
	OL	1	0	0	0	0	0	0	0	0	0	0
	M-199	1	0	2608.23	0	915.94	0	148411	132239	1750.3	59738.8	138584
	M-213	1	0	3004.78	0	1001.57	1176.9	50210.7	78169.4	39657	31545.3	25260
	G	1.22	0	2.49708e+06	2.55977e+06	2.4801e+06	2.53927e+06	0	0	0	0	0
	GA	1	0	545535	375163	199756	838366	0	0	0	0	0
	SUM		0	3.46597e+06	2.95602e+06	3.04885e+06	3.49137e+06	1.66336e+07	1.59984e+07	8.73008e+06	5.07513e+06	5.70369e+06
	Peakarea
		G1	G7	G8	G12-1	G12-2	G17	G18	G24	G25	G26
		0uP	2 uM P	2 uM P	10 uM P	10 uM P	500 uM P	500 uM P	0.5 mM P	0.5 mM P	0.5 mM P
	PE	0	324572	21092.2	190141	57367.3	6.20115e+06	6.24497e+06	4.32672e+06	2.46828e+06	2.69748e+06
	PG	0	8964.85	0	26016.8	6138.79	579690	572225	359245	172668	242869
	N-acyl-PE	0	17187.6	0	18691.4	12541.2	39472	35373.4	21943	17866.1	18039.8
	N-acetyl-PE	0	23244.3	0	5204.15	6537.75	64678.8	67900.1	74839.8	38515.2	73724.6
	DPG	0	0	0	0	0	873561	789583	279756	187654	171855
	OL	0	0	0	0	0	0	0	0	0	0
	M-199	0	2608.23	0	915.94	0	148411	132239	1750.3	59738.8	138584
	M-213	0	3004.78	0	1001.57	1176.9	50210.7	78169.4	39657	31545.3	25260
	G	0	3.04644e+06	3.12292e+06	3.02573e+06	3.09792e+06	0	0	0	0	0
	GA	0	545535	375163	199756	838366	0	0	0	0	0
	SUM	0	3.97156e+06	3.51917e+06	3.46745e+06	4.02004e+06	7.95717e+06	7.92046e+06	5.10391e+06	2.97627e+06	3.36781e+06
Exported HPLC-MS RAW data
		G1			G7			G8			G12-1			G12-2			G17			G18			G24			G25			G26
		0uP			2 uM P			2 uM P			10 uM P			10 uM P			500 uM P			500 uM P			0.5 mM P			0.5 mM P			0.5 mM P
																	T2			T2			T3			T3			T3
					4924			4925			4930			4931			4955			4956			4962			4963			4964
		RT [min]	Area	Chromatogram	RT [min]	Area	Chromatogram	RT [min]	Area	Chromatogram	RT [min]	Area	Chromatogram	RT [min]	Area	Chromatogram	RT [min]	Area	Chromatogram	RT [min]	Area	Chromatogram	RT [min]	Area	Chromatogram	RT [min]	Area	Chromatogram	RT [min]	Area	Chromatogram
G	720.562				4.7	54547.4	Gly EIC 720.5620±0.01 +All MS FullScan, Masses excluded	4.6	54041.2	Gly EIC 720.5620±0.01 +All MS FullScan, Masses excluded	4.6	67376.8	Gly EIC 720.5620±0.01 +All MS FullScan, Masses excluded	4.6	68709	Gly EIC 720.5620±0.01 +All MS FullScan, Masses excluded
	732.562				4.6	11109.2	Gly EIC 732.5620±0.01 +All MS FullScan, Masses excluded	4.5	11354.8	Gly EIC 732.5620±0.01 +All MS FullScan, Masses excluded	4.6	7013.12	Gly EIC 732.5620±0.01 +All MS FullScan, Masses excluded	4.6	8260.52	Gly EIC 732.5620±0.01 +All MS FullScan, Masses excluded
											4.6	6567.72	Gly EIC 732.5620±0.01 +All MS FullScan, Masses excluded	4.6	6261.64	Gly EIC 732.5620±0.01 +All MS FullScan, Masses excluded
	734.578
	744.562							4.2	43752.4	Gly EIC 744.5620±0.01 +All MS FullScan, Masses excluded	4.2	46761.2	Gly EIC 744.5620±0.01 +All MS FullScan, Masses excluded	4.2	39089.7	Gly EIC 744.5620±0.01 +All MS FullScan, Masses excluded
	746.578				4.5	93997.5	PE EIC 746.5694±0.01 +All MS FullScan, Masses excluded	4.7	5148.54	Gly EIC 746.5777±0.01 +All MS FullScan, Masses excluded	4.5	103531	PE EIC 746.5694±0.01 +All MS FullScan, Masses excluded	4.5	111821	Gly EIC 746.5777±0.01 +All MS FullScan, Masses excluded
					4.5	92806.1	Gly EIC 746.5777±0.01 +All MS FullScan, Masses excluded	4.5	86605.2	Gly EIC 746.5777±0.01 +All MS FullScan, Masses excluded	4.5	104357	Gly EIC 746.5777±0.01 +All MS FullScan, Masses excluded
	748.593				4.5	328563	Gly EIC 748.5933±0.01 +All MS FullScan, Masses excluded	4.5	318085	Gly EIC 748.5933±0.01 +All MS FullScan, Masses excluded	4.5	387693	Gly EIC 748.5933±0.01 +All MS FullScan, Masses excluded	4.5	392339	Gly EIC 748.5933±0.01 +All MS FullScan, Masses excluded
														4.7	9837.25	Gly EIC 748.5933±0.01 +All MS FullScan, Masses excluded
														4.7	8082.11	Gly EIC 748.5933±0.01 +All MS FullScan, Masses excluded
	758.578				4.2	21569.7	Gly EIC 758.5777±0.01 +All MS FullScan, Masses excluded	4.1	174463	Gly EIC 758.5777±0.01 +All MS FullScan, Masses excluded	4.2	136150	Gly EIC 758.5777±0.01 +All MS FullScan, Masses excluded	4.2	115428	Gly EIC 758.5777±0.01 +All MS FullScan, Masses excluded
	760.593				4.4	227040	Gly EIC 760.5933±0.01 +All MS FullScan, Masses excluded	4.1	3785.17	Gly EIC 760.5933±0.01 +All MS FullScan, Masses excluded	4.2	7962.62	Gly EIC 760.5933±0.01 +All MS FullScan, Masses excluded	4.1	8970.85	Gly EIC 760.5933±0.01 +All MS FullScan, Masses excluded
					4.7	12425	Gly EIC 760.5933±0.01 +All MS FullScan, Masses excluded	4.2	7085.94	Gly EIC 760.5933±0.01 +All MS FullScan, Masses excluded	4.4	222389	Gly EIC 760.5933±0.01 +All MS FullScan, Masses excluded	4.4	232073	Gly EIC 760.5933±0.01 +All MS FullScan, Masses excluded
								4.7	12148.9	Gly EIC 760.5933±0.01 +All MS FullScan, Masses excluded
								4.4	215719	Gly EIC 760.5933±0.01 +All MS FullScan, Masses excluded
	762.609				4.4	810313	Gly EIC 762.6090±0.01 +All MS FullScan, Masses excluded	4.4	810525	Gly EIC 762.6090±0.01 +All MS FullScan, Masses excluded	4.4	760524	Gly EIC 762.6090±0.01 +All MS FullScan, Masses excluded	4.4	825145	Gly EIC 762.6090±0.01 +All MS FullScan, Masses excluded
	770.578				7	7349.77	Gly EIC 770.5777±0.01 +All MS FullScan, Masses excluded	4.1	62036.7	Gly EIC 770.5777±0.01 +All MS FullScan, Masses excluded	4.1	54026	Gly EIC 770.5777±0.01 +All MS FullScan, Masses excluded	4.1	50342.4	Gly EIC 770.5777±0.01 +All MS FullScan, Masses excluded
	772.593				4.4	22793.2	Gly EIC 772.5933±0.01 +All MS FullScan, Masses excluded	4.1	33772.7	Gly EIC 772.5933±0.01 +All MS FullScan, Masses excluded	4.1	32742.5	Gly EIC 772.5933±0.01 +All MS FullScan, Masses excluded	4.1	28234.3	Gly EIC 772.5933±0.01 +All MS FullScan, Masses excluded
								4.3	21091.3	Gly EIC 772.5933±0.01 +All MS FullScan, Masses excluded	4.3	17670.3	Gly EIC 772.5933±0.01 +All MS FullScan, Masses excluded	4.3	19498.3	Gly EIC 772.5933±0.01 +All MS FullScan, Masses excluded
	774.609				4.3	455618	Gly EIC 774.6090±0.01 +All MS FullScan, Masses excluded	4.3	388113	Gly EIC 774.6090±0.01 +All MS FullScan, Masses excluded	4.3	381717	Gly EIC 774.6090±0.01 +All MS FullScan, Masses excluded	4.3	417418	Gly EIC 774.6090±0.01 +All MS FullScan, Masses excluded
								4.7	12172.4	Gly EIC 774.6090±0.01 +All MS FullScan, Masses excluded
	784.593				4	9460.66	Gly EIC 784.5933±0.01 +All MS FullScan, Masses excluded	4	93037.6	Gly EIC 784.5933±0.01 +All MS FullScan, Masses excluded	4	64162.6	Gly EIC 784.5933±0.01 +All MS FullScan, Masses excluded	4	22205.9	Gly EIC 784.5933±0.01 +All MS FullScan, Masses excluded
														4	8758.29	Gly EIC 784.5933±0.01 +All MS FullScan, Masses excluded
														4	25162.9	Gly EIC 784.5933±0.01 +All MS FullScan, Masses excluded
	786.609				4.3	31050.8	Gly EIC 786.6090±0.01 +All MS FullScan, Masses excluded	4	13240.3	Gly EIC 786.6090±0.01 +All MS FullScan, Masses excluded	4	3406.41	Gly EIC 786.6090±0.01 +All MS FullScan, Masses excluded	4	3626.43	Gly EIC 786.6090±0.01 +All MS FullScan, Masses excluded
								4.1	13564.2	Gly EIC 786.6090±0.01 +All MS FullScan, Masses excluded	4	6879.59	Gly EIC 786.6090±0.01 +All MS FullScan, Masses excluded	4	6174.93	Gly EIC 786.6090±0.01 +All MS FullScan, Masses excluded
								4.3	28901.7	Gly EIC 786.6090±0.01 +All MS FullScan, Masses excluded	4.1	6471.97	Gly EIC 786.6090±0.01 +All MS FullScan, Masses excluded	4.1	5565.36	Gly EIC 786.6090±0.01 +All MS FullScan, Masses excluded
											4.3	19867.5	Gly EIC 786.6090±0.01 +All MS FullScan, Masses excluded	4.3	20723.2	Gly EIC 786.6090±0.01 +All MS FullScan, Masses excluded
	788.625				4.3	617280	Gly EIC 788.6246±0.01 +All MS FullScan, Masses excluded	4.3	532440	Gly EIC 788.6246±0.01 +All MS FullScan, Masses excluded	4.3	466411	Gly EIC 788.6246±0.01 +All MS FullScan, Masses excluded	4.2	525580	Gly EIC 788.6246±0.01 +All MS FullScan, Masses excluded
	802.64				4.2	161361	Gly EIC 802.6403±0.01 +All MS FullScan, Masses excluded	4.2	122015	Gly EIC 802.6403±0.01 +All MS FullScan, Masses excluded	4.2	88710.2	Gly EIC 802.6403±0.01 +All MS FullScan, Masses excluded	4.2	99686.2	Gly EIC 802.6403±0.01 +All MS FullScan, Masses excluded
	816.656				4.1	89159.2	Gly EIC 816.6559±0.01 +All MS FullScan, Masses excluded	4.1	59818.8	Gly EIC 816.6559±0.01 +All MS FullScan, Masses excluded	4.1	33336.3	Gly EIC 816.6559±0.01 +All MS FullScan, Masses excluded	4.1	38921.2	Gly EIC 816.6559±0.01 +All MS FullScan, Masses excluded
GA	732.526										11	2229.05	Gly EIC 732.5620±0.01 +All MS FullScan, Masses excluded
	746.541
	748.557				11.1	47009.8	GlyA EIC 748.5569±0.01 +All MS FullScan, Masses excluded	11.1	38318.5	GlyA EIC 748.5569±0.01 +All MS FullScan, Masses excluded	11.1	15371	GlyA EIC 748.5569±0.01 +All MS FullScan, Masses excluded	11.1	103814	GlyA EIC 748.5569±0.01 +All MS FullScan, Masses excluded
					11.3	6009.3	GlyA EIC 748.5569±0.01 +All MS FullScan, Masses excluded	11.2	5904.1	GlyA EIC 748.5569±0.01 +All MS FullScan, Masses excluded	11.2	11592.1	GlyA EIC 748.5569±0.01 +All MS FullScan, Masses excluded
	760.557				11	11099.3	GlyA EIC 760.5569±0.01 +All MS FullScan, Masses excluded				11	5009.56	GlyA EIC 760.5569±0.01 +All MS FullScan, Masses excluded	11	10970	GlyA EIC 760.5569±0.01 +All MS FullScan, Masses excluded
														11	4191.23	GlyA EIC 760.5569±0.01 +All MS FullScan, Masses excluded
														11.1	3540.76	GlyA EIC 760.5569±0.01 +All MS FullScan, Masses excluded
	762.573				11	56824	GlyA EIC 762.5726±0.01 +All MS FullScan, Masses excluded	11	34512.3	GlyA EIC 762.5726±0.01 +All MS FullScan, Masses excluded	11	8128.71	GlyA EIC 762.5726±0.01 +All MS FullScan, Masses excluded	11	115683	GlyA EIC 762.5726±0.01 +All MS FullScan, Masses excluded
								11.2	5452.59	GlyA EIC 762.5726±0.01 +All MS FullScan, Masses excluded	11.1	8584.62	GlyA EIC 762.5726±0.01 +All MS FullScan, Masses excluded
											11.1	5224.48	GlyA EIC 762.5726±0.01 +All MS FullScan, Masses excluded
											11.2	6479.03	GlyA EIC 762.5726±0.01 +All MS FullScan, Masses excluded
	774.573				10.9	22828	GlyA EIC 774.5726±0.01 +All MS FullScan, Masses excluded	10.9	20491.9	GlyA EIC 774.5726±0.01 +All MS FullScan, Masses excluded	10.9	2797.96	GlyA EIC 774.5726±0.01 +All MS FullScan, Masses excluded	10.9	46969.9	GlyA EIC 774.5726±0.01 +All MS FullScan, Masses excluded
					11	4113.67	GlyA EIC 774.5726±0.01 +All MS FullScan, Masses excluded				10.9	10255.9	GlyA EIC 774.5726±0.01 +All MS FullScan, Masses excluded
	776.588				11	192771	GlyA EIC 776.5882±0.01 +All MS FullScan, Masses excluded	11	134457	GlyA EIC 776.5882±0.01 +All MS FullScan, Masses excluded	11	68316.7	GlyA EIC 776.5882±0.01 +All MS FullScan, Masses excluded	11	289684	GlyA EIC 776.5882±0.01 +All MS FullScan, Masses excluded
					11.3	12734.8	GlyA EIC 776.5882±0.01 +All MS FullScan, Masses excluded	11.2	1522.05	GlyA EIC 776.5882±0.01 +All MS FullScan, Masses excluded
								11.2	1978.49	GlyA EIC 776.5882±0.01 +All MS FullScan, Masses excluded
								11.2	9183.37	GlyA EIC 776.5882±0.01 +All MS FullScan, Masses excluded
	788.588				10.9	53366.8	GlyA EIC 788.5882±0.01 +All MS FullScan, Masses excluded	10.9	34568.6	GlyA EIC 788.5882±0.01 +All MS FullScan, Masses excluded	10.9	8111.35	GlyA EIC 788.5882±0.01 +All MS FullScan, Masses excluded	10.9	78735.2	GlyA EIC 788.5882±0.01 +All MS FullScan, Masses excluded
											10.9	4826.42	GlyA EIC 788.5882±0.01 +All MS FullScan, Masses excluded
											11	5858.39	GlyA EIC 788.5882±0.01 +All MS FullScan, Masses excluded
	790.604				10.9	32011.2	GlyA EIC 790.6039±0.01 +All MS FullScan, Masses excluded	10.9	25388.3	GlyA EIC 790.6039±0.01 +All MS FullScan, Masses excluded	10.9	7313.86	GlyA EIC 790.6039±0.01 +All MS FullScan, Masses excluded	10.9	61340	GlyA EIC 790.6039±0.01 +All MS FullScan, Masses excluded
					11.1	7901.42	GlyA EIC 790.6039±0.01 +All MS FullScan, Masses excluded				11	5585.74	GlyA EIC 790.6039±0.01 +All MS FullScan, Masses excluded	11.1	5294.62	GlyA EIC 790.6039±0.01 +All MS FullScan, Masses excluded
											11	3371.07	GlyA EIC 790.6039±0.01 +All MS FullScan, Masses excluded
	802.604				10.8	73461.7	GlyA EIC 802.6039±0.01 +All MS FullScan, Masses excluded	10.8	46865.9	GlyA EIC 802.6039±0.01 +All MS FullScan, Masses excluded	10.8	4478.77	GlyA EIC 802.6039±0.01 +All MS FullScan, Masses excluded	10.8	86240.3	GlyA EIC 802.6039±0.01 +All MS FullScan, Masses excluded
											10.8	4843.47	GlyA EIC 802.6039±0.01 +All MS FullScan, Masses excluded
											10.8	11377.7	GlyA EIC 802.6039±0.01 +All MS FullScan, Masses excluded
	804.62				10.8	25403.7	GlyA EIC 804.6195±0.01 +All MS FullScan, Masses excluded	10.8	1595.97	GlyA EIC 804.6195±0.01 +All MS FullScan, Masses excluded				10.9	24159.7	GlyA EIC 804.6195±0.01 +All MS FullScan, Masses excluded
								10.9	7831.24	GlyA EIC 804.6195±0.01 +All MS FullScan, Masses excluded				11	7743.58	GlyA EIC 804.6195±0.01 +All MS FullScan, Masses excluded
								10.9	7092.24	GlyA EIC 804.6195±0.01 +All MS FullScan, Masses excluded
OL	611.536
	623.536
	625.551
	637.551
	639.567
	651.567
	653.583
	665.583
	667.598
	679.598
	681.614
PG	726.528										10.2	8554.34	PG EIC 726.5280±0.01 +All MS FullScan, Masses excluded				10.1	20748.6	PG EIC 726.5280±0.01 +All MS FullScan, Masses excluded	10.1	20841.9	PG EIC 726.5280±0.01 +All MS FullScan, Masses excluded	10.1	10558	PG EIC 726.5280±0.01 +All MS FullScan, Masses excluded	10.1	5726.24	PG EIC 726.5280±0.01 +All MS FullScan, Masses excluded	10.1	7670.59	PG EIC 726.5280±0.01 +All MS FullScan, Masses excluded
	740.544										10.1	5109.91	PG EIC 740.5436±0.01 +All MS FullScan, Masses excluded	10.1	2391.56	PG EIC 740.5436±0.01 +All MS FullScan, Masses excluded	10.1	106494	PG EIC 740.5436±0.01 +All MS FullScan, Masses excluded	10.1	108019	PG EIC 740.5436±0.01 +All MS FullScan, Masses excluded	10.1	48253.4	PG EIC 740.5436±0.01 +All MS FullScan, Masses excluded	10.1	22004.9	PG EIC 740.5436±0.01 +All MS FullScan, Masses excluded	10.1	31572.7	PG EIC 740.5436±0.01 +All MS FullScan, Masses excluded
																													10.2	3263.67	PG EIC 740.5436±0.01 +All MS FullScan, Masses excluded
	754.559				10	8964.85	PG EIC 754.5593±0.01 +All MS FullScan, Masses excluded				10.1	6962.61	PG EIC 754.5593±0.01 +All MS FullScan, Masses excluded	10	1977.09	PG EIC 754.5593±0.01 +All MS FullScan, Masses excluded	10	104376	PG EIC 754.5593±0.01 +All MS FullScan, Masses excluded	10	107626	PG EIC 754.5593±0.01 +All MS FullScan, Masses excluded	10	69822.9	PG EIC 754.5593±0.01 +All MS FullScan, Masses excluded	10	35647.8	PG EIC 754.5593±0.01 +All MS FullScan, Masses excluded	10	49338.8	PG EIC 754.5593±0.01 +All MS FullScan, Masses excluded
	766.559										9.9	1902.13	PG EIC 766.5593±0.01 +All MS FullScan, Masses excluded				9.9	122142	PG EIC 766.5593±0.01 +All MS FullScan, Masses excluded	9.9	113146	PG EIC 766.5593±0.01 +All MS FullScan, Masses excluded	9.9	92470.7	PG EIC 766.5593±0.01 +All MS FullScan, Masses excluded	9.9	44423.3	PG EIC 766.5593±0.01 +All MS FullScan, Masses excluded	10	59004.4	PG EIC 766.5593±0.01 +All MS FullScan, Masses excluded
	768.575										10.1	1620.38	PG EIC 768.5749±0.01 +All MS FullScan, Masses excluded	10	1099.64	PG EIC 768.5749±0.01 +All MS FullScan, Masses excluded	10	148446	PG EIC 768.5749±0.01 +All MS FullScan, Masses excluded	10	152845	PG EIC 768.5749±0.01 +All MS FullScan, Masses excluded	10	77511.8	PG EIC 768.5749±0.01 +All MS FullScan, Masses excluded	10	35445.4	PG EIC 768.5749±0.01 +All MS FullScan, Masses excluded	10	50743.9	PG EIC 768.5749±0.01 +All MS FullScan, Masses excluded
	780.575										9.9	1867.42	PG EIC 780.5749±0.01 +All MS FullScan, Masses excluded	9.9	670.5	PG EIC 780.5749±0.01 +All MS FullScan, Masses excluded	9.9	77483.9	PG EIC 780.5749±0.01 +All MS FullScan, Masses excluded	9.9	69747.1	PG EIC 780.5749±0.01 +All MS FullScan, Masses excluded	9.9	60627.7	PG EIC 780.5749±0.01 +All MS FullScan, Masses excluded	9.9	29420.6	PG EIC 780.5749±0.01 +All MS FullScan, Masses excluded	9.9	41275.1	PG EIC 780.5749±0.01 +All MS FullScan, Masses excluded
PE	664.491				11.3	8703.39	PE EIC 664.4912±0.01 +All MS FullScan, Masses excluded				11.3	6267.81	PE EIC 664.4912±0.01 +All MS FullScan, Masses excluded				11.2	145350	PE EIC 664.4912±0.01 +All MS FullScan, Masses excluded	11.2	154049	PE EIC 664.4912±0.01 +All MS FullScan, Masses excluded	11.2	53546.9	PE EIC 664.4912±0.01 +All MS FullScan, Masses excluded	11.3	28226.4	PE EIC 664.4912±0.01 +All MS FullScan, Masses excluded	11.3	27820.5	PE EIC 664.4912±0.01 +All MS FullScan, Masses excluded
																													11.3	5613.66	PE EIC 664.4912±0.01 +All MS FullScan, Masses excluded
	676.491																11.2	10331.8	PE EIC 676.4912±0.01 +All MS FullScan, Masses excluded	11.1	9847.53	PE EIC 676.4912±0.01 +All MS FullScan, Masses excluded	11.2	9815.7	PE EIC 676.4912±0.01 +All MS FullScan, Masses excluded	11.2	5172.4	PE EIC 676.4912±0.01 +All MS FullScan, Masses excluded	11.2	5690.14	PE EIC 676.4912±0.01 +All MS FullScan, Masses excluded
	678.507				11.2	52415.9	PE EIC 678.5068±0.01 +All MS FullScan, Masses excluded	11.2	2500.81	PE EIC 678.5068±0.01 +All MS FullScan, Masses excluded	11.2	37708.3	PE EIC 678.5068±0.01 +All MS FullScan, Masses excluded	11.2	8516.88	PE EIC 678.5068±0.01 +All MS FullScan, Masses excluded	11.2	273362	PE EIC 678.5068±0.01 +All MS FullScan, Masses excluded	11.2	280322	PE EIC 678.5068±0.01 +All MS FullScan, Masses excluded	11.2	146684	PE EIC 678.5068±0.01 +All MS FullScan, Masses excluded	11.2	81292.4	PE EIC 678.5068±0.01 +All MS FullScan, Masses excluded	11.2	88977.1	PE EIC 678.5068±0.01 +All MS FullScan, Masses excluded
								11.2	4256.79	PE EIC 678.5068±0.01 +All MS FullScan, Masses excluded				11.3	4615.57	PE EIC 678.5068±0.01 +All MS FullScan, Masses excluded
	692.522				11.2	42010.5	PE EIC 692.5225±0.01 +All MS FullScan, Masses excluded				11.2	26151	PE EIC 692.5225±0.01 +All MS FullScan, Masses excluded	11.1	3228.83	PE EIC 692.5225±0.01 +All MS FullScan, Masses excluded				11.1	1.19032e+06	PE EIC 692.5225±0.01 +All MS FullScan, Masses excluded	11.1	601917	PE EIC 692.5225±0.01 +All MS FullScan, Masses excluded	11.2	323990	PE EIC 692.5225±0.01 +All MS FullScan, Masses excluded	11.2	376685	PE EIC 692.5225±0.01 +All MS FullScan, Masses excluded
											11.3	6600.35	PE EIC 692.5225±0.01 +All MS FullScan, Masses excluded	11.2	9708.84	PE EIC 692.5225±0.01 +All MS FullScan, Masses excluded	11.1	1.16997e+06	PE EIC 692.5225±0.01 +All MS FullScan, Masses excluded
	704.522				11.1	14404.2	PE EIC 704.5225±0.01 +All MS FullScan, Masses excluded				11.1	3730.58	PE EIC 704.5225±0.01 +All MS FullScan, Masses excluded				11	292477	PE EIC 704.5225±0.01 +All MS FullScan, Masses excluded	11	290530	PE EIC 704.5225±0.01 +All MS FullScan, Masses excluded	11.1	232506	PE EIC 704.5225±0.01 +All MS FullScan, Masses excluded	11.1	133507	PE EIC 704.5225±0.01 +All MS FullScan, Masses excluded	11.1	146922	PE EIC 704.5225±0.01 +All MS FullScan, Masses excluded
											11.1	4526.66	PE EIC 704.5225±0.01 +All MS FullScan, Masses excluded													11.3	12357.2	PE EIC 704.5225±0.01 +All MS FullScan, Masses excluded
	706.538				11.1	127116	PE EIC 706.5381±0.01 +All MS FullScan, Masses excluded	11.1	6527.64	PE EIC 706.5381±0.01 +All MS FullScan, Masses excluded	11.1	64429.2	PE EIC 706.5381±0.01 +All MS FullScan, Masses excluded	11.1	24881.4	PE EIC 706.5381±0.01 +All MS FullScan, Masses excluded	11.1	940761	PE EIC 706.5381±0.01 +All MS FullScan, Masses excluded	11.1	1.00264e+06	PE EIC 706.5381±0.01 +All MS FullScan, Masses excluded	11.1	764119	PE EIC 706.5381±0.01 +All MS FullScan, Masses excluded	11.1	424898	PE EIC 706.5381±0.01 +All MS FullScan, Masses excluded	11.1	482273	PE EIC 706.5381±0.01 +All MS FullScan, Masses excluded
					11.4	9710.44	PE EIC 706.5381±0.01 +All MS FullScan, Masses excluded	11.1	7806.95	PE EIC 706.5381±0.01 +All MS FullScan, Masses excluded							11.3	92286.6	PE EIC 706.5381±0.01 +All MS FullScan, Masses excluded							11.3	28314.1	PE EIC 706.5381±0.01 +All MS FullScan, Masses excluded
	718.538				11	20963.3	PE EIC 718.5381±0.01 +All MS FullScan, Masses excluded				11	11501.2	PE EIC 718.5381±0.01 +All MS FullScan, Masses excluded	11.1	6415.76	PE EIC 718.5381±0.01 +All MS FullScan, Masses excluded	11	1.10043e+06	PE EIC 718.5381±0.01 +All MS FullScan, Masses excluded	11	1107546	PE EIC 718.5381±0.01 +All MS FullScan, Masses excluded	11	901243	PE EIC 718.5381±0.01 +All MS FullScan, Masses excluded	11	520820	PE EIC 718.5381±0.01 +All MS FullScan, Masses excluded	11	564280	PE EIC 718.5381±0.01 +All MS FullScan, Masses excluded
	720.554				11.1	22469.3	PE EIC 720.5538±0.01 +All MS FullScan, Masses excluded				11.1	4448.51	PE EIC 720.5538±0.01 +All MS FullScan, Masses excluded				11	1.13346e+06	PE EIC 720.5538±0.01 +All MS FullScan, Masses excluded	11	1.16277e+06	PE EIC 720.5538±0.01 +All MS FullScan, Masses excluded	11.1	671179	PE EIC 720.5538±0.01 +All MS FullScan, Masses excluded	11.1	356501	PE EIC 720.5538±0.01 +All MS FullScan, Masses excluded	11.1	392225	PE EIC 720.5538±0.01 +All MS FullScan, Masses excluded
											11.1	10938.3	PE EIC 720.5538±0.01 +All MS FullScan, Masses excluded													11.6	20138.1	PE EIC 720.5538±0.01 +All MS FullScan, Masses excluded	11.3	29606	PE EIC 720.5538±0.01 +All MS FullScan, Masses excluded
	732.554				11	26779.1	PE EIC 732.5538±0.01 +All MS FullScan, Masses excluded				11	13839.1	PE EIC 732.5538±0.01 +All MS FullScan, Masses excluded				11	634560	PE EIC 732.5538±0.01 +All MS FullScan, Masses excluded	11	625373	PE EIC 732.5538±0.01 +All MS FullScan, Masses excluded	11	565267	PE EIC 732.5538±0.01 +All MS FullScan, Masses excluded	11	329963	PE EIC 732.5538±0.01 +All MS FullScan, Masses excluded	11	357451	PE EIC 732.5538±0.01 +All MS FullScan, Masses excluded
	746.569																10.9	408151	PE EIC 746.5694±0.01 +All MS FullScan, Masses excluded	10.9	421564	PE EIC 746.5694±0.01 +All MS FullScan, Masses excluded	10.9	380439	PE EIC 746.5694±0.01 +All MS FullScan, Masses excluded	10.9	203102	PE EIC 746.5694±0.01 +All MS FullScan, Masses excluded	11	219938	PE EIC 746.5694±0.01 +All MS FullScan, Masses excluded
DPG	1465.08																13.2	4723.31	DPG EIC 1465.0843±0.01 +All MS FullScan, Masses excluded	13.3	29056.9	DPG EIC 1465.0843±0.01 +All MS FullScan, Masses excluded	13.2	6133.37	DPG EIC 1465.0843±0.01 +All MS FullScan, Masses excluded	13.2	6401.6	DPG EIC 1465.0843±0.01 +All MS FullScan, Masses excluded	13.3	4036.5	DPG EIC 1465.0843±0.01 +All MS FullScan, Masses excluded
																	13.2	4287.64	DPG EIC 1465.0843±0.01 +All MS FullScan, Masses excluded
																	13.3	11364.9	DPG EIC 1465.0843±0.01 +All MS FullScan, Masses excluded
	1451.07																13.2	17457.1	DPG EIC 1451.0687±0.01 +All MS FullScan, Masses excluded	13.1	8139.49	DPG EIC 1451.0687±0.01 +All MS FullScan, Masses excluded	13.1	21048.2	DPG EIC 1451.0687±0.01 +All MS FullScan, Masses excluded	13.2	17603.1	DPG EIC 1451.0687±0.01 +All MS FullScan, Masses excluded	13.2	8435.71	DPG EIC 1451.0687±0.01 +All MS FullScan, Masses excluded
																	13.2	7551.25	DPG EIC 1451.0687±0.01 +All MS FullScan, Masses excluded	13.2	13253.2	DPG EIC 1451.0687±0.01 +All MS FullScan, Masses excluded
																	13.2	11840.6	DPG EIC 1451.0687±0.01 +All MS FullScan, Masses excluded	13.2	11811.5	DPG EIC 1451.0687±0.01 +All MS FullScan, Masses excluded
																	13.3	4759.19	DPG EIC 1451.0687±0.01 +All MS FullScan, Masses excluded	13.3	1614.64	DPG EIC 1451.0687±0.01 +All MS FullScan, Masses excluded
																	13.4	7401.67	DPG EIC 1451.0687±0.01 +All MS FullScan, Masses excluded	13.4	2823.91	DPG EIC 1451.0687±0.01 +All MS FullScan, Masses excluded
																				13.4	1265.63	DPG EIC 1451.0687±0.01 +All MS FullScan, Masses excluded
																				13.4	9402.66	DPG EIC 1451.0687±0.01 +All MS FullScan, Masses excluded
	1439.07																13.1	555.17	DPG EIC 1439.0687±0.01 +All MS FullScan, Masses excluded	13.1	2064.29	DPG EIC 1439.0687±0.01 +All MS FullScan, Masses excluded	13.2	3915.81	DPG EIC 1439.0687±0.01 +All MS FullScan, Masses excluded	13.3	13200	DPG EIC 1439.0687±0.01 +All MS FullScan, Masses excluded	13.3	10479.9	DPG EIC 1439.0687±0.01 +All MS FullScan, Masses excluded
																	13.1	2668.65	DPG EIC 1439.0687±0.01 +All MS FullScan, Masses excluded	13.1	1316.85	DPG EIC 1439.0687±0.01 +All MS FullScan, Masses excluded	13.3	727.61	DPG EIC 1439.0687±0.01 +All MS FullScan, Masses excluded
																	13.2	2836.35	DPG EIC 1439.0687±0.01 +All MS FullScan, Masses excluded	13.2	16764.4	DPG EIC 1439.0687±0.01 +All MS FullScan, Masses excluded	13.3	1454.14	DPG EIC 1439.0687±0.01 +All MS FullScan, Masses excluded
																	13.3	17515.8	DPG EIC 1439.0687±0.01 +All MS FullScan, Masses excluded	13.3	2917.48	DPG EIC 1439.0687±0.01 +All MS FullScan, Masses excluded	13.3	13059	DPG EIC 1439.0687±0.01 +All MS FullScan, Masses excluded
																	13.3	10438.3	DPG EIC 1439.0687±0.01 +All MS FullScan, Masses excluded	13.3	7784.85	DPG EIC 1439.0687±0.01 +All MS FullScan, Masses excluded
																	13.3	4993.98	DPG EIC 1439.0687±0.01 +All MS FullScan, Masses excluded	13.3	9114.56	DPG EIC 1439.0687±0.01 +All MS FullScan, Masses excluded
																	13.4	6642.69	DPG EIC 1439.0687±0.01 +All MS FullScan, Masses excluded	13.4	2649.78	DPG EIC 1439.0687±0.01 +All MS FullScan, Masses excluded
																	13.4	11888	DPG EIC 1439.0687±0.01 +All MS FullScan, Masses excluded	13.4	16988.8	DPG EIC 1439.0687±0.01 +All MS FullScan, Masses excluded
																	13.5	16932.4	DPG EIC 1439.0687±0.01 +All MS FullScan, Masses excluded	13.5	11034.7	DPG EIC 1439.0687±0.01 +All MS FullScan, Masses excluded
																	13.6	8185.23	DPG EIC 1439.0687±0.01 +All MS FullScan, Masses excluded
	1437.05																13.1	48921.8	DPG EIC 1437.0530±0.01 +All MS FullScan, Masses excluded	13.1	35923.4	DPG EIC 1437.0530±0.01 +All MS FullScan, Masses excluded	13.1	2283.79	DPG EIC 1437.0530±0.01 +All MS FullScan, Masses excluded	13.2	10017.8	DPG EIC 1437.0530±0.01 +All MS FullScan, Masses excluded	13.2	17289.2	DPG EIC 1437.0530±0.01 +All MS FullScan, Masses excluded
																	13.3	2653.49	DPG EIC 1437.0530±0.01 +All MS FullScan, Masses excluded	13.2	5183.69	DPG EIC 1437.0530±0.01 +All MS FullScan, Masses excluded	13.1	1705.23	DPG EIC 1437.0530±0.01 +All MS FullScan, Masses excluded
																	13.3	2065.04	DPG EIC 1437.0530±0.01 +All MS FullScan, Masses excluded	13.3	4935.63	DPG EIC 1437.0530±0.01 +All MS FullScan, Masses excluded	13.2	4931.98	DPG EIC 1437.0530±0.01 +All MS FullScan, Masses excluded
																	13.4	4935.07	DPG EIC 1437.0530±0.01 +All MS FullScan, Masses excluded	13.3	1090.05	DPG EIC 1437.0530±0.01 +All MS FullScan, Masses excluded	13.2	3969.95	DPG EIC 1437.0530±0.01 +All MS FullScan, Masses excluded
																				13.4	4254.62	DPG EIC 1437.0530±0.01 +All MS FullScan, Masses excluded	13.2	2839.78	DPG EIC 1437.0530±0.01 +All MS FullScan, Masses excluded
																							13.3	8814.53	DPG EIC 1437.0530±0.01 +All MS FullScan, Masses excluded
	1425.05																13	3026.92	DPG EIC 1425.0530±0.01 +All MS FullScan, Masses excluded	13	1189.57	DPG EIC 1425.0530±0.01 +All MS FullScan, Masses excluded	13.2	3433.54	DPG EIC 1425.0530±0.01 +All MS FullScan, Masses excluded	13.3	29890.9	DPG EIC 1425.0530±0.01 +All MS FullScan, Masses excluded	13.3	19176.7	DPG EIC 1425.0530±0.01 +All MS FullScan, Masses excluded
																	13.1	1506.72	DPG EIC 1425.0530±0.01 +All MS FullScan, Masses excluded	13.1	739	DPG EIC 1425.0530±0.01 +All MS FullScan, Masses excluded	13.2	2653.19	DPG EIC 1425.0530±0.01 +All MS FullScan, Masses excluded
																	13.3	43499.8	DPG EIC 1425.0530±0.01 +All MS FullScan, Masses excluded	13.1	1235.24	DPG EIC 1425.0530±0.01 +All MS FullScan, Masses excluded	13.2	3787.74	DPG EIC 1425.0530±0.01 +All MS FullScan, Masses excluded
																	13.3	38646.4	DPG EIC 1425.0530±0.01 +All MS FullScan, Masses excluded	13.3	93268.2	DPG EIC 1425.0530±0.01 +All MS FullScan, Masses excluded	13.3	3968.2	DPG EIC 1425.0530±0.01 +All MS FullScan, Masses excluded
																	13.4	7982.68	DPG EIC 1425.0530±0.01 +All MS FullScan, Masses excluded	13.5	5717.64	DPG EIC 1425.0530±0.01 +All MS FullScan, Masses excluded	13.3	8531.07	DPG EIC 1425.0530±0.01 +All MS FullScan, Masses excluded
																	13.5	1788.63	DPG EIC 1425.0530±0.01 +All MS FullScan, Masses excluded	13.5	6859.68	DPG EIC 1425.0530±0.01 +All MS FullScan, Masses excluded	13.4	4764.76	DPG EIC 1425.0530±0.01 +All MS FullScan, Masses excluded
																							13.5	5593.46	DPG EIC 1425.0530±0.01 +All MS FullScan, Masses excluded
	1423.04																13.3	1403.62	DPG EIC 1423.0374±0.01 +All MS FullScan, Masses excluded	13.1	18502.8	DPG EIC 1423.0374±0.01 +All MS FullScan, Masses excluded	13.1	6694.53	DPG EIC 1423.0374±0.01 +All MS FullScan, Masses excluded	13.2	16020	DPG EIC 1423.0374±0.01 +All MS FullScan, Masses excluded	13.1	15575.1	DPG EIC 1423.0374±0.01 +All MS FullScan, Masses excluded
																	13.1	44398.5	DPG EIC 1423.0374±0.01 +All MS FullScan, Masses excluded	13.1	5282.25	DPG EIC 1423.0374±0.01 +All MS FullScan, Masses excluded	13.1	1953.32	DPG EIC 1423.0374±0.01 +All MS FullScan, Masses excluded
																	13.2	19453.3	DPG EIC 1423.0374±0.01 +All MS FullScan, Masses excluded	13.1	8282.02	DPG EIC 1423.0374±0.01 +All MS FullScan, Masses excluded	13.2	3037.41	DPG EIC 1423.0374±0.01 +All MS FullScan, Masses excluded
																	13.4	4617.95	DPG EIC 1423.0374±0.01 +All MS FullScan, Masses excluded	13.2	10960.2	DPG EIC 1423.0374±0.01 +All MS FullScan, Masses excluded	13.2	9682	DPG EIC 1423.0374±0.01 +All MS FullScan, Masses excluded
																				13.2	9338.8	DPG EIC 1423.0374±0.01 +All MS FullScan, Masses excluded	13.2	12972.5	DPG EIC 1411.0374±0.01 +All MS FullScan, Masses excluded
	1411.04																13.2	48632.9	DPG EIC 1411.0374±0.01 +All MS FullScan, Masses excluded	13.2	29534.6	DPG EIC 1411.0374±0.01 +All MS FullScan, Masses excluded	13.3	12814.9	DPG EIC 1411.0374±0.01 +All MS FullScan, Masses excluded	13.3	35127	DPG EIC 1411.0374±0.01 +All MS FullScan, Masses excluded	13.4	28406.3	DPG EIC 1411.0374±0.01 +All MS FullScan, Masses excluded
																	13.3	58700.5	DPG EIC 1411.0374±0.01 +All MS FullScan, Masses excluded	13.2	58692.3	DPG EIC 1411.0374±0.01 +All MS FullScan, Masses excluded	13.4	2464.02	DPG EIC 1411.0374±0.01 +All MS FullScan, Masses excluded
																	13.4	11718.7	DPG EIC 1411.0374±0.01 +All MS FullScan, Masses excluded	13.4	7962.97	DPG EIC 1411.0374±0.01 +All MS FullScan, Masses excluded	13.5	5297.04	DPG EIC 1411.0374±0.01 +All MS FullScan, Masses excluded
																	13.5	6257.22	DPG EIC 1411.0374±0.01 +All MS FullScan, Masses excluded
																	13.5	3995.97	DPG EIC 1411.0374±0.01 +All MS FullScan, Masses excluded
																	13.5	2487.97	DPG EIC 1411.0374±0.01 +All MS FullScan, Masses excluded
																	13.6	2590.1	DPG EIC 1411.0374±0.01 +All MS FullScan, Masses excluded
	1409.02																13	3457.12	DPG EIC 1409.0217±0.01 +All MS FullScan, Masses excluded	13	7620.19	DPG EIC 1409.0217±0.01 +All MS FullScan, Masses excluded	13.2	26312.9	DPG EIC 1409.0217±0.01 +All MS FullScan, Masses excluded	13.1	18173.4	DPG EIC 1409.0217±0.01 +All MS FullScan, Masses excluded	13.1	6012.46	DPG EIC 1409.0217±0.01 +All MS FullScan, Masses excluded
																	13.1	10536.5	DPG EIC 1409.0217±0.01 +All MS FullScan, Masses excluded	13.1	14377.8	DPG EIC 1409.0217±0.01 +All MS FullScan, Masses excluded
																	13.1	16336.7	DPG EIC 1409.0217±0.01 +All MS FullScan, Masses excluded	13.2	2644.52	DPG EIC 1409.0217±0.01 +All MS FullScan, Masses excluded
																	13.2	2095.47	DPG EIC 1409.0217±0.01 +All MS FullScan, Masses excluded	13.2	3167.83	DPG EIC 1409.0217±0.01 +All MS FullScan, Masses excluded
																	13.3	13559.7	DPG EIC 1409.0217±0.01 +All MS FullScan, Masses excluded	13.2	5085.07	DPG EIC 1409.0217±0.01 +All MS FullScan, Masses excluded
																				13.3	7846.86	DPG EIC 1409.0217±0.01 +All MS FullScan, Masses excluded
	1399.04																13.1	1311.98	DPG EIC 1399.0374±0.01 +All MS FullScan, Masses excluded	13.2	2512.44	DPG EIC 1399.0374±0.01 +All MS FullScan, Masses excluded	13.4	26756.3	DPG EIC 1399.0374±0.01 +All MS FullScan, Masses excluded	13.4	7752.44	DPG EIC 1399.0374±0.01 +All MS FullScan, Masses excluded	13.4	19705.5	DPG EIC 1399.0374±0.01 +All MS FullScan, Masses excluded
																	13.2	749.96	DPG EIC 1399.0374±0.01 +All MS FullScan, Masses excluded	13.2	4863.17	DPG EIC 1399.0374±0.01 +All MS FullScan, Masses excluded
																	13.3	2627.44	DPG EIC 1399.0374±0.01 +All MS FullScan, Masses excluded	13.3	2184.11	DPG EIC 1399.0374±0.01 +All MS FullScan, Masses excluded
																	13.3	10746.6	DPG EIC 1399.0374±0.01 +All MS FullScan, Masses excluded	13.3	10847.8	DPG EIC 1399.0374±0.01 +All MS FullScan, Masses excluded
																	13.4	45617.8	DPG EIC 1399.0374±0.01 +All MS FullScan, Masses excluded	13.4	10495.7	DPG EIC 1399.0374±0.01 +All MS FullScan, Masses excluded
																	13.6	8478.67	DPG EIC 1399.0374±0.01 +All MS FullScan, Masses excluded	13.4	20120.9	DPG EIC 1399.0374±0.01 +All MS FullScan, Masses excluded
																				13.5	8930.43	DPG EIC 1399.0374±0.01 +All MS FullScan, Masses excluded
																				13.6	3751.64	DPG EIC 1399.0374±0.01 +All MS FullScan, Masses excluded
																				13.7	1720.59	DPG EIC 1399.0374±0.01 +All MS FullScan, Masses excluded
	1397.02																13.2	40739.7	DPG EIC 1397.0217±0.01 +All MS FullScan, Masses excluded	13.2	80014.1	DPG EIC 1397.0217±0.01 +All MS FullScan, Masses excluded	13.2	3525.94	DPG EIC 1397.0217±0.01 +All MS FullScan, Masses excluded	13.3	16598.8	DPG EIC 1397.0217±0.01 +All MS FullScan, Masses excluded	13.3	17199.7	DPG EIC 1397.0217±0.01 +All MS FullScan, Masses excluded
																	13.3	38047.3	DPG EIC 1397.0217±0.01 +All MS FullScan, Masses excluded				13.2	2640.15	DPG EIC 1397.0217±0.01 +All MS FullScan, Masses excluded
																	13.4	3442.6	DPG EIC 1397.0217±0.01 +All MS FullScan, Masses excluded				13.2	2898.58	DPG EIC 1397.0217±0.01 +All MS FullScan, Masses excluded
																							13.3	5126.55	DPG EIC 1397.0217±0.01 +All MS FullScan, Masses excluded
																							13.3	1273.21	DPG EIC 1397.0217±0.01 +All MS FullScan, Masses excluded
																							13.3	11620.3	DPG EIC 1397.0217±0.01 +All MS FullScan, Masses excluded
	1385.02																13.2	920.74	DPG EIC 1385.0217±0.01 +All MS FullScan, Masses excluded	13.2	567.15	DPG EIC 1385.0217±0.01 +All MS FullScan, Masses excluded	13.4	22004.3	DPG EIC 1385.0217±0.01 +All MS FullScan, Masses excluded	13.4	11183.7	DPG EIC 1385.0217±0.01 +All MS FullScan, Masses excluded	13.4	10237.3	DPG EIC 1385.0217±0.01 +All MS FullScan, Masses excluded
																	13.3	3405	DPG EIC 1385.0217±0.01 +All MS FullScan, Masses excluded	13.3	5298.21	DPG EIC 1385.0217±0.01 +All MS FullScan, Masses excluded
																	13.3	7546.09	DPG EIC 1385.0217±0.01 +All MS FullScan, Masses excluded	13.3	4334.07	DPG EIC 1385.0217±0.01 +All MS FullScan, Masses excluded
																	13.4	23542.4	DPG EIC 1385.0217±0.01 +All MS FullScan, Masses excluded	13.4	6347.29	DPG EIC 1385.0217±0.01 +All MS FullScan, Masses excluded
																	13.5	15921.6	DPG EIC 1385.0217±0.01 +All MS FullScan, Masses excluded	13.4	3784.22	DPG EIC 1385.0217±0.01 +All MS FullScan, Masses excluded
																				13.4	24859.1	DPG EIC 1385.0217±0.01 +All MS FullScan, Masses excluded
																				13.6	7622.7	DPG EIC 1385.0217±0.01 +All MS FullScan, Masses excluded
	1383.01																13.2	30747.5	DPG EIC 1383.0061±0.01 +All MS FullScan, Masses excluded	13.2	22651.2	DPG EIC 1383.0061±0.01 +All MS FullScan, Masses excluded	13.3	10779.6	DPG EIC 1383.0061±0.01 +All MS FullScan, Masses excluded	13.3	5685.06	DPG EIC 1383.0061±0.01 +All MS FullScan, Masses excluded	13.3	10991.5	DPG EIC 1383.0061±0.01 +All MS FullScan, Masses excluded
																	13.3	15529.5	DPG EIC 1383.0061±0.01 +All MS FullScan, Masses excluded	13.3	26244	DPG EIC 1383.0061±0.01 +All MS FullScan, Masses excluded
																	13.4	5097.06	DPG EIC 1383.0061±0.01 +All MS FullScan, Masses excluded
																	13.5	5573.92	DPG EIC 1383.0061±0.01 +All MS FullScan, Masses excluded
	1371.01																13.4	12095.5	DPG EIC 1371.0061±0.01 +All MS FullScan, Masses excluded	13.3	8820.73	DPG EIC 1371.0061±0.01 +All MS FullScan, Masses excluded	13.3	8287.46	DPG EIC 1371.0061±0.01 +All MS FullScan, Masses excluded				13.5	4309.14	DPG EIC 1371.0061±0.01 +All MS FullScan, Masses excluded
																	13.4	3065.61	DPG EIC 1371.0061±0.01 +All MS FullScan, Masses excluded	13.4	6869.45	DPG EIC 1371.0061±0.01 +All MS FullScan, Masses excluded
																	13.4	17549.3	DPG EIC 1371.0061±0.01 +All MS FullScan, Masses excluded	13.4	9938.56	DPG EIC 1371.0061±0.01 +All MS FullScan, Masses excluded
																				13.5	8778.22	DPG EIC 1371.0061±0.01 +All MS FullScan, Masses excluded
	1356.99																13.3	2876.41	DPG EIC 1356.9904±0.01 +All MS FullScan, Masses excluded	13.3	10328.8	DPG EIC 1356.9904±0.01 +All MS FullScan, Masses excluded
																	13.4	2098.29	DPG EIC 1356.9904±0.01 +All MS FullScan, Masses excluded
																	13.4	1601.18	DPG EIC 1356.9904±0.01 +All MS FullScan, Masses excluded
																	13.4	9100.94	DPG EIC 1356.9904±0.01 +All MS FullScan, Masses excluded
	1342.97																13.3	7816.59	DPG EIC 1342.9748±0.01 +All MS FullScan, Masses excluded
	1328.96
	1314.94
	1300.93
	1286.91
N-acyl-PE	928.736										7.5	865.4	NacylPE_EIC 928.7365±0.01 +All MS				7.5	1390	NacylPE_EIC 928.7365±0.01 +All MS	7.5	1254.1	NacylPE_EIC 928.7365±0.01 +All MS	7.5	1283.4	NacylPE_EIC 928.7365±0.01 +All MS	7.4	1041.9	NacylPE_EIC 928.7365±0.01 +All MS	7.5	925.63	NacylPE_EIC 928.7365±0.01 +All MS
	930.752				7.5	2617.82	NacylPE_EIC 930.7521±0.01 +All MS				7.5	3387.59	NacylPE_EIC 930.7521±0.01 +All MS	7.5	2708.51	NacylPE_EIC 930.7521±0.01 +All MS	7.5	4141.7	NacylPE_EIC 930.7521±0.01 +All MS	7.5	3338.4	NacylPE_EIC 930.7521±0.01 +All MS	7.6	1628	NacylPE_EIC 930.7521±0.01 +All MS	7.6	1303.1	NacylPE_EIC 930.7521±0.01 +All MS	7.5	1317.06	NacylPE_EIC 930.7521±0.01 +All MS
	942.752				7.4	860.39	NacylPE_EIC 942.7521±0.01 +All MS				7.5	1191.72	NacylPE_EIC 942.7521±0.01 +All MS	7.5	1137.89	NacylPE_EIC 942.7521±0.01 +All MS	7.4	2286.6	NacylPE_EIC 942.7521±0.01 +All MS	7.5	1820.5	NacylPE_EIC 942.7521±0.01 +All MS	7.5	2248.9	NacylPE_EIC 942.7521±0.01 +All MS	7.5	1694.9	NacylPE_EIC 942.7521±0.01 +All MS	7.5	1808.41	NacylPE_EIC 942.7521±0.01 +All MS
	944.768				7.5	4501.15	NacylPE_EIC 944.7678±0.01 +All MS				7.5	4844.97	NacylPE_EIC 944.7678±0.01 +All MS	7.5	3352.87	NacylPE_EIC 944.7678±0.01 +All MS	7.5	4589.4	NacylPE_EIC 944.7678±0.01 +All MS	7.5	4064.1	NacylPE_EIC 944.7678±0.01 +All MS	7.6	2288.5	NacylPE_EIC 944.7678±0.01 +All MS	7.5	1621.2	NacylPE_EIC 944.7678±0.01 +All MS	7.5	1914.2	NacylPE_EIC 944.7678±0.01 +All MS
	956.768				7.4	1413.49	NacylPE_EIC 956.7678±0.01 +All MS				7.4	1326.39	NacylPE_EIC 956.7678±0.01 +All MS	7.5	1094.7	NacylPE_EIC 956.7678±0.01 +All MS	7.4	4987.4	NacylPE_EIC 956.7678±0.01 +All MS	7.4	4445.2	NacylPE_EIC 956.7678±0.01 +All MS	7.5	2849.5	NacylPE_EIC 956.7678±0.01 +All MS	7.5	2763.3	NacylPE_EIC 956.7678±0.01 +All MS	7.5	2602.88	NacylPE_EIC 956.7678±0.01 +All MS
	958.783				7.5	1881.16	NacylPE_EIC 958.7834±0.01 +All MS				7.6	2621.56	NacylPE_EIC 958.7834±0.01 +All MS	7.5	1334.42	NacylPE_EIC 958.7834±0.01 +All MS	7.5	6495.5	NacylPE_EIC 958.7834±0.01 +All MS	7.5	6586	NacylPE_EIC 958.7834±0.01 +All MS	7.5	2820	NacylPE_EIC 958.7834±0.01 +All MS	7.5	2053.8	NacylPE_EIC 958.7834±0.01 +All MS	7.5	2367.23	NacylPE_EIC 958.7834±0.01 +All MS
	970.783				7.4	1414.6	NacylPE_EIC 970.7834±0.01 +All MS				7.5	1416.5	NacylPE_EIC 970.7834±0.01 +All MS	7.4	811.98	NacylPE_EIC 970.7834±0.01 +All MS	7.5	4193.1	NacylPE_EIC 970.7834±0.01 +All MS	7.4	3834.2	NacylPE_EIC 970.7834±0.01 +All MS	7.5	2810.4	NacylPE_EIC 970.7834±0.01 +All MS	7.5	2399.8	NacylPE_EIC 970.7834±0.01 +All MS	7.4	2107.99	NacylPE_EIC 970.7834±0.01 +All MS
	972.799				7.5	3294.36	NacylPE_EIC 972.7991±0.01 +All MS				7.5	3037.3	NacylPE_EIC 972.7991±0.01 +All MS	7.5	2100.82	NacylPE_EIC 972.7991±0.01 +All MS	7.5	5411.7	NacylPE_EIC 972.7991±0.01 +All MS	7.5	4487	NacylPE_EIC 972.7991±0.01 +All MS	7.6	2277.8	NacylPE_EIC 972.7991±0.01 +All MS	7.5	2063.3	NacylPE_EIC 972.7991±0.01 +All MS	7.5	2055.39	NacylPE_EIC 972.7991±0.01 +All MS
	984.799				7.4	1204.66	NacylPE_EIC 984.7991±0.01 +All MS										7.4	5976.6	NacylPE_EIC 984.7991±0.01 +All MS	7.4	5543.9	NacylPE_EIC 984.7991±0.01 +All MS	7.5	3736.5	NacylPE_EIC 984.7991±0.01 +All MS	7.5	2924.8	NacylPE_EIC 984.7991±0.01 +All MS	7.4	2941	NacylPE_EIC 984.7991±0.01 +All MS
N-acetyl-PE	702.47
	704.486
	718.502
	720.517				9.1	4586.16	NacetylPE_EIC 720.5174±0.01 +All MS				9.2	1591.03	NacetylPE_EIC 720.5174±0.01 +All MS	9.1	1786.23	NacetylPE_EIC 720.5174±0.01 +All MS	9.1	8760.6	NacetylPE_EIC 720.5174±0.01 +All MS	9.1	10908.8	NacetylPE_EIC 720.5174±0.01 +All MS	9.1	8919.5	NacetylPE_EIC 720.5174±0.01 +All MS				9.1	8565.22	NacetylPE_EIC 720.5174±0.01 +All MS
	732.517				9.1	6075.26	NacetylPE_EIC 734.5330±0.01 +All MS				9.1	1761.7	NacetylPE_EIC 734.5330±0.01 +All MS	9.1	2242.81	NacetylPE_EIC 734.5330±0.01 +All MS	9	2655.8	NacetylPE_EIC 732.5174±0.01 +All MS	9.1	2161.9	NacetylPE_EIC 732.5174±0.01 +All MS	9.1	3049.1	NacetylPE_EIC 732.5174±0.01 +All MS				9.1	3050.74	NacetylPE_EIC 732.5174±0.01 +All MS
	734.533				9.1	9041.58	NacetylPE_EIC 748.5487±0.01 +All MS				9.1	1851.42	NacetylPE_EIC 748.5487±0.01 +All MS	9.1	2508.71	NacetylPE_EIC 748.5487±0.01 +All MS	9.1	14563.6	NacetylPE_EIC 734.5330±0.01 +All MS	9.1	16212.4	NacetylPE_EIC 734.5330±0.01 +All MS	9.1	16001.4	NacetylPE_EIC 734.5330±0.01 +All MS	9.1	6875.5	NacetylPE_EIC 720.5174±0.01 +All MS	9.1	14719.6	NacetylPE_EIC 734.5330±0.01 +All MS
	746.533				9	1583.43	NacetylPE_EIC 760.5487±0.01 +All MS										9	7011.8	NacetylPE_EIC 746.5330±0.01 +All MS	9	7564.5	NacetylPE_EIC 746.5330±0.01 +All MS	9	9824.5	NacetylPE_EIC 746.5330±0.01 +All MS	9	1934.2	NacetylPE_EIC 732.5174±0.01 +All MS	9	9943.62	NacetylPE_EIC 746.5330±0.01 +All MS
	748.549				8.9	1957.86	NacetylPE_EIC 774.5643±0.01 +All MS										9	13432.7	NacetylPE_EIC 748.5487±0.01 +All MS	9	14533.9	NacetylPE_EIC 748.5487±0.01 +All MS	9	15179.9	NacetylPE_EIC 748.5487±0.01 +All MS	9.1	11639.9	NacetylPE_EIC 734.5330±0.01 +All MS	9	15467.8	NacetylPE_EIC 748.5487±0.01 +All MS
	760.549																9	11426.8	NacetylPE_EIC 760.5487±0.01 +All MS	9	10693.5	NacetylPE_EIC 760.5487±0.01 +All MS	9	13231	NacetylPE_EIC 760.5487±0.01 +All MS	9.1	7808.3	NacetylPE_EIC 746.5330±0.01 +All MS	9	14020.4	NacetylPE_EIC 760.5487±0.01 +All MS
	774.564																8.9	6827.5	NacetylPE_EIC 774.5643±0.01 +All MS	8.9	5825.1	NacetylPE_EIC 774.5643±0.01 +All MS	8.9	8634.4	NacetylPE_EIC 774.5643±0.01 +All MS	9	10257.3	NacetylPE_EIC 748.5487±0.01 +All MS	8.9	7957.28	NacetylPE_EIC 774.5643±0.01 +All MS
																										9	11478.5	NacetylPE_EIC 760.5487±0.01 +All MS
M-199	804.558																6.9	10200	M-199_EIC 804.5570±0.02 +All MS	6.9	7477.9	M-199_EIC 804.5570±0.02 +All MS				9	7278.1	NacetylPE_EIC 774.5643±0.01 +All MS	6.9	10479.5	M-199_EIC 804.5570±0.02 +All MS
7 min	790.542																6.9	25271.1	M-199_EIC 790.5424±0.02 +All MS	6.9	23290.5	M-199_EIC 790.5424±0.02 +All MS				7	11391.6	M-199_EIC 790.5424±0.02 +All MS	7	27310.5	M-199_EIC 790.5424±0.02 +All MS
	776.527																7	47368.9	M-199_EIC 776.5266±0.02 +All MS	6.9	47156.6	M-199_EIC 776.5266±0.02 +All MS				7	17261.4	M-199_EIC 776.5266±0.02 +All MS	7	39793.1	M-199_EIC 776.5266±0.02 +All MS
	764.526																7	24214.6	M-199_EIC 764.5257±0.02 +All MS	7	19590.6	M-199_EIC 764.5257±0.02 +All MS				7	10932.3	M-199_EIC 764.5257±0.02 +All MS	7	27067.5	M-199_EIC 764.5257±0.02 +All MS
	762.51																7	13879.7	M-199_EIC 762.5103±0.02 +All MS	7	12293.4	M-199_EIC 762.5103±0.02 +All MS				7	4228.9	M-199_EIC 762.5103±0.02 +All MS	7	10283.3	M-199_EIC 762.5103±0.02 +All MS
	750.51				7.2	2608.23	M-199_EIC 750.5104±0.02 +All MS				8	915.94	M-199_EIC 764.5257±0.02 +All MS				7	19564.9	M-199_EIC 750.5104±0.02 +All MS	7	15981.2	M-199_EIC 750.5104±0.02 +All MS				7	6670.9	M-199_EIC 750.5104±0.02 +All MS	7	17333.9	M-199_EIC 750.5104±0.02 +All MS
	736.496																7	5107.8	M-199_EIC 736.4958±0.02 +All MS	7	4173.6	M-199_EIC 736.4958±0.02 +All MS	7.3	1750.3	M-199_EIC 762.5103±0.02 +All MS	7.1	1975.6	M-199_EIC 736.4958±0.02 +All MS	7.1	4378.82	M-199_EIC 736.4958±0.02 +All MS
	722.48																7.1	2804.1	M-199_EIC 722.4804±0.02 +All MS	7.1	2275.6	M-199_EIC 722.4804±0.02 +All MS							7.1	1937.37	M-199_EIC 722.4804±0.02 +All MS
M-213	804.572
8 min	790.559																7.9	6901.3	M-213_EIC 790.5594±0.02 +All MS	7.9	9623.6	M-213_EIC 790.5594±0.02 +All MS	7.9	6130.8	M-213_EIC 790.5594±0.02 +All MS	7.9	5112.1	M-213_EIC 790.5594±0.02 +All MS	7.9	4942.87	M-213_EIC 790.5594±0.02 +All MS
	778.58
	776.544																7.9	13633.9	M-213_EIC 776.5436±0.02 +All MS	7.9	23074.7	M-213_EIC 776.5436±0.02 +All MS	7.9	12585	M-213_EIC 776.5436±0.02 +All MS	7.9	10575.3	M-213_EIC 776.5436±0.02 +All MS	7.9	7498.42	M-213_EIC 776.5436±0.02 +All MS
	764.542				7.9	3004.78	M-213_EIC 764.5423±0.02 +All MS				8	1001.57	M-213_EIC 764.5423±0.02 +All MS	8	1176.9	M-213_EIC 764.5423±0.02 +All MS	8	12343.7	M-213_EIC 764.5423±0.02 +All MS	8	19310.3	M-213_EIC 764.5423±0.02 +All MS	8	9836.4	M-213_EIC 764.5423±0.02 +All MS	8	7367.3	M-213_EIC 764.5423±0.02 +All MS	8	6354.36	M-213_EIC 764.5423±0.02 +All MS
	762.53																7.9	3943.4	M-213_EIC 762.5300±0.02 +All MS	7.9	5596.1	M-213_EIC 762.5300±0.02 +All MS	8	4140.1	M-213_EIC 762.5300±0.02 +All MS	7.9	3491.1	M-213_EIC 762.5300±0.02 +All MS	8	2437.84	M-213_EIC 762.5300±0.02 +All MS
	750.526																8	13388.4	M-213_EIC 750.5262±0.02 +All MS	8	20564.7	M-213_EIC 750.5262±0.02 +All MS	8	6964.7	M-213_EIC 750.5262±0.02 +All MS	8	4999.5	M-213_EIC 750.5262±0.02 +All MS	8	4026.53	M-213_EIC 750.5262±0.02 +All MS
	746.561

## Sheet: GL mutant
	Relative Abundance		PE	PG	DPG	OL	G	GA	Other	PE	PG	DPG	OL	G-DAG	GA-DAG	PE	PG	DPG	OL	G-DAG	GA-DAG	Other
			MEAN	MEAN	MEAN	MEAN	MEAN	MEAN		STDEV	STDEV	STDEV	STDEV	STDEV	STDEV	MAX	MAX	MAX	MAX	MAX	MAX	MAX
	EXPONENTIAL PHASE	500 uM	0.352095	0.216511	0.3946	0.000553368	0	0	0.0362403							0.0145677	0.0149541	0.0195368	9.51032e-05	0	0	0.00989001
		10 uM	0.256802	0.290525	0.224097	0.193002	0	0	0.0355732							0.0114046	0.0925625	0.122849	0.0221581	0	0	0.0195331
		2 uM	0.098421	0.438101	0.245141	0.123672	0	0	0.0946648							0.00799263	0.084755	0.173652	0.0415457	0	0	0.0393583
		no P
	STATIONARY PHASE MEAN	500 uM	0.496157	0.222592	0.215723	0.000626015	0	0		0.0519302	0.00808161	0.0324369	0.000704699	0	0
		10 uM
		2 uM
		no P
	Relative Abundance
		G9	G10	G13	G14	G19	G20	G27	G28	G29
		2 uM P	2 uM P	10 uM P	10 uM P	500 uM P	500 uM P	0.5 mM P	0.5 mM P	0.5 mM P
	PE	0.106414	0.0904284	0.268207	0.245398	0.366663	0.337527	#DIV/0!	0.459437	0.532877
	N-acyl-PE	0.0526342	0.0174023	0.00717742	0.0282802	0.00158473	0.00189678	#DIV/0!	0.00394089	0.00403728
	N-acetyl-PE	0.0614204	0.0309843	0.00765019	0.0227434	0.0038792	0.00412228	#DIV/0!	0.0174068	0.0143567
	PG	0.522856	0.353346	0.197963	0.383088	0.231465	0.201557	#DIV/0!	0.216878	0.228307
	DPG	0.071489	0.418792	0.346946	0.101247	0.375064	0.414137	#DIV/0!	0.238659	0.192786
	OL	0.165218	0.0821265	0.170844	0.215161	0.000458265	0.000648472	#DIV/0!	0.000127718	0.00112431
	M-199	0	0.00324672	0	0	0.0170385	0.0361857	#DIV/0!	0.0606921	0.0235033
	M-213	0.0199685	0.00367326	0.00121248	0.00408272	0.00384783	0.0039255	#DIV/0!	0.00285887	0.0030081
	G	0	0	0	0	0	0	#DIV/0!	0	0
	GA	0	0	0	0	0	0	#DIV/0!	0	0
		1	1	1	1	1	1	#DIV/0!	1	1
	Other	0.134023	0.0553065	0.0160401	0.0551064	0.0263503	0.0461303	#DIV/0!	0.0848987	0.0449054
	corrected for response factors		G9	G10	G13	G14	G19	G20	G27	G28	G29	0
		RF (rel to PE)	2 uM P	2 uM P	10 uM P	10 uM P	500 uM P	500 uM P	0.5 mM P	0.5 mM P	0.5 mM P	0
	PE	1	42753.5	133944	963108	288517	5.73807e+06	5.50494e+06	0	3.04776e+06	4.41184e+06	0
	N-acyl-PE	1	21146.7	25776.6	25773.5	33249.4	24800.2	30935.7	0	26142.7	33425.8	0
	N-acetyl-PE	1	24676.7	45894.5	27471.2	26739.7	60707.3	67232.7	0	115472	118863	0
	PG	0.17	210066	523383	710868	450401	3.6223e+06	3.28731e+06	0	1.4387e+06	1.89022e+06	0
	DPG	0.13	28721.9	620323	1.24585e+06	119038	5.86953e+06	6.75441e+06	0	1.58319e+06	1.59613e+06	0
	OL	1	66379.1	121647	613488	252967	7171.59	10576.3	0	847.24	9308.5	0
	M-199	1	0	4809.1	0	0	266643	590175	0	402613	194591	0
	M-213	1	8022.7	5440.9	4353.9	4800.1	60216.3	64023.3	0	18964.9	24904.9	0
	G	1.22	0	0	0	0	0	0	0	0	0	0
	GA	1	0	0	0	0	0	0	0	0	0	0
	SUM		401767	1.48122e+06	3.59092e+06	1.17571e+06	1.56494e+07	1.63096e+07	0	6.6337e+06	8.27928e+06	0
	Peakarea
		G9	G10	G13	G14	G19	G20	G27	G28	G29
		2 uM P	2 uM P	10 uM P	10 uM P	500 uM P	500 uM P	0.5 mM P	0.5 mM P	0.5 mM P
	PE	42753.5	133944	963108	288517	5.73807e+06	5.50494e+06	0	3.04776e+06	4.41184e+06
	N-acyl-PE	21146.7	25776.6	25773.5	33249.4	24800.2	30935.7	0	26142.7	33425.8
	N-acetyl-PE	24676.7	45894.5	27471.2	26739.7	60707.3	67232.7	0	115472	118863
	PG	35711.3	88975.2	120848	76568.2	615790	558842	0	244579	321337
	DPG	3733.85	80642	161961	15474.9	763039	878073	0	205815	207497
	OL	66379.1	121647	613488	252967	7171.59	10576.3	0	847.24	9308.5
	M-199	0	4809.1	0	0	266643	590175	0	402613	194591
	M-213	8022.7	5440.9	4353.9	4800.1	60216.3	64023.3	0	18964.9	24904.9
	G	0	0	0	0	0	0	0	0	0
	GA	0	0	0	0	0	0	0	0	0
	SUM	202424	507130	1.917e+06	698316	7.53643e+06	7.70479e+06	0	4.0622e+06	5.32177e+06
Exported HPLC-MS RAW data
			G9			G10			G13			G14			G19			G20			G27			G28			G29
			2 uM P			2 uM P			10 uM P			10 uM P			500 uM P			500 uM P			0.5 mM P			0.5 mM P			0.5 mM P
																		T2			T3			T3			T3
			4947			4950			4951			4952			4957			4958						4965			4966
			RT [min]	Area	Chromatogram	RT [min]	Area	Chromatogram				RT [min]	Area	Chromatogram	RT [min]	Area	Chromatogram	RT [min]	Area	Chromatogram	RT [min]	Area	Chromatogram	RT [min]	Area	Chromatogram	RT [min]	Area	Chromatogram
1G		720.562
		732.562
		734.578
		744.562
		746.578
		748.593
		758.578
		760.593
		762.609
		770.578
		772.593
		774.609
		784.593
		786.609
		788.625
		802.64
		816.656
1G-A		732.526
		746.541
		748.557
		760.557
		762.573
		774.573
		776.588
		788.588
		790.604
		802.604
		804.62
OL		611.536	12.7	8157.1	OL EIC 611.5358±0.01 +All MS FullScan, Masses excluded	12.7	14666.9	OL EIC 611.5358±0.01 +All MS FullScan, Masses excluded	12.7	54360.1	OL EIC 611.5358±0.01 +All MS FullScan, Masses excluded	12.7	9499.34	OL EIC 611.5358±0.01 +All MS FullScan, Masses excluded
												12.7	7501.45	OL EIC 611.5358±0.01 +All MS FullScan, Masses excluded
												12.8	6099.33	OL EIC 611.5358±0.01 +All MS FullScan, Masses excluded
		623.536							12.6	8506.67	OL EIC 623.5358±0.01 +All MS FullScan, Masses excluded
		625.551	12.6	12985.8	OL EIC 625.5514±0.01 +All MS FullScan, Masses excluded	12.6	5841.99	OL EIC 625.5514±0.01 +All MS FullScan, Masses excluded	12.7	105811	OL EIC 625.5514±0.01 +All MS FullScan, Masses excluded	12.7	41773.3	OL EIC 625.5514±0.01 +All MS FullScan, Masses excluded
						12.7	4497.17	OL EIC 625.5514±0.01 +All MS FullScan, Masses excluded	12.8	4700.5	OL EIC 625.5514±0.01 +All MS FullScan, Masses excluded	12.8	7757.88	OL EIC 625.5514±0.01 +All MS FullScan, Masses excluded
						12.7	8352.74	OL EIC 625.5514±0.01 +All MS FullScan, Masses excluded	12.9	5469.22	OL EIC 625.5514±0.01 +All MS FullScan, Masses excluded
		637.551	12.6	1082.4	OL EIC 637.5514±0.01 +All MS FullScan, Masses excluded				12.6	17150.6	OL EIC 637.5514±0.01 +All MS FullScan, Masses excluded	12.6	5495.17	OL EIC 637.5514±0.01 +All MS FullScan, Masses excluded
		639.567	12.6	18212.8	OL EIC 639.5671±0.01 +All MS FullScan, Masses excluded	12.6	10051.1	OL EIC 639.5671±0.01 +All MS FullScan, Masses excluded	12.6	99150.4	OL EIC 639.5671±0.01 +All MS FullScan, Masses excluded	12.6	45557.4	OL EIC 639.5671±0.01 +All MS FullScan, Masses excluded
						12.6	9429.32	OL EIC 639.5671±0.01 +All MS FullScan, Masses excluded	12.8	5429.12	OL EIC 639.5671±0.01 +All MS FullScan, Masses excluded	12.7	5786.93	OL EIC 639.5671±0.01 +All MS FullScan, Masses excluded
		651.567	12.5	2828.6	OL EIC 651.5671±0.01 +All MS FullScan, Masses excluded				12.5	24979.8	OL EIC 651.5671±0.01 +All MS FullScan, Masses excluded	12.5	7690	OL EIC 651.5671±0.01 +All MS FullScan, Masses excluded
		653.583	12.6	17956.8	OL EIC 653.5827±0.01 +All MS FullScan, Masses excluded	12.5	24686.3	OL EIC 653.5827±0.01 +All MS FullScan, Masses excluded	12.5	137221	OL EIC 653.5827±0.01 +All MS FullScan, Masses excluded	12.5	58118.6	OL EIC 653.5827±0.01 +All MS FullScan, Masses excluded	12.5	3029.89	OL EIC 653.5827±0.01 +All MS FullScan, Masses excluded	12.5	4545.91	OL EIC 653.5827±0.01 +All MS FullScan, Masses excluded				12.6	847.24	OL EIC 653.5827±0.01 +All MS FullScan, Masses excluded	12.5	4252.69	OL EIC 653.5827±0.01 +All MS FullScan, Masses excluded
						12.6	9022.55	OL EIC 653.5827±0.01 +All MS FullScan, Masses excluded	12.8	2609.8	OL EIC 653.5827±0.01 +All MS FullScan, Masses excluded
									12.8	9106.86	OL EIC 653.5827±0.01 +All MS FullScan, Masses excluded
		665.583				12.5	2877.47	OL EIC 665.5827±0.01 +All MS FullScan, Masses excluded	12.4	4260.55	OL EIC 665.5827±0.01 +All MS FullScan, Masses excluded	12.4	4913.64	OL EIC 665.5827±0.01 +All MS FullScan, Masses excluded
									12.5	14560.6	OL EIC 665.5827±0.01 +All MS FullScan, Masses excluded
		667.598				12.5	14978.3	OL EIC 667.5984±0.01 +All MS FullScan, Masses excluded	12.5	19396.3	OL EIC 667.5984±0.01 +All MS FullScan, Masses excluded	12.5	17926.9	OL EIC 667.5984±0.01 +All MS FullScan, Masses excluded	12.5	1870.27	OL EIC 667.5984±0.01 +All MS FullScan, Masses excluded	12.5	1382.47	OL EIC 667.5984±0.01 +All MS FullScan, Masses excluded							12.5	1686.47	OL EIC 667.5984±0.01 +All MS FullScan, Masses excluded
									12.5	34378.8	OL EIC 667.5984±0.01 +All MS FullScan, Masses excluded	12.6	8370.97	OL EIC 667.5984±0.01 +All MS FullScan, Masses excluded
									12.7	8270.77	OL EIC 667.5984±0.01 +All MS FullScan, Masses excluded
		679.598							12.4	4527.44	OL EIC 679.5984±0.01 +All MS FullScan, Masses excluded	12.4	2621.97	OL EIC 679.5984±0.01 +All MS FullScan, Masses excluded
									12.4	6716.33	OL EIC 679.5984±0.01 +All MS FullScan, Masses excluded
		681.614	12.4	5155.6	OL EIC 681.6140±0.01 +All MS FullScan, Masses excluded	12.5	17243.6	OL EIC 681.6140±0.01 +All MS FullScan, Masses excluded	12.4	46882.1	OL EIC 681.6140±0.01 +All MS FullScan, Masses excluded	12.4	12949.6	OL EIC 681.6140±0.01 +All MS FullScan, Masses excluded	12.4	2271.43	OL EIC 681.6140±0.01 +All MS FullScan, Masses excluded	12.5	4647.93	OL EIC 681.6140±0.01 +All MS FullScan, Masses excluded							12.4	3369.34	OL EIC 681.6140±0.01 +All MS FullScan, Masses excluded
												12.5	1968.83	OL EIC 681.6140±0.01 +All MS FullScan, Masses excluded
												12.5	8935.52	OL EIC 681.6140±0.01 +All MS FullScan, Masses excluded
PG		726.528	10.2	8940.3	PG EIC 726.5280±0.01 +All MS FullScan, Masses excluded	10.2	28185.3	PG EIC 726.5280±0.01 +All MS FullScan, Masses excluded	10.1	30836	PG EIC 726.5280±0.01 +All MS FullScan, Masses excluded	10.1	16893.3	PG EIC 726.5280±0.01 +All MS FullScan, Masses excluded	10.1	22664.4	PG EIC 726.5280±0.01 +All MS FullScan, Masses excluded	10.1	19810.4	PG EIC 726.5280±0.01 +All MS FullScan, Masses excluded				10.1	7803.58	PG EIC 726.5280±0.01 +All MS FullScan, Masses excluded
		740.544	10.1	6469.8	PG EIC 740.5436±0.01 +All MS FullScan, Masses excluded	10.1	18028.5	PG EIC 740.5436±0.01 +All MS FullScan, Masses excluded	10.1	28530.3	PG EIC 740.5436±0.01 +All MS FullScan, Masses excluded	10.1	13171	PG EIC 740.5436±0.01 +All MS FullScan, Masses excluded	10.1	109921	PG EIC 740.5436±0.01 +All MS FullScan, Masses excluded	10.1	94570	PG EIC 740.5436±0.01 +All MS FullScan, Masses excluded				10.1	32709.6	PG EIC 740.5436±0.01 +All MS FullScan, Masses excluded	10.1	43510.3	PG EIC 740.5436±0.01 +All MS FullScan, Masses excluded
		754.559	10.1	7277.9	PG EIC 754.5593±0.01 +All MS FullScan, Masses excluded	10	20224.4	PG EIC 754.5593±0.01 +All MS FullScan, Masses excluded	10.1	28478.2	PG EIC 754.5593±0.01 +All MS FullScan, Masses excluded	10	19349.8	PG EIC 754.5593±0.01 +All MS FullScan, Masses excluded	10	107616	PG EIC 754.5593±0.01 +All MS FullScan, Masses excluded	10	94501.8	PG EIC 754.5593±0.01 +All MS FullScan, Masses excluded				10	50812.7	PG EIC 754.5593±0.01 +All MS FullScan, Masses excluded	10	67256.5	PG EIC 754.5593±0.01 +All MS FullScan, Masses excluded
												10	14664.4	PG EIC 754.5593±0.01 +All MS FullScan, Masses excluded				10.2	4327.24	PG EIC 754.5593±0.01 +All MS FullScan, Masses excluded
		766.559	10	3704.1	PG EIC 766.5593±0.01 +All MS FullScan, Masses excluded	10	4852.1	PG EIC 766.5593±0.01 +All MS FullScan, Masses excluded	10	8525.08	PG EIC 766.5593±0.01 +All MS FullScan, Masses excluded	9.9	3706.46	PG EIC 766.5593±0.01 +All MS FullScan, Masses excluded	9.9	129172	PG EIC 766.5593±0.01 +All MS FullScan, Masses excluded	10	119982	PG EIC 766.5593±0.01 +All MS FullScan, Masses excluded				9.9	60658.1	PG EIC 766.5593±0.01 +All MS FullScan, Masses excluded	10	80365.6	PG EIC 766.5593±0.01 +All MS FullScan, Masses excluded
									10	4966.33	PG EIC 766.5593±0.01 +All MS FullScan, Masses excluded
		768.575	10	5646.8	PG EIC 768.5749±0.01 +All MS FullScan, Masses excluded	10	11572	PG EIC 768.5749±0.01 +All MS FullScan, Masses excluded	10	7866.64	PG EIC 768.5749±0.01 +All MS FullScan, Masses excluded	10	5295.63	PG EIC 768.5749±0.01 +All MS FullScan, Masses excluded	10	159828	PG EIC 768.5749±0.01 +All MS FullScan, Masses excluded	10	149878	PG EIC 768.5749±0.01 +All MS FullScan, Masses excluded				10	50966.7	PG EIC 768.5749±0.01 +All MS FullScan, Masses excluded	10	72902.7	PG EIC 768.5749±0.01 +All MS FullScan, Masses excluded
		780.575	9.9	3672.4	PG EIC 780.5749±0.01 +All MS FullScan, Masses excluded	9.9	6112.86	PG EIC 780.5749±0.01 +All MS FullScan, Masses excluded	9.9	3684.48	PG EIC 780.5749±0.01 +All MS FullScan, Masses excluded	9.9	3487.58	PG EIC 780.5749±0.01 +All MS FullScan, Masses excluded	9.9	86589.4	PG EIC 780.5749±0.01 +All MS FullScan, Masses excluded	9.9	75772.8	PG EIC 780.5749±0.01 +All MS FullScan, Masses excluded				9.9	41628.6	PG EIC 780.5749±0.01 +All MS FullScan, Masses excluded	9.9	57301.9	PG EIC 780.5749±0.01 +All MS FullScan, Masses excluded
									9.9	7960.52	PG EIC 780.5749±0.01 +All MS FullScan, Masses excluded
PE		664.491				11.3	6838.75	PE EIC 664.4912±0.01 +All MS FullScan, Masses excluded	11.3	24781.3	PE EIC 664.4912±0.01 +All MS FullScan, Masses excluded	11.3	9638.53	PE EIC 664.4912±0.01 +All MS FullScan, Masses excluded	11.2	129796	PE EIC 664.4912±0.01 +All MS FullScan, Masses excluded	11.3	118878	PE EIC 664.4912±0.01 +All MS FullScan, Masses excluded				11.3	34654.1	PE EIC 664.4912±0.01 +All MS FullScan, Masses excluded	11.2	55874.8	PE EIC 664.4912±0.01 +All MS FullScan, Masses excluded
		676.491							11.2	3916.76	PE EIC 676.4912±0.01 +All MS FullScan, Masses excluded				11.2	10432	PE EIC 676.4912±0.01 +All MS FullScan, Masses excluded	11.2	8246.26	PE EIC 676.4912±0.01 +All MS FullScan, Masses excluded				11.2	5725.06	PE EIC 676.4912±0.01 +All MS FullScan, Masses excluded
		678.507	11.2	2908	PE EIC 678.5068±0.01 +All MS FullScan, Masses excluded	11.2	31682	PE EIC 678.5068±0.01 +All MS FullScan, Masses excluded		137377	PE EIC 678.5068±0.01 +All MS FullScan, Masses excluded	11.2	51955.5	PE EIC 678.5068±0.01 +All MS FullScan, Masses excluded	11.2	260594	PE EIC 678.5068±0.01 +All MS FullScan, Masses excluded	11.2	220614	PE EIC 678.5068±0.01 +All MS FullScan, Masses excluded				11.2	103705	PE EIC 678.5068±0.01 +All MS FullScan, Masses excluded	11.2	155458	PE EIC 678.5068±0.01 +All MS FullScan, Masses excluded
			11.2	5010	PE EIC 678.5068±0.01 +All MS FullScan, Masses excluded
		692.522	11.2	9791.4	PE EIC 692.5225±0.01 +All MS FullScan, Masses excluded	11.2	29651.2	PE EIC 692.5225±0.01 +All MS FullScan, Masses excluded	11.2	164664	PE EIC 692.5225±0.01 +All MS FullScan, Masses excluded	11.2	61555.1	PE EIC 692.5225±0.01 +All MS FullScan, Masses excluded	11.1	1.05379e+06	PE EIC 692.5225±0.01 +All MS FullScan, Masses excluded	11.1	1.01123e+06	PE EIC 692.5225±0.01 +All MS FullScan, Masses excluded				11.2	399927	PE EIC 692.5225±0.01 +All MS FullScan, Masses excluded	11.2	613239	PE EIC 692.5225±0.01 +All MS FullScan, Masses excluded
												11.3	3030.68	PE EIC 692.5225±0.01 +All MS FullScan, Masses excluded
		704.522				11.1	8243.7	PE EIC 704.5225±0.01 +All MS FullScan, Masses excluded	11.1	80113.9	PE EIC 704.5225±0.01 +All MS FullScan, Masses excluded	11.1	12109.9	PE EIC 704.5225±0.01 +All MS FullScan, Masses excluded	11.1	288333	PE EIC 704.5225±0.01 +All MS FullScan, Masses excluded	11.1	249434	PE EIC 704.5225±0.01 +All MS FullScan, Masses excluded				11.1	167161	PE EIC 704.5225±0.01 +All MS FullScan, Masses excluded	11.1	235944	PE EIC 704.5225±0.01 +All MS FullScan, Masses excluded
																								11.3	12352.9	PE EIC 704.5225±0.01 +All MS FullScan, Masses excluded	11.3	11668.5	PE EIC 704.5225±0.01 +All MS FullScan, Masses excluded
		706.538	11.1	8879.4	PE EIC 706.5381±0.01 +All MS FullScan, Masses excluded	11.1	22951.3	PE EIC 706.5381±0.01 +All MS FullScan, Masses excluded	11.1	235206	PE EIC 706.5381±0.01 +All MS FullScan, Masses excluded	11.1	82781.7	PE EIC 706.5381±0.01 +All MS FullScan, Masses excluded	11.1	929587	PE EIC 706.5381±0.01 +All MS FullScan, Masses excluded	11.1	891286	PE EIC 706.5381±0.01 +All MS FullScan, Masses excluded				11.1	577094	PE EIC 706.5381±0.01 +All MS FullScan, Masses excluded	11.1	806286	PE EIC 706.5381±0.01 +All MS FullScan, Masses excluded
						11.2	4429.32	PE EIC 706.5381±0.01 +All MS FullScan, Masses excluded
		718.538	11	8419	PE EIC 718.5381±0.01 +All MS FullScan, Masses excluded	11	6988.25	PE EIC 718.5381±0.01 +All MS FullScan, Masses excluded	11	128727	PE EIC 718.5381±0.01 +All MS FullScan, Masses excluded	11	21045.3	PE EIC 718.5381±0.01 +All MS FullScan, Masses excluded	11	1013446	PE EIC 718.5381±0.01 +All MS FullScan, Masses excluded	11	983920	PE EIC 718.5381±0.01 +All MS FullScan, Masses excluded				11	636148	PE EIC 718.5381±0.01 +All MS FullScan, Masses excluded	11	912537	PE EIC 718.5381±0.01 +All MS FullScan, Masses excluded
						11.1	3660.95	PE EIC 718.5381±0.01 +All MS FullScan, Masses excluded
		720.554	11.1	7745.7	PE EIC 720.5538±0.01 +All MS FullScan, Masses excluded	11.1	9852.12	PE EIC 720.5538±0.01 +All MS FullScan, Masses excluded	11.1	66718.1	PE EIC 720.5538±0.01 +All MS FullScan, Masses excluded	11.1	27394.8	PE EIC 720.5538±0.01 +All MS FullScan, Masses excluded				11.1	1.06996e+06	PE EIC 720.5538±0.01 +All MS FullScan, Masses excluded				11.1	453632	PE EIC 720.5538±0.01 +All MS FullScan, Masses excluded	11.1	681439	PE EIC 720.5538±0.01 +All MS FullScan, Masses excluded
		732.554				11	4284.52	PE EIC 732.5538±0.01 +All MS FullScan, Masses excluded	11	105732	PE EIC 732.5538±0.01 +All MS FullScan, Masses excluded	10.9	4124.15	PE EIC 732.5538±0.01 +All MS FullScan, Masses excluded	11	622226	PE EIC 732.5538±0.01 +All MS FullScan, Masses excluded	11	568731	PE EIC 732.5538±0.01 +All MS FullScan, Masses excluded				11	411336	PE EIC 732.5538±0.01 +All MS FullScan, Masses excluded	11	571937	PE EIC 732.5538±0.01 +All MS FullScan, Masses excluded
						11	5362.22	PE EIC 732.5538±0.01 +All MS FullScan, Masses excluded				11	14881.4	PE EIC 732.5538±0.01 +All MS FullScan, Masses excluded	11.1	1.03343e+06	PE EIC 720.5538±0.01 +All MS FullScan, Masses excluded
		746.569							11	15872.4	PE EIC 746.5694±0.01 +All MS FullScan, Masses excluded				10.9	396436	PE EIC 746.5694±0.01 +All MS FullScan, Masses excluded	10.9	382638	PE EIC 746.5694±0.01 +All MS FullScan, Masses excluded				10.9	246030	PE EIC 746.5694±0.01 +All MS FullScan, Masses excluded	10.9	367455	PE EIC 746.5694±0.01 +All MS FullScan, Masses excluded
DPG		1465.08													13.2	26808.3	DPG EIC 1465.0843±0.01 +All MS FullScan, Masses excluded	13.2	6257.28	DPG EIC 1465.0843±0.01 +All MS FullScan, Masses excluded				13.2	6054.82	DPG EIC 1465.0843±0.01 +All MS FullScan, Masses excluded	13.2	17801.8	DPG EIC 1465.0843±0.01 +All MS FullScan, Masses excluded
																		13.2	14066.5	DPG EIC 1465.0843±0.01 +All MS FullScan, Masses excluded
		1451.07													13.1	4098.06	DPG EIC 1451.0687±0.01 +All MS FullScan, Masses excluded	13.2	24168.8	DPG EIC 1451.0687±0.01 +All MS FullScan, Masses excluded				13.3	22139.7	DPG EIC 1451.0687±0.01 +All MS FullScan, Masses excluded	13.1	6935.56	DPG EIC 1451.0687±0.01 +All MS FullScan, Masses excluded
															13.1	4688.4	DPG EIC 1451.0687±0.01 +All MS FullScan, Masses excluded	13.3	10473.4	DPG EIC 1451.0687±0.01 +All MS FullScan, Masses excluded							13.3	11852.9	DPG EIC 1451.0687±0.01 +All MS FullScan, Masses excluded
															13.2	10958.3	DPG EIC 1451.0687±0.01 +All MS FullScan, Masses excluded	13.3	6017.73	DPG EIC 1451.0687±0.01 +All MS FullScan, Masses excluded
															13.2	22048	DPG EIC 1451.0687±0.01 +All MS FullScan, Masses excluded	13.4	2608.31	DPG EIC 1451.0687±0.01 +All MS FullScan, Masses excluded
																		13.4	2388.03	DPG EIC 1451.0687±0.01 +All MS FullScan, Masses excluded
																		13.4	3290.1	DPG EIC 1451.0687±0.01 +All MS FullScan, Masses excluded
																		13.4	1057.54	DPG EIC 1451.0687±0.01 +All MS FullScan, Masses excluded
																		13.5	8854.44	DPG EIC 1451.0687±0.01 +All MS FullScan, Masses excluded
		1439.07													13.1	1710.6	DPG EIC 1439.0687±0.01 +All MS FullScan, Masses excluded	13.1	731.17	DPG EIC 1439.0687±0.01 +All MS FullScan, Masses excluded				13.4	23841.8	DPG EIC 1439.0687±0.01 +All MS FullScan, Masses excluded	13.5	6238.74	DPG EIC 1439.0687±0.01 +All MS FullScan, Masses excluded
															13.2	7845.81	DPG EIC 1439.0687±0.01 +All MS FullScan, Masses excluded	13.1	639.11	DPG EIC 1439.0687±0.01 +All MS FullScan, Masses excluded
															13.3	11079.3	DPG EIC 1439.0687±0.01 +All MS FullScan, Masses excluded	13.2	7349.81	DPG EIC 1439.0687±0.01 +All MS FullScan, Masses excluded
															13.4	26008.8	DPG EIC 1439.0687±0.01 +All MS FullScan, Masses excluded	13.2	6976.45	DPG EIC 1439.0687±0.01 +All MS FullScan, Masses excluded
															13.5	7223.2	DPG EIC 1439.0687±0.01 +All MS FullScan, Masses excluded	13.3	15158.7	DPG EIC 1439.0687±0.01 +All MS FullScan, Masses excluded
															13.6	4598.77	DPG EIC 1439.0687±0.01 +All MS FullScan, Masses excluded	13.3	10308.3	DPG EIC 1439.0687±0.01 +All MS FullScan, Masses excluded
																		13.4	14789.2	DPG EIC 1439.0687±0.01 +All MS FullScan, Masses excluded
																		13.5	3344.29	DPG EIC 1439.0687±0.01 +All MS FullScan, Masses excluded
																		13.5	1931.23	DPG EIC 1439.0687±0.01 +All MS FullScan, Masses excluded
																		13.5	3472.28	DPG EIC 1439.0687±0.01 +All MS FullScan, Masses excluded
																		13.6	3595.68	DPG EIC 1439.0687±0.01 +All MS FullScan, Masses excluded
																		13.6	4149.6	DPG EIC 1439.0687±0.01 +All MS FullScan, Masses excluded
		1437.05													13.1	23991.3	DPG EIC 1437.0530±0.01 +All MS FullScan, Masses excluded	13.1	56833.4	DPG EIC 1437.0530±0.01 +All MS FullScan, Masses excluded				13.2	17038.1	DPG EIC 1437.0530±0.01 +All MS FullScan, Masses excluded	13.1	6752.22	DPG EIC 1437.0530±0.01 +All MS FullScan, Masses excluded
															13.2	17760.5	DPG EIC 1437.0530±0.01 +All MS FullScan, Masses excluded	13.3	3464.42	DPG EIC 1437.0530±0.01 +All MS FullScan, Masses excluded
															13.3	1905.7	DPG EIC 1437.0530±0.01 +All MS FullScan, Masses excluded	13.4	10004.1	DPG EIC 1437.0530±0.01 +All MS FullScan, Masses excluded
															13.3	3680.82	DPG EIC 1437.0530±0.01 +All MS FullScan, Masses excluded	13.1	2141.82	DPG EIC 1425.0530±0.01 +All MS FullScan, Masses excluded
		1425.05							13.4	5711.94	DPG EIC 1425.0530±0.01 +All MS FullScan, Masses excluded				13.1	3185.14	DPG EIC 1425.0530±0.01 +All MS FullScan, Masses excluded	13.3	97465.6	DPG EIC 1425.0530±0.01 +All MS FullScan, Masses excluded				13.3	5417.4	DPG EIC 1425.0530±0.01 +All MS FullScan, Masses excluded	13.5	8217.17	DPG EIC 1425.0530±0.01 +All MS FullScan, Masses excluded
															13.3	66904.1	DPG EIC 1425.0530±0.01 +All MS FullScan, Masses excluded	13.5	3635.77	DPG EIC 1425.0530±0.01 +All MS FullScan, Masses excluded				13.3	1045.94	DPG EIC 1425.0530±0.01 +All MS FullScan, Masses excluded	13.4	9146.44	DPG EIC 1425.0530±0.01 +All MS FullScan, Masses excluded
															13.4	18069.8	DPG EIC 1425.0530±0.01 +All MS FullScan, Masses excluded	13.5	6784.25	DPG EIC 1425.0530±0.01 +All MS FullScan, Masses excluded				13.3	2042.12	DPG EIC 1425.0530±0.01 +All MS FullScan, Masses excluded
															13.5	16149.8	DPG EIC 1425.0530±0.01 +All MS FullScan, Masses excluded	13.5	4272.78	DPG EIC 1425.0530±0.01 +All MS FullScan, Masses excluded				13.4	3103.42	DPG EIC 1425.0530±0.01 +All MS FullScan, Masses excluded
																		13.6	1349.62	DPG EIC 1425.0530±0.01 +All MS FullScan, Masses excluded				13.4	9632.38	DPG EIC 1425.0530±0.01 +All MS FullScan, Masses excluded
																		13.6	1256.87	DPG EIC 1425.0530±0.01 +All MS FullScan, Masses excluded
		1423.04							13.1	4224.94	DPG EIC 1423.0374±0.01 +All MS FullScan, Masses excluded				13.1	16764.1	DPG EIC 1423.0374±0.01 +All MS FullScan, Masses excluded	13.1	21960.3	DPG EIC 1423.0374±0.01 +All MS FullScan, Masses excluded				13.1	22513.5	DPG EIC 1423.0374±0.01 +All MS FullScan, Masses excluded	13.1	6231.32	DPG EIC 1423.0374±0.01 +All MS FullScan, Masses excluded
															13.1	11350.2	DPG EIC 1423.0374±0.01 +All MS FullScan, Masses excluded	13.1	19591.9	DPG EIC 1423.0374±0.01 +All MS FullScan, Masses excluded							13.3	6837.21	DPG EIC 1423.0374±0.01 +All MS FullScan, Masses excluded
															13.2	13616.9	DPG EIC 1423.0374±0.01 +All MS FullScan, Masses excluded	13.2	20248.9	DPG EIC 1423.0374±0.01 +All MS FullScan, Masses excluded
															13.2	4275.7	DPG EIC 1423.0374±0.01 +All MS FullScan, Masses excluded	13.4	4324.68	DPG EIC 1423.0374±0.01 +All MS FullScan, Masses excluded
															13.2	13177.4	DPG EIC 1423.0374±0.01 +All MS FullScan, Masses excluded
															13.4	5351.47	DPG EIC 1423.0374±0.01 +All MS FullScan, Masses excluded
		1411.04							13.3	19141.2	DPG EIC 1411.0374±0.01 +All MS FullScan, Masses excluded				13.1	6249.11	DPG EIC 1411.0374±0.01 +All MS FullScan, Masses excluded	13.3	129982	DPG EIC 1411.0374±0.01 +All MS FullScan, Masses excluded				13.3	8154.76	DPG EIC 1411.0374±0.01 +All MS FullScan, Masses excluded	13.3	42563	DPG EIC 1411.0374±0.01 +All MS FullScan, Masses excluded
															13.2	95352.4	DPG EIC 1411.0374±0.01 +All MS FullScan, Masses excluded							13.3	2415.89	DPG EIC 1411.0374±0.01 +All MS FullScan, Masses excluded
															13.5	2221.22	DPG EIC 1411.0374±0.01 +All MS FullScan, Masses excluded							13.3	9570.97	DPG EIC 1411.0374±0.01 +All MS FullScan, Masses excluded
		1409.02							13.1	5267.79	DPG EIC 1409.0217±0.01 +All MS FullScan, Masses excluded				13.1	15710.5	DPG EIC 1409.0217±0.01 +All MS FullScan, Masses excluded	13.1	9242.11	DPG EIC 1409.0217±0.01 +All MS FullScan, Masses excluded				13.1	11890.5	DPG EIC 1409.0217±0.01 +All MS FullScan, Masses excluded	13.1	3406.11	DPG EIC 1409.0217±0.01 +All MS FullScan, Masses excluded
															13.1	2224.95	DPG EIC 1409.0217±0.01 +All MS FullScan, Masses excluded	13.1	8079.69	DPG EIC 1409.0217±0.01 +All MS FullScan, Masses excluded							13.2	11115.4	DPG EIC 1409.0217±0.01 +All MS FullScan, Masses excluded
															13.1	1962.99	DPG EIC 1409.0217±0.01 +All MS FullScan, Masses excluded	13.2	4203.53	DPG EIC 1409.0217±0.01 +All MS FullScan, Masses excluded
															13.2	4784.89	DPG EIC 1409.0217±0.01 +All MS FullScan, Masses excluded	13.2	2486.17	DPG EIC 1409.0217±0.01 +All MS FullScan, Masses excluded
															13.2	6004.03	DPG EIC 1409.0217±0.01 +All MS FullScan, Masses excluded	13.2	5210.97	DPG EIC 1409.0217±0.01 +All MS FullScan, Masses excluded
															13.3	1096.82	DPG EIC 1409.0217±0.01 +All MS FullScan, Masses excluded
															13.3	11320.5	DPG EIC 1409.0217±0.01 +All MS FullScan, Masses excluded
		1399.04				13.4	3309.5	DPG EIC 1399.0374±0.01 +All MS FullScan, Masses excluded	13.4	10468.8	DPG EIC 1399.0374±0.01 +All MS FullScan, Masses excluded	13.5	2753.7	DPG_EIC 1399.0374±0.01 +All MS	13.2	590.4	DPG EIC 1399.0374±0.01 +All MS FullScan, Masses excluded	13.2	607.77	DPG EIC 1399.0374±0.01 +All MS FullScan, Masses excluded				13.4	13802.3	DPG EIC 1399.0374±0.01 +All MS FullScan, Masses excluded	13.4	6355.37	DPG EIC 1399.0374±0.01 +All MS FullScan, Masses excluded
															13.2	1336.46	DPG EIC 1399.0374±0.01 +All MS FullScan, Masses excluded	13.2	811.13	DPG EIC 1399.0374±0.01 +All MS FullScan, Masses excluded							13.4	8029.87	DPG EIC 1399.0374±0.01 +All MS FullScan, Masses excluded
															13.2	832.82	DPG EIC 1399.0374±0.01 +All MS FullScan, Masses excluded	13.2	1075.32	DPG EIC 1399.0374±0.01 +All MS FullScan, Masses excluded
															13.2	1838.58	DPG EIC 1399.0374±0.01 +All MS FullScan, Masses excluded	13.3	1175.12	DPG EIC 1399.0374±0.01 +All MS FullScan, Masses excluded
															13.2	1030.54	DPG EIC 1399.0374±0.01 +All MS FullScan, Masses excluded	13.3	3767.32	DPG EIC 1399.0374±0.01 +All MS FullScan, Masses excluded
															13.3	12133.5	DPG EIC 1399.0374±0.01 +All MS FullScan, Masses excluded	13.3	1279.26	DPG EIC 1399.0374±0.01 +All MS FullScan, Masses excluded
															13.4	2513.99	DPG EIC 1399.0374±0.01 +All MS FullScan, Masses excluded	13.3	2380.06	DPG EIC 1399.0374±0.01 +All MS FullScan, Masses excluded
															13.4	12861	DPG EIC 1399.0374±0.01 +All MS FullScan, Masses excluded	13.4	4897.49	DPG EIC 1399.0374±0.01 +All MS FullScan, Masses excluded
															13.5	12301.6	DPG EIC 1399.0374±0.01 +All MS FullScan, Masses excluded	13.4	12397	DPG EIC 1399.0374±0.01 +All MS FullScan, Masses excluded
															13.6	8728.37	DPG EIC 1399.0374±0.01 +All MS FullScan, Masses excluded	13.4	14528.6	DPG EIC 1399.0374±0.01 +All MS FullScan, Masses excluded
																		13.5	2813.35	DPG EIC 1399.0374±0.01 +All MS FullScan, Masses excluded
																		13.5	2575.72	DPG EIC 1399.0374±0.01 +All MS FullScan, Masses excluded
																		13.6	4462.81	DPG EIC 1399.0374±0.01 +All MS FullScan, Masses excluded
																		13.6	8637.73	DPG EIC 1399.0374±0.01 +All MS FullScan, Masses excluded
		1397.02	13.2	858.37	DPG_EIC 1397.0217±0.01 +All MS	13.2	8369.1	DPG EIC 1397.0217±0.01 +All MS FullScan, Masses excluded	13.3	21811.5	DPG EIC 1397.0217±0.01 +All MS FullScan, Masses excluded	13.3	1949.8	DPG_EIC 1397.0217±0.01 +All MS	13.1	1795.63	DPG EIC 1397.0217±0.01 +All MS FullScan, Masses excluded	13.2	87146.9	DPG EIC 1397.0217±0.01 +All MS FullScan, Masses excluded				13.2	4150.7	DPG EIC 1397.0217±0.01 +All MS FullScan, Masses excluded	13.2	5516.46	DPG EIC 1397.0217±0.01 +All MS FullScan, Masses excluded
															13.2	82722.4	DPG EIC 1397.0217±0.01 +All MS FullScan, Masses excluded	13.5	2674.56	DPG EIC 1397.0217±0.01 +All MS FullScan, Masses excluded				13.3	12325.9	DPG EIC 1397.0217±0.01 +All MS FullScan, Masses excluded
															13.5	3135.21	DPG EIC 1397.0217±0.01 +All MS FullScan, Masses excluded	13.5	2264.66	DPG EIC 1397.0217±0.01 +All MS FullScan, Masses excluded
															13.5	3428.67	DPG EIC 1397.0217±0.01 +All MS FullScan, Masses excluded	13.2	1352.39	DPG EIC 1385.0217±0.01 +All MS FullScan, Masses excluded
		1385.02				13.4	8238.48	DPG EIC 1385.0217±0.01 +All MS FullScan, Masses excluded	13.4	22769.7	DPG EIC 1385.0217±0.01 +All MS FullScan, Masses excluded	13.4	2982.9	DPG_EIC 1385.0217±0.01 +All MS	13.4	41768.5	DPG EIC 1385.0217±0.01 +All MS FullScan, Masses excluded	13.2	1267.03	DPG EIC 1385.0217±0.01 +All MS FullScan, Masses excluded				13.5	14483.1	DPG EIC 1385.0217±0.01 +All MS FullScan, Masses excluded	13.4	24149.8	DPG EIC 1385.0217±0.01 +All MS FullScan, Masses excluded
																		13.4	16065.1	DPG EIC 1385.0217±0.01 +All MS FullScan, Masses excluded
																		13.4	13608.8	DPG EIC 1385.0217±0.01 +All MS FullScan, Masses excluded
																		13.5	4112.99	DPG EIC 1385.0217±0.01 +All MS FullScan, Masses excluded
																		13.5	7187.76	DPG EIC 1385.0217±0.01 +All MS FullScan, Masses excluded
																		13.5	7230.36	DPG EIC 1385.0217±0.01 +All MS FullScan, Masses excluded
																		13.6	1277.65	DPG EIC 1385.0217±0.01 +All MS FullScan, Masses excluded
																		13.6	6671.65	DPG EIC 1385.0217±0.01 +All MS FullScan, Masses excluded
		1383.01	13.3	706.94	DPG_EIC 1383.0061±0.01 +All MS	13.3	7344.98	DPG EIC 1383.0061±0.01 +All MS FullScan, Masses excluded	13.2	21432.7	DPG EIC 1383.0061±0.01 +All MS FullScan, Masses excluded				13.2	21486.1	DPG EIC 1383.0061±0.01 +All MS FullScan, Masses excluded	13.2	42809.7	DPG EIC 1383.0061±0.01 +All MS FullScan, Masses excluded				13.2	16191.5	DPG EIC 1383.0061±0.01 +All MS FullScan, Masses excluded	13.2	16044.4	DPG EIC 1383.0061±0.01 +All MS FullScan, Masses excluded
															13.3	10142.6	DPG EIC 1383.0061±0.01 +All MS FullScan, Masses excluded	13.4	2862.15	DPG EIC 1383.0061±0.01 +All MS FullScan, Masses excluded
															13.4	2430.92	DPG EIC 1383.0061±0.01 +All MS FullScan, Masses excluded	13.5	4157.27	DPG EIC 1383.0061±0.01 +All MS FullScan, Masses excluded
															13.4	4786.4	DPG EIC 1383.0061±0.01 +All MS FullScan, Masses excluded
		1371.01	13.5	1062.63	DPG_EIC 1371.0061±0.01 +All MS	13.4	18885.8	DPG EIC 1371.0061±0.01 +All MS FullScan, Masses excluded	13.4	23266.7	DPG EIC 1371.0061±0.01 +All MS FullScan, Masses excluded	13.4	5017.9	DPG_EIC 1371.0061±0.01 +All MS	13.3	2883.43	DPG EIC 1371.0061±0.01 +All MS FullScan, Masses excluded	13.3	3486.58	DPG EIC 1371.0061±0.01 +All MS FullScan, Masses excluded							13.4	10303.4	DPG EIC 1371.0061±0.01 +All MS FullScan, Masses excluded
															13.4	5246.76	DPG EIC 1371.0061±0.01 +All MS FullScan, Masses excluded	13.4	5493.69	DPG EIC 1371.0061±0.01 +All MS FullScan, Masses excluded
															13.4	1678.39	DPG EIC 1371.0061±0.01 +All MS FullScan, Masses excluded	13.4	2087.07	DPG EIC 1371.0061±0.01 +All MS FullScan, Masses excluded
															13.4	18694.9	DPG EIC 1371.0061±0.01 +All MS FullScan, Masses excluded	13.4	13657.6	DPG EIC 1371.0061±0.01 +All MS FullScan, Masses excluded
																		13.5	1506.38	DPG EIC 1371.0061±0.01 +All MS FullScan, Masses excluded
																		13.5	3951.57	DPG EIC 1371.0061±0.01 +All MS FullScan, Masses excluded
																		13.6	6927.47	DPG EIC 1371.0061±0.01 +All MS FullScan, Masses excluded
		1356.99				13.4	18850.4	DPG EIC 1356.9904±0.01 +All MS FullScan, Masses excluded	13.4	17732.3	DPG EIC 1356.9904±0.01 +All MS FullScan, Masses excluded				13.4	18494.3	DPG EIC 1356.9904±0.01 +All MS FullScan, Masses excluded	13.4	5887.22	DPG EIC 1356.9904±0.01 +All MS FullScan, Masses excluded
																		13.4	1499.73	DPG EIC 1356.9904±0.01 +All MS FullScan, Masses excluded
																		13.4	7311.24	DPG EIC 1356.9904±0.01 +All MS FullScan, Masses excluded
		1342.97	13.4	1105.91	DPG_EIC 1342.9748±0.01 +All MS	13.4	15643.8	DPG EIC 1342.9748±0.01 +All MS FullScan, Masses excluded	13.4	10133.4	DPG EIC 1342.9748±0.01 +All MS FullScan, Masses excluded	13.4	2770.6	DPG_EIC 1342.9748±0.01 +All MS
		1328.96
		1314.94
		1300.93
		1286.91
	N-acyl-PE	928.736	7.5	1287.8	NacylPE_EIC 928.7365±0.01 +All MS	7.5	1037.4	NacylPE_EIC 928.7365±0.01 +All MS	7.5	1184.7	NacylPE_EIC 928.7365±0.01 +All MS							7.5	1090.8	NacylPE_EIC 928.7365±0.01 +All MS							7.5	2105.2	NacylPE_EIC 928.7365±0.01 +All MS
		930.752	7.5	3070.9	NacylPE_EIC 930.7521±0.01 +All MS	7.5	4278.9	NacylPE_EIC 930.7521±0.01 +All MS	7.6	2919	NacylPE_EIC 930.7521±0.01 +All MS	7.5	4991.7	NacylPE_EIC 930.7521±0.01 +All MS	7.5	2358.8	NacylPE_EIC 930.7521±0.01 +All MS	7.6	3088.4	NacylPE_EIC 930.7521±0.01 +All MS				7.5	2053.9	NacylPE_EIC 930.7521±0.01 +All MS	7.6	2650.3	NacylPE_EIC 930.7521±0.01 +All MS
		942.752	7.4	1847.3	NacylPE_EIC 942.7521±0.01 +All MS	7.5	1336.2	NacylPE_EIC 942.7521±0.01 +All MS	7.5	2075.2	NacylPE_EIC 942.7521±0.01 +All MS	7.5	1736.8	NacylPE_EIC 942.7521±0.01 +All MS	7.5	1356.3	NacylPE_EIC 942.7521±0.01 +All MS	7.5	1557.3	NacylPE_EIC 942.7521±0.01 +All MS				7.5	2775.7	NacylPE_EIC 942.7521±0.01 +All MS	7.5	3262.1	NacylPE_EIC 942.7521±0.01 +All MS
		944.768	7.5	4584.5	NacylPE_EIC 944.7678±0.01 +All MS	7.5	7410.3	NacylPE_EIC 944.7678±0.01 +All MS	7.5	4351.1	NacylPE_EIC 944.7678±0.01 +All MS	7.5	8134	NacylPE_EIC 944.7678±0.01 +All MS	7.5	3222.3	NacylPE_EIC 944.7678±0.01 +All MS	7.5	3592.3	NacylPE_EIC 944.7678±0.01 +All MS				7.5	2789.9	NacylPE_EIC 944.7678±0.01 +All MS	7.6	3090.2	NacylPE_EIC 944.7678±0.01 +All MS
		956.768	7.5	2697	NacylPE_EIC 956.7678±0.01 +All MS	7.5	2034.2	NacylPE_EIC 956.7678±0.01 +All MS	7.5	3161.7	NacylPE_EIC 956.7678±0.01 +All MS	7.4	2807.7	NacylPE_EIC 956.7678±0.01 +All MS	7.4	3454.5	NacylPE_EIC 956.7678±0.01 +All MS	7.5	3596.5	NacylPE_EIC 956.7678±0.01 +All MS				7.5	4373.9	NacylPE_EIC 956.7678±0.01 +All MS	7.5	4959.9	NacylPE_EIC 956.7678±0.01 +All MS
		958.783	7.5	2428.2	NacylPE_EIC 958.7834±0.01 +All MS	7.5	4071.6	NacylPE_EIC 958.7834±0.01 +All MS	7.6	3380.6	NacylPE_EIC 958.7834±0.01 +All MS	7.5	5827.1	NacylPE_EIC 958.7834±0.01 +All MS	7.5	4535.7	NacylPE_EIC 958.7834±0.01 +All MS	7.5	5453.4	NacylPE_EIC 958.7834±0.01 +All MS				7.5	3274.3	NacylPE_EIC 958.7834±0.01 +All MS	7.6	4073.9	NacylPE_EIC 958.7834±0.01 +All MS
		970.783	7.4	2300.5	NacylPE_EIC 970.7834±0.01 +All MS	7.5	1804.5	NacylPE_EIC 970.7834±0.01 +All MS	7.5	2974.3	NacylPE_EIC 970.7834±0.01 +All MS	7.4	2668.2	NacylPE_EIC 970.7834±0.01 +All MS	7.5	2847	NacylPE_EIC 970.7834±0.01 +All MS	7.5	3420.1	NacylPE_EIC 970.7834±0.01 +All MS				7.4	3592.7	NacylPE_EIC 970.7834±0.01 +All MS	7.5	4297.7	NacylPE_EIC 970.7834±0.01 +All MS
		972.799	7.5	1688.6	NacylPE_EIC 972.7991±0.01 +All MS	7.5	2534.4	NacylPE_EIC 972.7991±0.01 +All MS	7.5	3406.4	NacylPE_EIC 972.7991±0.01 +All MS	7.5	5041	NacylPE_EIC 972.7991±0.01 +All MS	7.5	3229.4	NacylPE_EIC 972.7991±0.01 +All MS	7.5	4038.3	NacylPE_EIC 972.7991±0.01 +All MS				7.5	3050.1	NacylPE_EIC 972.7991±0.01 +All MS	7.5	3384	NacylPE_EIC 972.7991±0.01 +All MS
		984.799	7.4	1241.9	NacylPE_EIC 984.7991±0.01 +All MS	7.4	1269.1	NacylPE_EIC 984.7991±0.01 +All MS	7.4	2320.5	NacylPE_EIC 984.7991±0.01 +All MS	7.4	2042.9	NacylPE_EIC 984.7991±0.01 +All MS	7.4	3796.2	NacylPE_EIC 984.7991±0.01 +All MS	7.5	5098.6	NacylPE_EIC 984.7991±0.01 +All MS				7.5	4232.2	NacylPE_EIC 984.7991±0.01 +All MS	7.5	5602.5	NacylPE_EIC 984.7991±0.01 +All MS
	N-acetyl-PE	702.47
		704.486
		718.502
		720.517	9.1	5670.8	NacetylPE_EIC 720.5174±0.01 +All MS	9.1	13220	NacetylPE_EIC 720.5174±0.01 +All MS	9.1	6565	NacetylPE_EIC 720.5174±0.01 +All MS	9.1	7310.9	NacetylPE_EIC 720.5174±0.01 +All MS	9.1	8488.3	NacetylPE_EIC 720.5174±0.01 +All MS	9.2	8831.2	NacetylPE_EIC 720.5174±0.01 +All MS				9.2	11130.6	NacetylPE_EIC 720.5174±0.01 +All MS	9.1	12704.6	NacetylPE_EIC 720.5174±0.01 +All MS
		732.517	9.1	1657.4	NacetylPE_EIC 732.5174±0.01 +All MS	9.1	2778.3	NacetylPE_EIC 732.5174±0.01 +All MS										9.1	1932.3	NacetylPE_EIC 732.5174±0.01 +All MS				9	4228.3	NacetylPE_EIC 732.5174±0.01 +All MS	9.1	4845.1	NacetylPE_EIC 732.5174±0.01 +All MS
		734.533	9.1	5446.1	NacetylPE_EIC 734.5330±0.01 +All MS	9.1	12002.7	NacetylPE_EIC 734.5330±0.01 +All MS	9.1	8002	NacetylPE_EIC 734.5330±0.01 +All MS	9.1	9149.9	NacetylPE_EIC 734.5330±0.01 +All MS	9.1	13832	NacetylPE_EIC 734.5330±0.01 +All MS	9.1	15330.3	NacetylPE_EIC 734.5330±0.01 +All MS				9.1	23554.7	NacetylPE_EIC 734.5330±0.01 +All MS	9.1	25624.6	NacetylPE_EIC 734.5330±0.01 +All MS
		746.533	9	2408.2	NacetylPE_EIC 746.5330±0.01 +All MS	9.1	2504.4	NacetylPE_EIC 746.5330±0.01 +All MS							9	7065.4	NacetylPE_EIC 746.5330±0.01 +All MS	9	6947.1	NacetylPE_EIC 746.5330±0.01 +All MS				9	13558.5	NacetylPE_EIC 746.5330±0.01 +All MS	9	15326.1	NacetylPE_EIC 746.5330±0.01 +All MS
		748.549	9	4378.4	NacetylPE_EIC 748.5487±0.01 +All MS	9	10181.5	NacetylPE_EIC 748.5487±0.01 +All MS	9	8128.8	NacetylPE_EIC 748.5487±0.01 +All MS	9	9015.8	NacetylPE_EIC 748.5487±0.01 +All MS	9	12686.2	NacetylPE_EIC 748.5487±0.01 +All MS	9	13945.8	NacetylPE_EIC 748.5487±0.01 +All MS				9	24543	NacetylPE_EIC 748.5487±0.01 +All MS	9	24781	NacetylPE_EIC 748.5487±0.01 +All MS
		760.549	9	3168.5	NacetylPE_EIC 760.5487±0.01 +All MS	9	3379	NacetylPE_EIC 760.5487±0.01 +All MS	9	2579.3	NacetylPE_EIC 760.5487±0.01 +All MS				9	11959.7	NacetylPE_EIC 760.5487±0.01 +All MS	9	13119.5	NacetylPE_EIC 760.5487±0.01 +All MS				9	24518.9	NacetylPE_EIC 760.5487±0.01 +All MS	9	22078.5	NacetylPE_EIC 760.5487±0.01 +All MS
		774.564	8.9	1947.3	NacetylPE_EIC 774.5643±0.01 +All MS	8.9	1828.6	NacetylPE_EIC 774.5643±0.01 +All MS	8.9	2196.1	NacetylPE_EIC 774.5643±0.01 +All MS	8.9	1263.1	NacetylPE_EIC 774.5643±0.01 +All MS	8.9	6675.7	NacetylPE_EIC 774.5643±0.01 +All MS	8.9	7126.5	NacetylPE_EIC 774.5643±0.01 +All MS				8.9	13937.6	NacetylPE_EIC 774.5643±0.01 +All MS	8.9	13503.2	NacetylPE_EIC 774.5643±0.01 +All MS
	M-199	804.558													6.9	17423.5	M-199_EIC 804.5570±0.02 +All MS	6.9	46401.3	M-199_EIC 804.5570±0.02 +All MS				6.9	33151	M-199_EIC 804.5570±0.02 +All MS	7	18687.7	M-199_EIC 804.5570±0.02 +All MS
	7 min	790.542													6.9	48565.3	M-199_EIC 790.5424±0.02 +All MS	7	92509.4	M-199_EIC 790.5424±0.02 +All MS				6.9	76014.4	M-199_EIC 790.5424±0.02 +All MS	7	37064.1	M-199_EIC 790.5424±0.02 +All MS
		776.527													7	87471.1	M-199_EIC 776.5266±0.02 +All MS	7	175562	M-199_EIC 776.5266±0.02 +All MS				7	120578	M-199_EIC 776.5266±0.02 +All MS	7	60132.1	M-199_EIC 776.5266±0.02 +All MS
		764.526													7	41350.1	M-199_EIC 764.5257±0.02 +All MS	7	106905	M-199_EIC 764.5257±0.02 +All MS				7	78136.4	M-199_EIC 764.5257±0.02 +All MS	7	36172.9	M-199_EIC 764.5257±0.02 +All MS
		762.51													7	25106.3	M-199_EIC 762.5103±0.02 +All MS	7	42690.7	M-199_EIC 762.5103±0.02 +All MS				7	29431.9	M-199_EIC 762.5103±0.02 +All MS	7	14482.1	M-199_EIC 762.5103±0.02 +All MS
		750.51				7.2	1222.4	M-199_EIC 750.5104±0.02 +All MS							7	34331	M-199_EIC 750.5104±0.02 +All MS	7.1	94623.8	M-199_EIC 750.5104±0.02 +All MS				7	48178.3	M-199_EIC 750.5104±0.02 +All MS	7.1	22288.4	M-199_EIC 750.5104±0.02 +All MS
		736.496				7.3	1707.6	M-199_EIC 736.4958±0.02 +All MS							7	8373.5	M-199_EIC 736.4958±0.02 +All MS	7.1	20726.7	M-199_EIC 736.4958±0.02 +All MS				7.1	13036.8	M-199_EIC 736.4958±0.02 +All MS	7.1	5763.4	M-199_EIC 736.4958±0.02 +All MS
		722.48				7.3	1879.1	M-199_EIC 722.4804±0.02 +All MS							7.1	4022.5	M-199_EIC 722.4804±0.02 +All MS	7.1	10756.7	M-199_EIC 722.4804±0.02 +All MS				7.1	4087	M-199_EIC 722.4804±0.02 +All MS
	M-213	804.572
	8 min	790.559													7.9	9285.8	M-213_EIC 790.5594±0.02 +All MS	7.9	9176.1	M-213_EIC 790.5594±0.02 +All MS				7.9	3886.5	M-213_EIC 790.5594±0.02 +All MS	7.9	4429.8	M-213_EIC 790.5594±0.02 +All MS
		778.58
		776.544	7.9	1533.2	M-213_EIC 776.5436±0.02 +All MS										7.9	15147	M-213_EIC 776.5436±0.02 +All MS	7.9	19275	M-213_EIC 776.5436±0.02 +All MS				7.9	5466.8	M-213_EIC 776.5436±0.02 +All MS	7.9	7995	M-213_EIC 776.5436±0.02 +All MS
		764.542	8	2120.7	M-213_EIC 764.5423±0.02 +All MS	8	3013.3	M-213_EIC 764.5423±0.02 +All MS							8	14725.2	M-213_EIC 764.5423±0.02 +All MS	8	14656.8	M-213_EIC 764.5423±0.02 +All MS				8	5032.7	M-213_EIC 764.5423±0.02 +All MS	8	5873.9	M-213_EIC 764.5423±0.02 +All MS
		762.53	7.9	1822.1	M-213_EIC 762.5300±0.02 +All MS				8	2548.1	M-213_EIC 764.5423±0.02 +All MS	8	2548	M-213_EIC 764.5423±0.02 +All MS	7.9	5029.9	M-213_EIC 762.5300±0.02 +All MS	8	5442.8	M-213_EIC 762.5300±0.02 +All MS				8	1582.8	M-213_EIC 762.5300±0.02 +All MS	8	2126.3	M-213_EIC 762.5300±0.02 +All MS
		750.526	8	2546.7	M-213_EIC 750.5262±0.02 +All MS	8	2427.6	M-213_EIC 750.5262±0.02 +All MS	8	1805.8	M-213_EIC 750.5262±0.02 +All MS	8	2252.1	M-213_EIC 750.5262±0.02 +All MS	8	16028.4	M-213_EIC 750.5262±0.02 +All MS	8	15472.6	M-213_EIC 750.5262±0.02 +All MS				8	2996.1	M-213_EIC 750.5262±0.02 +All MS	8	4479.9	M-213_EIC 750.5262±0.02 +All MS
		746.561
